# Supplementary material for: Bacterial Infection Drives the Expression Dynamics of microRNAs and Their isomiRs
Source: PLoS Genet. 2015 Mar 20;11(3):e1005064. doi: 10.1371/journal.pgen.1005064 (PMC4368565; doi:10.1371/journal.pgen.1005064)
Supplement: S1 Table — (XLSX) [file pgen.1005064.s011.xlsx]

## Sheet: S1
Table S1. List of expressed miRNAs with p-values and fold-changes of their differential expression upon infection compared to non-infected samples
id		BCG						MTB						BTB						SLM						YRS						STP
		4h		18h		48h		4h		18h		48h		4h		18h		48h		4h		18h		48h		4h		18h		48h		4h		18h
	miRBase high confidence miRNA	Log2 Fold Change	FDR-adjusted p-value	Log2 Fold Change	FDR-adjusted p-value	Log2 Fold Change	FDR-adjusted p-value	Log2 Fold Change	FDR-adjusted p-value	Log2 Fold Change	FDR-adjusted p-value	Log2 Fold Change	FDR-adjusted p-value	Log2 Fold Change	FDR-adjusted p-value	Log2 Fold Change	FDR-adjusted p-value	Log2 Fold Change	FDR-adjusted p-value	Log2 Fold Change	FDR-adjusted p-value	Log2 Fold Change	FDR-adjusted p-value	Log2 Fold Change	FDR-adjusted p-value	Log2 Fold Change	FDR-adjusted p-value	Log2 Fold Change	FDR-adjusted p-value	Log2 Fold Change	FDR-adjusted p-value	Log2 Fold Change	FDR-adjusted p-value	Log2 Fold Change	FDR-adjusted p-value
hsa-let-7a-3p	high_confidence	0.326306	0.710938	-0.354392	0.0402194	-1.26516	1.15336e-13	-0.108018	0.980959	-0.533362	0.00706244	-1.22971	0	0.604195	0.0711909	-0.399804	3.99989e-05	-1.44835	0	0.193538	0.999164	-0.744335	3.89074e-05	-1.11092	1.07091e-09	0.333673	0.946968	-0.944573	0.000340629	-1.63556	0	0.162038	0.78589	-0.422295	0.0281662
hsa-let-7a-5p	high_confidence	-0.146106	0.710938	-0.116745	0.656284	-0.0646328	0.374976	-0.0417765	0.980959	0.121299	0.769544	-0.109091	0.196678	-0.17237	0.384941	-0.183204	0.241593	-0.146629	0.0210715	0.0765837	0.999164	0.00253429	0.999503	-0.205855	0.000171338	0.0992747	0.980427	-0.070661	0.776272	-0.329568	0.000133152	0.0893136	0.812087	-0.00405421	0.982538
hsa-let-7b-3p	high_confidence	-0.53707	0.710938	-0.232988	0.584896	-0.512829	0.000633764	-0.172347	0.980959	-0.208284	0.672032	-0.70024	0.000139312	-0.729911	0.00604528	-0.521294	0.00559868	-0.941377	5.15783e-10	-0.208988	0.999164	-0.342391	0.286548	-0.764365	0.00136743	-0.268802	0.980427	-0.52029	0.0406273	-1.14026	8.88803e-11	-0.223711	0.705999	-0.163959	0.887088
hsa-let-7b-5p	high_confidence	-0.373302	0.710938	-0.156405	0.562324	0.104675	0.349948	0.119803	0.980959	0.0976065	0.791005	0.158415	0.0159321	-0.540201	0.151874	-0.139462	0.491708	0.240038	0.000333705	0.0300381	0.999164	-0.0702701	0.773294	0.03431	0.72755	-0.179788	0.980427	-0.126274	0.572233	0.0438607	0.718483	-0.284906	0.747798	-0.109513	0.887088
hsa-let-7c-5p		-0.305586	0.717299	-0.281192	0.585771	-0.49943	0.0841272	-0.00595947	0.994563	-0.0944823	0.817096	-0.85618	0.000627086	-0.370451	0.533376	-0.409475	0.331564	-0.884818	0.000216372	0.0734668	0.999164	-0.158361	0.744082	-0.59408	0.0332492	-0.0657994	0.985903	-0.382441	0.313318	-0.954648	1.3217e-05	-0.0633164	0.982551	-0.12043	0.887088
hsa-let-7d-3p	high_confidence	-0.242522	0.710938	0.0056221	0.969076	-0.0341031	0.839934	0.218929	0.980959	0.000847826	0.992403	-0.338751	0.0090906	-0.299078	0.384941	0.0392243	0.860249	-0.250735	0.0380252	0.0481899	0.999164	0.0780176	0.7661	-0.17339	0.193047	-0.214819	0.980427	-0.0343868	0.941795	-0.35944	0.00856525	-0.440796	0.253988	0.0940181	0.887088
hsa-let-7d-5p	high_confidence	-0.23707	0.710938	-0.23395	0.239999	-0.0605999	0.570451	-0.0537683	0.980959	-0.0231449	0.930185	-0.146959	0.0707653	-0.442779	0.0910358	-0.333904	0.0388494	-0.0818698	0.377126	0.0582776	0.999164	-0.0664827	0.811876	-0.128352	0.170139	-0.100682	0.980427	-0.140808	0.567221	-0.268005	0.00210195	-0.0988776	0.912093	-0.0402981	0.953486
hsa-let-7e-3p	high_confidence	-0.369453	0.710938	-0.47456	0.410128	-1.26808	0.000992529	0.0833703	0.980959	-0.17994	0.785456	-1.28455	0.00101011	-0.289477	0.644286	-0.197219	0.681974	-1.84217	7.9912e-06	-0.427932	0.999164	-0.687717	0.202864	-0.758278	0.125839	-0.425648	0.980427	-1.3528	0.000274566	-1.89751	4.40396e-07	-0.34896	0.729462	-0.312828	0.829565
hsa-let-7e-5p	high_confidence	-0.345714	0.710938	-0.037215	0.969076	0.158357	0.742089	-0.0978567	0.980959	0.275715	0.577984	0.235222	0.518385	-0.386573	0.517094	0.0879058	0.901816	0.186139	0.591858	-0.0109805	0.999164	0.042646	0.958631	0.0230102	0.987353	-0.165523	0.980427	0.0592487	0.942341	-0.231006	0.557075	-0.0600664	0.991327	0.0118689	0.9792
hsa-let-7f-1-3p	high_confidence	-0.0964146	0.726985	-0.434122	0.00372854	-0.57972	5.3562e-12	-0.088701	0.980959	-0.481445	0.00706244	-0.984233	1.38564e-13	0.166952	0.3978	-0.384095	0.0819047	-1.23091	0	-0.331447	0.999164	-0.537454	0.013847	-0.823906	0.00161746	-0.0685754	0.980427	-0.81182	9.41617e-07	-1.70178	0	0.111031	0.661583	-0.21801	0.720276
hsa-let-7f-2-3p	high_confidence	0.497657	0.710938	-0.239938	0.50329	-1.11731	6.34277e-10	0.105901	0.980959	-0.406764	0.276111	-1.19424	0	0.709157	0.0987486	-0.126993	0.73247	-1.51309	0	0.1667	0.999164	-0.628704	0.013847	-1.12174	3.39276e-05	0.353713	0.980427	-0.742498	0.0125063	-1.88317	1.95328e-14	0.123149	0.797082	-0.330347	0.578277
hsa-let-7f-5p	high_confidence	0.165021	0.710938	-0.108904	0.159999	-0.0685883	0.42284	-0.0868621	0.980959	-0.0137832	0.930027	-0.0143802	0.882385	0.199977	0.282222	-0.145718	0.190183	-0.00483815	0.957869	0.127862	0.999164	-0.0863184	0.547186	0.0162712	0.834559	0.316247	0.494507	-0.0473885	0.746356	-0.0839939	0.430362	0.10946	0.705999	-0.0366864	0.648675
hsa-let-7g-3p	high_confidence	0.263649	0.763144	0.0188573	0.969076	-0.016973	0.938574	-0.554557	0.980959	-0.166501	0.799993	0.151442	0.516664	0.274385	0.594082	0.0456088	0.91068	0.0384523	0.883834	-0.0290146	0.999857	-0.166442	0.773294	0.0780493	0.762	-0.121512	0.985903	0.0841789	0.868234	0.267714	0.210375	0.158965	0.665561	0.23558	0.887088
hsa-let-7g-5p	high_confidence	-0.0236468	0.887588	-0.168725	0.16105	-0.0386286	0.742089	-0.13731	0.980959	-0.024945	0.930185	0.0309382	0.756025	-0.113758	0.484012	-0.173075	0.134513	0.0852551	0.338367	0.0637747	0.999164	-0.113199	0.3354	-0.0565196	0.584145	0.0647631	0.980427	-0.123298	0.418058	-0.0562899	0.709558	-0.0287028	0.977265	-0.0621343	0.832244
hsa-let-7i-3p		0.0766463	0.821843	0.547718	0.00281651	1.34363	1.82142e-12	-0.0762503	0.980959	0.32857	0.382266	1.65932	3.05026e-11	0.476743	0.0711909	0.605075	0.00182718	1.74374	0	-0.122566	0.999164	0.779578	0.00428334	1.65438	3.65781e-05	-0.0121477	0.995605	1.24492	1.10573e-10	2.52665	0	0.00466236	0.977265	0.456584	0.243534
hsa-let-7i-5p		0.010774	0.970866	0.133208	0.584896	0.305189	2.06484e-07	0.0323067	0.980959	0.256206	0.188853	0.338172	1.63136e-06	0.0868943	0.734093	0.203254	0.222236	0.423048	1.74589e-07	0.0664519	0.999164	0.208821	0.228998	0.396598	4.31801e-06	0.127238	0.980427	0.367786	0.0321814	0.496554	1.02775e-10	-0.0184803	0.995914	0.146449	0.502584
hsa-miR-100-5p		-0.420924	0.793766	-0.354192	0.853814	0.274753	0.742089	-0.606027	0.980959	-0.0621582	0.968738	0.329911	0.612304	-0.350944	0.608577	-0.488719	0.604444	0.74399	0.29459	0.0379744	0.999164	-0.448603	0.726895	0.178296	0.898837	-0.0838249	0.985903	-0.524788	0.650467	0.0767724	0.950652	-0.153259	0.961963	-0.74181	0.76418
hsa-miR-101-3p		0.501415	0.710938	0.117349	0.882453	-0.0379188	0.845252	-0.230952	0.980959	-0.0184368	0.923476	0.416236	0.00178877	0.789832	0.107019	0.368393	0.0970577	0.367804	0.00792039	0.109188	0.999164	-0.106086	0.773294	0.0544098	0.845733	0.130282	0.980427	0.0602452	0.885812	0.355873	0.0307016	0.295002	0.742051	-0.240437	0.636769
hsa-miR-101-5p		0.751002	0.710938	0.252256	0.418372	0.0750448	0.868885	0.645249	0.646051	0.416937	0.116107	0.368058	0.169313	1.31431	0.0287525	0.933184	0.000253347	0.509676	0.0430503	0.583285	0.999164	-0.299476	0.242966	-0.152825	0.591799	0.464321	0.907179	0.109	0.826298	0.63157	0.0435787	0.532235	0.648849	-0.102757	0.901495
hsa-miR-103a-3p	high_confidence	-0.0280016	0.900082	-0.0391853	0.93518	-0.153063	0.449892	-0.0969684	0.980959	-0.0833214	0.758437	-0.191171	0.169707	-0.0663063	0.707022	-0.120175	0.552736	-0.191602	0.229006	-0.146721	0.999164	0.0447984	0.887899	-0.0951871	0.553451	-0.00446059	0.995605	-0.041878	0.855586	0.00771649	0.956888	-0.159643	0.661583	-0.111946	0.823827
hsa-miR-106b-3p	high_confidence	-0.276356	0.710938	0.189057	0.368366	0.875661	0	0.0920032	0.980959	0.301781	0.00706244	1.08773	0	-0.32498	0.266331	0.22718	0.0543447	1.22028	0	-0.154846	0.999164	0.413545	0.0265388	1.01989	9.79136e-06	-0.238591	0.851349	0.505813	0.00126345	1.24442	0	-0.333805	0.570721	0.12883	0.786127
hsa-miR-106b-5p	high_confidence	0.312961	0.710938	-0.0324492	0.939648	0.0186874	0.896599	-0.202784	0.980959	-0.163277	0.367789	0.166503	0.353955	0.356796	0.383551	-0.0112894	0.954782	0.239164	0.106853	0.0168026	0.999164	0.0135926	0.993071	0.0217014	0.947423	-0.027381	0.995605	0.106578	0.582864	0.2554	0.0464287	0.00862978	0.961963	0.071245	0.923407
hsa-miR-107		0.0294469	0.961398	-0.267751	0.182011	-0.409042	0.0102251	-0.0940504	0.980959	-0.289422	0.0636854	-0.27594	0.0293584	-0.0553286	0.782474	-0.364447	0.0332595	0.105683	0.715801	-0.157206	0.999164	-0.346658	0.0206255	0.305293	0.610612	-0.0858014	0.980427	-0.618889	6.87439e-05	1.05419	0.00341807	-0.137633	0.797082	-0.231271	0.338579
hsa-miR-10a-5p	high_confidence	-0.253976	0.804833	-0.166025	0.914722	0.138685	0.823497	-0.241188	0.980959	0.123374	0.933712	0.0513706	0.912602	-0.201029	0.760401	-0.14653	0.882643	-0.0866615	0.882485	-0.118955	0.999164	-0.0931269	0.930448	0.0656103	0.910469	0.0206951	0.995605	0.0956467	0.94011	0.0455372	0.950652	0.160877	0.904081	-0.137364	0.965939
hsa-miR-1226-3p		-0.574927	0.710938	-0.368134	0.669434	-0.427276	0.123593	0.0655468	0.980959	-0.166274	0.817096	-0.486438	0.203759	-0.635557	0.0910358	-0.464551	0.39461	-0.4973	0.0969288	0.122476	0.999164	-0.620801	0.0716303	-0.345967	0.306727	-0.13765	0.980427	-0.587427	0.16558	-0.716829	0.0336992	-0.348411	0.609749	-0.588354	0.424674
hsa-miR-1227-3p		-0.429412	0.710938	0.0720791	0.93518	0.298352	0.324339	0.0870581	0.980959	-0.0678761	0.905444	0.342987	0.257507	-0.484315	0.392161	-0.024406	0.982848	0.225066	0.574334	-0.00803272	0.999164	0.17102	0.744082	0.361742	0.111034	-0.499733	0.720382	0.322496	0.445205	0.590351	0.0107658	-0.500993	0.501487	0.143917	0.887088
hsa-miR-1249		-0.348243	0.710938	-0.0713253	0.93518	-0.958747	0.000288762	0.161379	0.980959	-0.175144	0.672032	-1.80068	6.17466e-11	-0.646032	0.0897852	-0.257064	0.384512	-1.98347	7.35295e-16	0.0559289	0.999164	-0.224981	0.678131	-0.878809	0.0332492	-0.271836	0.980427	-0.443609	0.0669046	-2.38696	3.33239e-06	-0.69133	0.0343888	0.00238868	0.982538
hsa-miR-125a-3p	high_confidence	-0.460861	0.710938	0.0117124	0.991668	0.793	0.241531	0.0597698	0.980959	0.773815	0.202584	0.711763	0.187786	-0.451346	0.438257	1.06155	0.0762454	0.69375	0.0575915	-0.227628	0.999164	0.130678	0.976462	0.163249	0.824554	-0.338747	0.980427	0.334739	0.715215	0.564302	0.112541	-0.197214	0.961963	0.177244	0.953486
hsa-miR-125a-5p	high_confidence	-0.283244	0.766087	-0.115732	0.93518	-0.055652	0.896448	0.069346	0.980959	0.156018	0.825518	0.109088	0.852615	-0.445121	0.413742	-0.294126	0.604444	0.344454	0.475572	0.223979	0.999164	-0.285978	0.722868	-0.0139455	0.983049	-0.207005	0.980427	-0.0401681	0.959188	0.0911922	0.881994	-0.132057	0.824723	-0.154425	0.913097
hsa-miR-125b-2-3p		-0.255655	0.710938	-0.442015	0.363479	-0.64379	0.0112506	-0.333764	0.980959	-0.532648	0.214669	-1.18802	0.000100794	-0.30578	0.371306	-0.696499	0.017911	-1.39015	3.93755e-07	-0.335917	0.999164	-0.296056	0.577411	-0.621043	0.0543676	-0.00587356	0.995605	-0.836161	0.00806587	-1.40017	7.52163e-09	0.171402	0.782874	-0.566438	0.385823
hsa-miR-125b-5p		-0.319598	0.710938	-0.24009	0.747447	-0.273387	0.335106	0.0383678	0.988034	-0.0877314	0.899143	-0.499364	0.0760743	-0.368233	0.406501	-0.471978	0.241593	-0.273155	0.49418	0.240917	0.999164	-0.322726	0.642317	-0.319211	0.402211	-0.0999862	0.980427	-0.419672	0.544436	-0.476474	0.258887	0.0980241	0.880942	-0.323451	0.829565
hsa-miR-126-3p		0.261905	0.717299	-0.000393526	0.979043	0.322686	0.0978673	0.108431	0.980959	0.0607599	0.91982	0.408572	0.0797671	0.393918	0.282881	0.0814633	0.852986	0.476107	0.0314251	0.350458	0.999164	0.12182	0.781512	0.320645	0.265611	0.315182	0.912913	0.316034	0.262998	0.587321	0.00381427	0.192674	0.832549	0.00389237	0.993996
hsa-miR-126-5p		0.174104	0.821843	0.084173	0.933295	0.105707	0.711574	-0.0353656	0.980959	0.302782	0.516077	0.348241	0.125038	0.705749	0.282881	0.313278	0.370486	0.182372	0.475572	0.210125	0.999164	0.162238	0.752655	0.234062	0.390415	0.313831	0.980427	0.266657	0.569769	0.38553	0.0400498	0.368137	0.391491	-0.114632	0.923407
hsa-miR-1260a		-0.279971	0.710938	0.267612	0.320372	0.575128	2.72409e-05	0.184445	0.980959	0.307647	0.180871	0.453519	0.0187668	-0.388783	0.191201	0.392719	0.0258293	0.680343	6.48805e-05	0.0891349	0.999164	0.492165	0.0813785	0.520028	0.00995828	-0.327469	0.808301	0.359984	0.0776855	0.426884	0.020126	-0.456234	0.12199	0.451584	0.143918
hsa-miR-1260b		-0.347166	0.710938	0.322894	0.21997	0.665625	0.000452776	0.231227	0.980959	0.407041	0.146491	0.635991	0.00750545	-0.392964	0.189293	0.513838	0.00557256	0.922431	2.26084e-05	0.0698885	0.999164	0.531652	0.0749427	0.629766	0.0133375	-0.344706	0.826854	0.337497	0.155141	0.66673	0.00161645	-0.44346	0.196915	0.581428	0.0284702
hsa-miR-1271-5p	high_confidence	-0.941048	0.710938	-0.489811	0.824237	-0.477199	0.597599	-0.524168	0.980959	-0.29925	0.905444	-0.674682	0.38373	-0.482154	0.590251	-0.520506	0.791627	-0.626753	0.246281	0.0622268	0.999164	-1.47998	0.105568	-0.928832	0.0620941	-0.235881	0.980427	-1.49216	0.219347	-1.01228	0.358121	-0.427055	0.792943	-1.33352	0.392026
hsa-miR-1276		-0.261785	0.710938	-0.468033	0.213623	-1.18591	6.65561e-10	0.03304	0.980959	-0.412958	0.363059	-1.65751	0	-0.381047	0.384941	-0.550189	0.0177613	-1.5659	0	0.172161	0.999164	-0.488002	0.0932966	-1.20607	5.87963e-09	-0.25746	0.980427	-0.921248	0.000385767	-1.5787	0	-0.180147	0.648849	-0.260712	0.887088
hsa-miR-128-1-5p	high_confidence	-0.565872	0.519201	-0.299635	0.0971189	-0.108131	0.444519	-0.613582	0.0714897	-0.440613	0.0230638	0.0305832	0.875251	-0.803854	0.000703173	-0.672473	7.3441e-06	0.0253388	0.883834	-0.481875	0.999164	-0.36142	0.0749427	-0.113462	0.581288	-0.44788	0.808301	-0.505455	9.48791e-08	0.111041	0.397438	-0.108235	0.960036	-0.485516	0.159135
hsa-miR-128-3p	high_confidence	0.162714	0.806121	0.243585	0.584896	0.66061	0.00260751	-0.019981	0.980959	-0.0388822	0.988495	0.512111	0.0143089	-0.0250669	0.994766	0.180095	0.592768	0.590984	0.000112762	-0.0887632	0.999164	0.248955	0.519933	0.700808	0.0131247	-0.0637002	0.995605	0.4621	0.0923685	0.603586	0.00311671	-0.413817	0.648849	0.0216012	0.959895
hsa-miR-1296-5p	high_confidence	-0.156924	0.710938	-0.580188	1.0889e-05	-1.67777	1.91419e-11	0.206631	0.646051	-0.603037	0.00558104	-2.33727	0	-0.281172	0.282222	-0.589592	0.000114298	-2.66763	0	0.109049	0.999164	-0.895183	0.000831935	-1.62843	1.13489e-06	-0.100292	0.980427	-1.62138	0	-3.64885	0	-0.251896	0.501487	-0.307931	0.538435
hsa-miR-1298-5p		0.374615	0.78179	-0.152279	0.959815	-0.0366605	0.956693	0.612572	0.980959	-0.122451	0.933712	0.0662172	0.887141	0.36656	0.683659	0.0515391	0.960472	-0.256716	0.674427	2.91671	0.00975808	1.79523	0.0505413	1.13575	0.0782748	0.951574	0.880061	2.49117	0.000294998	1.96149	1.19383e-05	0.621014	0.742051	1.72042	0.355282
hsa-miR-1301-3p		-0.773459	0.710938	-0.31512	0.604613	0.432278	0.37374	-0.24907	0.980959	-0.164712	0.817096	0.577071	0.117871	-0.634565	0.282222	-0.32468	0.491708	0.519727	0.172256	0.0720413	0.999164	-0.363361	0.507672	0.171466	0.72755	-0.291842	0.980427	-0.570362	0.0565014	0.328226	0.442889	-0.202663	0.753748	-0.652056	0.407811
hsa-miR-1304-3p	high_confidence	-0.0730165	0.806121	0.199441	0.079156	-0.433136	0.000553675	-0.0242532	0.980959	0.0864847	0.722599	-0.504219	7.42239e-05	-0.163584	0.340936	0.160571	0.0522957	-0.744941	6.69608e-08	0.0303376	0.999164	0.016599	0.999453	-0.41758	0.00558893	-0.165016	0.960671	-0.131797	0.448275	-1.15269	8.30611e-16	-0.234101	0.570721	-0.0558571	0.887088
hsa-miR-1306-5p	high_confidence	-0.0765178	0.891964	0.538904	0.153672	-0.0571653	0.874841	0.465097	0.980959	0.56009	0.00030067	-0.160997	0.647171	-0.342899	0.438257	0.309326	0.204529	-0.20576	0.181464	0.390823	0.999164	0.43504	0.233699	-0.0540242	0.884388	-0.148819	0.980427	0.486217	0.0572475	-0.204039	0.511871	-0.739288	0.298043	0.327145	0.578277
hsa-miR-1307-3p	high_confidence	-0.239716	0.710938	0.0554172	0.907151	0.457531	0.00338419	0.070208	0.980959	0.0956916	0.717866	0.572561	0.000126451	-0.397208	0.205886	0.0340755	0.897027	0.583282	1.83454e-05	-0.116126	0.999164	0.212973	0.122682	0.513848	0.0241928	-0.150541	0.980427	0.308341	0.0972879	0.808371	7.63419e-10	-0.363771	0.361944	0.00605956	0.982538
hsa-miR-1307-5p	high_confidence	0.348823	0.722164	0.0666186	0.960245	-0.784911	0.0182284	-0.561253	0.980959	-0.0419589	0.801993	0.118095	0.789454	0.577637	0.263484	0.125714	0.811725	-0.160534	0.715801	-0.035376	0.999164	-0.214536	0.557709	-0.253149	0.620625	-0.235898	0.995605	0.461737	0.313318	0.487422	0.2847	0.0572521	0.880942	-0.260806	0.785455
hsa-miR-130a-3p		-0.0446484	0.821843	0.195319	0.36161	0.59046	0.00891598	-0.194016	0.824888	0.226556	0.294296	0.971367	9.02293e-13	-0.221035	0.413742	0.0639381	0.782279	1.21389	7.35295e-16	-0.151159	0.999164	0.569585	0.0729061	1.17664	0.00233103	-0.21386	0.37694	0.843945	4.11827e-06	1.53337	1.61765e-14	-0.195647	0.336152	0.448578	0.0453093
hsa-miR-130b-3p	high_confidence	-0.123955	0.821843	0.0918512	0.803041	0.281245	0.0516796	-0.175716	0.980959	0.0520332	0.849494	0.245002	0.268823	-0.508015	0.163852	-0.0653505	0.860249	0.363717	0.00776065	-0.208366	0.999164	0.354291	0.186624	0.444585	0.098969	-0.469788	0.641429	0.400085	0.0218193	0.590404	9.86571e-05	-0.103533	0.844692	0.35376	0.135083
hsa-miR-130b-5p	high_confidence	-0.0603073	0.82307	-0.0236588	0.964442	-0.433247	0.0599796	0.0643301	0.980959	-0.120431	0.721586	-0.72566	0.00762267	-0.226299	0.441658	-0.271027	0.23076	-0.552145	0.0144451	0.158034	0.999164	-0.071254	0.822919	-0.368284	0.148568	-0.133776	0.980427	-0.0316694	0.926168	-0.823697	0.00168415	-0.293269	0.501487	0.0526997	0.937129
hsa-miR-132-3p	high_confidence	0.456407	0.710938	0.800251	0.0271241	1.01938	0.000321116	1.35649	0	1.32294	7.9329e-07	1.46566	0	0.812111	1.84838e-05	1.33335	5.23122e-08	1.45392	4.25241e-12	0.319079	0.999164	0.712468	0.12686	0.822147	0.00728015	0.00409112	0.995605	0.378317	0.418292	0.586181	0.0751706	-0.00567957	0.978929	0.66685	0.00153232
hsa-miR-132-5p	high_confidence	0.69174	0.491377	0.676069	0.143546	0.620438	0.0956546	1.48797	0	1.23832	0.000216346	1.06015	0.00349189	1.20495	3.22142e-12	1.25006	4.70566e-06	1.2457	0.000482794	0.480686	0.999164	0.595786	0.379489	0.433614	0.398235	0.0539925	0.995605	0.318238	0.604253	0.17183	0.878521	-0.201598	0.661583	0.779389	0.0401364
hsa-miR-1343-3p		-0.52921	0.710938	-0.565286	0.110973	-0.842589	0.000122167	-0.133802	0.980959	-0.316383	0.400249	-1.27552	1.01912e-08	-0.787346	0.0292515	-0.721193	0.00512833	-1.16983	4.60538e-07	-0.212504	0.999164	-0.915815	0.00280931	-0.817959	0.0142578	-0.078185	0.985903	-1.05681	8.61023e-06	-1.69236	2.67998e-06	-0.0405477	0.961963	-0.674442	0.178875
hsa-miR-138-5p		0.223731	0.821843	-0.415106	0.597774	-0.746016	0.0112506	-0.0414529	0.980959	-0.871976	0.0428409	-0.717531	0.0973236	-0.0687288	0.887185	-0.893234	0.0430337	-0.72072	0.00964735	-0.110154	0.999164	-0.0713761	0.96688	-0.127471	0.836189	-0.100424	0.985903	-0.31859	0.592563	-0.261052	0.523992	-0.406598	0.742051	0.13027	0.923407
hsa-miR-140-3p	high_confidence	-0.11584	0.710938	0.00833757	0.969076	-0.243211	0.0367529	-0.0398687	0.980959	-0.054153	0.721586	-0.358909	2.54873e-07	-0.164755	0.205886	-0.127058	0.175613	-0.43999	8.98507e-09	-0.214217	0.722583	-0.067855	0.624377	-0.218647	0.00701596	-0.076925	0.980427	-0.116806	0.275775	-0.350651	1.3217e-05	-0.220519	0.351545	0.0603232	0.887088
hsa-miR-140-5p	high_confidence	0.18927	0.804833	-0.0997647	0.836884	-0.206627	0.190386	-0.111492	0.980959	-0.234887	0.182076	-0.314872	0.0173127	0.126908	0.727477	0.0457785	0.93368	-0.314378	0.0114737	-0.055161	0.999164	-0.205415	0.303331	-0.369441	0.0257179	0.099545	0.985903	-0.0652067	0.826298	-0.286318	0.0314192	-0.0549672	0.991327	-0.101133	0.887088
hsa-miR-141-3p	high_confidence	0.293647	0.796469	0.502159	0.0327117	1.88257	0	-0.369279	0.980959	0.507704	0.175723	2.38874	0	0.677033	0.331065	0.522103	0.0191406	2.39341	0	0.17512	0.999164	1.03825	0.0044812	2.16085	5.14418e-06	0.137184	0.985903	1.31169	3.73788e-07	2.83572	0	0.655515	0.374456	0.298256	0.811552
hsa-miR-142-3p		0.498786	0.710938	0.0743081	0.959815	-0.455438	0.0140514	-0.0203243	0.980959	-0.257253	0.45281	-0.258794	0.0878306	0.703987	0.208011	0.142008	0.868222	-0.400245	0.003544	0.276539	0.999164	-0.141239	0.712068	-0.280492	0.100919	0.0874578	0.982354	0.131764	0.847156	0.132787	0.657334	0.137948	0.742051	-0.0997243	0.887088
hsa-miR-142-5p		0.176278	0.804833	0.0448453	0.928541	0.291424	0.0180768	-0.1771	0.980959	-0.039585	0.836615	0.461448	0.000274547	0.279745	0.513292	-0.0278041	0.91068	0.604761	4.16364e-05	0.0634215	0.999164	0.123927	0.583684	0.508944	0.0145932	-0.0637436	0.987361	0.316388	0.0559723	0.921222	0	0.297377	0.570721	0.130025	0.829565
hsa-miR-143-3p		0.181664	0.727069	0.11485	0.710078	0.593387	0.00570421	-0.177107	0.980959	0.201709	0.525523	0.747453	0.00243865	0.38149	0.147899	0.282215	0.200123	0.69226	0.00411387	-0.0751582	0.999164	0.268969	0.339154	0.496305	0.100726	0.112356	0.980427	0.329253	0.115673	0.666116	0.0013845	0.326541	0.314603	0.00274045	0.999852
hsa-miR-144-5p		0.0751541	0.726985	2.17178	0.0209641	3.5618	0.000321116	-0.2633	0.980959	2.69852	0.000499731	3.83063	3.74669e-05	0.193943	0.59454	2.66826	0.000494652	3.68854	6.34486e-05	0.248718	0.999164	2.12068	0.0117802	3.4907	0.00158117	0.0840119	0.980427	1.96891	0.0103967	3.78551	6.50585e-05	-0.216249	0.981825	1.48387	0.0296767
hsa-miR-1468-5p		-0.0450692	0.819573	-0.109665	0.864283	-0.938764	0.000327475	0.213324	0.980959	-0.0884287	0.825518	-1.11507	3.01965e-05	-0.10042	0.760401	-0.227802	0.225192	-1.10918	1.1238e-05	0.264216	0.999164	-0.0573952	0.848592	-0.734125	0.00678294	0.101963	0.980427	-0.236149	0.315491	-1.03443	0.000104218	0.166261	0.502029	0.0414534	0.957039
hsa-miR-146a-3p	high_confidence	1.99824	0.123015	0.963502	0.217096	0.278991	0.680184	2.25598	0.0359106	1.59645	0.0428409	0.941724	0.362189	2.89926	0.000677191	1.92909	0.0247726	1.15296	0.17825	1.39719	0.840345	0.606542	0.379489	0.704892	0.585927	2.66313	0.114472	1.14896	0.105126	0.437887	0.538075	0.388666	0.757571	0.989038	0.412399
hsa-miR-146a-5p	high_confidence	0.472388	0.710938	1.13226	0.000566002	1.17544	0.000454135	0.630108	0.475256	1.61167	4.61673e-05	1.35746	4.84252e-05	0.723515	0.0711909	1.50232	8.76241e-05	1.43266	0.000895302	0.433868	0.999164	1.11608	0.0158391	0.838102	0.0202629	0.744188	0.494507	1.32348	2.10295e-05	1.49002	8.5573e-06	0.693493	0.321078	1.11516	2.47509e-07
hsa-miR-146b-3p		-0.402992	0.710938	-0.355154	0.0686248	-0.380384	0.00605419	-0.197775	0.980959	-0.339534	0.119822	-0.463655	0.00688291	-0.644934	0.0279362	-0.445529	0.00167232	-0.37715	0.0178349	-0.267974	0.999164	-0.218992	0.473574	-0.250766	0.104881	-0.334963	0.69888	-0.344279	0.0628555	-0.238845	0.151599	-0.297567	0.596151	-0.477155	0.0103645
hsa-miR-146b-5p		-0.196928	0.726985	-0.141608	0.837835	-0.345312	0.204079	-0.11614	0.980959	0.0137617	0.972554	-0.721498	0.00213949	0.0956632	0.854445	-0.25096	0.41878	-0.947711	2.94825e-05	-0.184566	0.999164	-0.205047	0.653185	-0.831631	0.0190622	0.214615	0.862663	-0.525685	0.0260792	-1.24778	9.05341e-12	0.401627	0.608354	-0.13739	0.872958
hsa-miR-147b		0.546959	0.53409	1.00968	0.00221287	1.09738	0.000215633	0.262477	0.980959	0.992794	0.00673613	1.17213	2.58649e-05	0.754809	0.0147357	1.44129	0.000104291	1.39606	7.69032e-06	0.270366	0.999164	1.11598	0.00825795	0.924241	0.00728015	0.417884	0.69888	1.48166	2.69812e-07	1.58263	8.51625e-05	0.26548	0.596151	0.872184	0.00021956
hsa-miR-148a-3p	high_confidence	0.305635	0.722164	-0.103791	0.928541	-0.467148	0.138927	-0.045659	0.980959	-0.330956	0.436769	-0.906812	0.00349063	0.472479	0.205886	-0.159413	0.786396	-1.06815	0.000141145	-0.0300697	0.999164	-0.295301	0.653185	-0.686222	0.075141	0.309534	0.980427	-0.619187	0.0515786	-1.4372	3.75584e-07	0.437327	0.293214	-0.217813	0.887088
hsa-miR-148a-5p	high_confidence	-0.167836	0.839117	0.17533	0.928611	-0.409607	0.260371	-0.241852	0.980959	-0.40547	0.384953	-0.975773	0.00145996	-0.156955	0.737311	-0.491207	0.174313	-1.07443	0.00301158	-0.241321	0.999164	-0.0546993	0.96688	-0.682513	0.110657	-0.117986	0.985903	-0.637136	0.0709919	-1.36014	5.32006e-05	0.270898	0.570721	0.102717	0.887088
hsa-miR-148b-3p	high_confidence	0.00840319	0.980067	-0.358761	0.000578239	-0.952227	1.06404e-08	-0.138268	0.980959	-0.431975	0.00307529	-1.20813	0	0.158732	0.584458	-0.359044	0.00341286	-1.43674	0	0.0102881	0.999164	-0.564663	0.0103078	-1.02473	3.71734e-05	0.0922602	0.980427	-1.08563	3.56955e-12	-1.62957	0	0.26447	0.314603	-0.303015	0.426059
hsa-miR-148b-5p	high_confidence	0.258397	0.710938	-0.118591	0.50329	-0.220896	0.0162473	-0.250972	0.980959	-0.172666	0.163887	-0.128474	0.17178	0.16189	0.500216	-0.213881	0.051601	-0.159751	0.129815	0.0378862	0.999164	-0.167528	0.206838	-0.267828	0.0135491	-0.000480503	0.995605	-0.0819757	0.51514	-0.306651	0.0106914	0.200695	0.464746	-0.0658542	0.887088
hsa-miR-149-5p	high_confidence	0.0192747	0.980067	-0.0467318	0.988562	-0.336973	0.601768	0.718514	0.033367	0.518009	0.346335	-0.730483	0.0370776	-0.342268	0.35244	0.181997	0.786396	-0.585938	0.0581347	0.266616	0.999164	-0.206098	0.752655	-0.451251	0.149751	-0.0950391	0.980427	-0.494352	0.235225	-1.30725	0.0118476	-0.50877	0.570721	0.113109	0.887088
hsa-miR-150-5p	high_confidence	-0.268567	0.920865	0.876229	0.584896	0.321909	0.742089	0.528763	0.980959	1.12237	0.393897	0.886226	0.402333	-0.236281	0.920923	0.83327	0.528415	1.02849	0.290461	-0.988082	0.999164	0.085456	0.958559	-0.33021	0.637899	-1.47304	0.77556	-0.553367	0.584053	-0.503753	0.542674	-1.465	0.661583	0.0322252	0.997434
hsa-miR-151a-3p		-0.117407	0.804833	-0.0941405	0.757732	0.243246	0.572998	-0.115767	0.980959	-0.0417526	0.908875	0.310288	0.385039	-0.0921978	0.760401	-0.206285	0.357093	0.133735	0.640866	-0.111351	0.999164	-0.0373372	0.898989	0.258053	0.333353	0.0567047	0.985903	-0.147485	0.540267	0.297932	0.349324	0.264922	0.71345	-0.0376717	0.964931
hsa-miR-151a-5p		-0.177207	0.710938	-0.140619	0.678776	0.215005	0.599787	-0.14779	0.980959	-0.0155788	0.934721	0.1865	0.495214	-0.214095	0.438257	-0.297831	0.145066	0.307779	0.248054	0.116651	0.999164	-0.0646548	0.773294	0.105831	0.721171	-0.0100438	0.995605	0.0056039	0.990757	0.387121	0.358121	0.18657	0.715593	-0.055701	0.923407
hsa-miR-152-3p		-0.267379	0.710938	-0.12673	0.849328	-0.107046	0.73072	-0.0183774	0.980959	-0.105359	0.817096	-0.374539	0.0831105	-0.2212	0.441658	-0.184355	0.584274	-0.478952	0.0139099	-0.0923917	0.999164	0.0658733	0.942709	-0.0597994	0.834559	0.0523501	0.985903	-0.111185	0.707419	-0.0501739	0.834976	-0.160189	0.715593	-0.143006	0.848662
hsa-miR-152-5p		-0.115455	0.823232	-0.57969	0.0686248	-0.733387	0.0386268	-1.28223	0.0359106	-1.39305	7.59379e-07	-1.63872	9.93002e-11	-0.748149	0.00836126	-1.23626	0.00090264	-1.96856	1.44687e-15	-0.156159	0.999164	-0.511483	0.255109	-0.426692	0.137237	-0.170836	0.954873	-1.08148	0.0024854	-1.43306	8.71134e-07	-0.28856	0.688126	-0.795934	0.00044003
hsa-miR-1537-3p		0.271428	0.804833	0.236246	0.691437	0.547271	0.00218708	-0.371583	0.980959	0.218048	0.749771	0.587088	0.00105301	0.378034	0.533376	0.293303	0.44367	0.91764	1.13121e-05	0.250126	0.999164	0.289508	0.61749	0.625541	0.143174	0.184276	0.980427	0.530878	0.0439606	1.28511	0	0.635023	0.570721	0.15214	0.887088
hsa-miR-1538		-0.202239	0.710938	-0.23798	0.678776	-0.423981	0.166055	0.227403	0.980959	-0.545883	0.0486896	-0.790297	0.0194348	-0.440341	0.0952854	-0.480056	0.127069	-0.465096	0.22506	-0.00821245	0.999164	-0.621172	0.0158391	-0.36348	0.356945	-0.379261	0.494507	-0.771021	0.0565014	-0.680867	0.0235446	-0.226274	0.570721	-0.351465	0.407213
hsa-miR-155-5p	high_confidence	1.23048	0.0350931	3.66037	0	4.71846	0	1.9028	1.50138e-09	4.69094	0	5.83903	0	1.60776	1.80864e-09	4.88114	0	6.21361	0	1.58903	0.0184012	4.11868	9.6098e-05	5.31349	1.51222e-06	1.72593	1.45025e-06	5.134	0	6.29121	0	-0.0261168	0.981825	3.52877	0
hsa-miR-15a-5p	high_confidence	0.312686	0.710938	0.151678	0.607667	0.465741	0.000621974	-0.0372353	0.980959	0.0451873	0.926786	0.643829	3.3243e-08	0.284932	0.312819	0.172367	0.584274	0.806645	4.76076e-07	0.158414	0.999164	0.367403	0.206635	0.739085	0.0239552	0.0661789	0.985903	0.550789	0.00322232	1.2889	1.63533e-11	0.0324854	0.961963	0.280099	0.633009
hsa-miR-15b-3p	high_confidence	-0.0414848	0.839983	0.00992015	0.969076	0.183256	0.102558	-0.141412	0.980959	-0.080756	0.791005	0.226131	0.0362679	0.280846	0.179822	0.156951	0.507402	0.201881	0.0287397	-0.192619	0.999164	-0.0556527	0.895825	0.236719	0.118047	0.178055	0.954873	0.095765	0.617357	0.243969	0.0661926	0.174599	0.757412	-0.0699223	0.937129
hsa-miR-15b-5p	high_confidence	-0.122389	0.710938	-0.129185	0.608898	-0.109165	0.494287	-0.00119384	0.994563	-0.0569543	0.817096	-0.17913	0.115734	-0.214145	0.142713	-0.169109	0.0846403	-0.164212	0.172563	-0.0419093	0.999164	-0.129749	0.379489	-0.248423	0.148089	-0.100621	0.880061	-0.197507	0.172743	-0.43388	1.19383e-05	0.0341221	0.981825	0.0418881	0.913097
hsa-miR-16-2-3p	high_confidence	0.0104303	0.989617	0.0683546	0.824237	0.607211	1.88548e-07	-0.126631	0.980959	0.0511092	0.837696	0.710519	6.80467e-08	-0.0532504	0.570068	-0.0195827	0.93368	0.932857	2.84781e-15	0.0073796	0.999164	0.28997	0.305011	1.01543	0.0198275	-0.195842	0.660914	0.496429	0.000654343	1.26206	5.20766e-10	-0.347343	0.000251137	0.165638	0.739803
hsa-miR-16-5p	high_confidence	0.0668873	0.78179	0.0816381	0.766593	0.234479	0.0470015	0.107402	0.980959	0.13569	0.35209	0.162501	0.102906	0.127604	0.438257	0.208409	0.464368	0.129839	0.156216	-0.0600363	0.999164	0.279686	0.099249	0.197401	0.368305	0.113449	0.849187	0.236215	0.091552	0.593624	0.0112694	0.0708629	0.844692	-0.00780597	0.9792
hsa-miR-17-3p	high_confidence	0.215187	0.710938	0.188643	0.153672	0.493514	0.00150452	-0.295431	0.980959	0.148211	0.547987	0.961585	2.53304e-07	0.140718	0.563067	0.287204	0.0848714	1.22778	1.19059e-09	0.0417162	0.999164	0.550745	0.0611748	0.856566	0.0653383	-0.278657	0.880061	0.91988	1.95793e-12	1.52258	2.09777e-11	-0.190465	0.782874	0.28455	0.633009
hsa-miR-17-5p	high_confidence	-0.0464917	0.806121	-0.0888399	0.454355	-0.27646	0.0163475	-0.0304945	0.980959	0.0494734	0.367789	-0.170583	0.145281	-0.0359421	0.854445	0.0182596	0.924199	-0.147539	0.120975	-0.010522	0.999164	-0.0579502	0.385555	-0.349249	0.00543057	0.0261889	0.985903	-0.136096	0.0748297	-0.269356	0.00755702	0.0375323	0.809504	-0.0608887	0.832244
hsa-miR-181a-2-3p		-0.286576	0.710938	-0.330978	0.363479	-1.20484	1.09651e-08	-0.0785147	0.980959	-0.34862	0.289672	-1.23434	3.16454e-07	-0.41776	0.134775	-0.404883	0.0402191	-1.27309	8.63207e-10	-0.139997	0.999164	-0.434301	0.207229	-0.889917	4.78263e-05	-0.153843	0.980427	-0.835149	3.48946e-10	-1.31558	2.7545e-11	-0.170406	0.747798	-0.278156	0.559443
hsa-miR-181a-3p	high_confidence	-0.242147	0.710938	-0.241987	0.509037	-0.612512	0.000698888	-0.208856	0.980959	-0.253598	0.369168	-0.721385	3.55115e-05	-0.340532	0.327232	-0.250645	0.268893	-0.77142	3.13412e-08	-0.341074	0.999164	-0.329512	0.174923	-0.352953	0.225104	-0.242804	0.980427	-0.714063	2.07143e-05	-0.599378	9.70911e-06	-0.0445298	0.835429	-0.131284	0.811552
hsa-miR-181a-5p	high_confidence	-0.176238	0.710938	-0.0684482	0.864283	0.365814	0.012183	-0.0213161	0.994563	0.0379978	0.89701	0.476623	1.02304e-05	-0.251043	0.282222	-0.0137548	0.969576	0.500772	6.92969e-07	-0.135673	0.999164	0.255077	0.12686	0.174769	0.569198	0.0181616	0.985903	0.268319	0.0165683	0.684495	0	-0.0501519	0.991327	0.0985367	0.887088
hsa-miR-181b-3p		0.335191	0.806121	-0.148268	0.906953	-0.862675	0.00127431	-0.506942	0.980959	-0.366606	0.418921	-0.587519	0.0603118	0.665418	0.35244	-0.157187	0.681974	-0.730683	0.00835825	-0.239544	0.999164	-0.230239	0.65951	-0.624153	0.135909	0.0448446	0.995605	-0.451832	0.207673	-0.982129	0.00667043	0.595412	0.648849	-0.434063	0.407213
hsa-miR-181b-5p		-0.163798	0.710938	0.0903895	0.906953	0.373516	0.0391264	-0.00408756	0.997581	0.212102	0.298878	0.574283	0.000591963	-0.300008	0.0864595	0.0962218	0.786396	0.619915	0.000208927	-0.0543777	0.999164	0.325903	0.173076	0.642373	0.0158484	-0.0729583	0.980427	0.450131	0.00790447	0.892418	8.77788e-10	-0.164023	0.742051	0.130229	0.620669
hsa-miR-181c-3p		0.0653764	0.836132	0.0627013	0.901411	-0.410492	2.33101e-05	-0.104419	0.980959	0.0989689	0.762631	-0.305599	0.0148553	0.164765	0.533376	0.104364	0.544241	-0.475844	4.67688e-05	-0.162676	0.999164	-0.157264	0.408845	-0.380779	0.0312907	-0.0928701	0.980427	-0.183542	0.433512	-0.634128	4.36229e-11	-0.0674246	0.845126	-0.0411135	0.937129
hsa-miR-181c-5p		0.105567	0.739146	0.259959	0.135558	0.866616	0	-0.196455	0.980959	0.280357	0.111833	1.22105	0	0.162622	0.484012	0.304425	0.0645155	1.2845	0	-0.0758064	0.999164	0.46007	0.00312306	1.02865	9.16692e-06	-0.0145736	0.995605	0.714958	5.4843e-13	1.47667	0	0.00502182	0.991327	0.214663	0.651305
hsa-miR-181d-5p	high_confidence	0.156725	0.710938	0.537692	0.00558329	1.06449	1.70834e-08	0.12279	0.980959	0.770615	1.35168e-06	1.44031	4.83709e-14	0.222109	0.282881	0.694911	6.2696e-06	1.3367	7.00828e-15	-0.0242715	0.999164	0.496944	0.00384868	1.16661	0.000131443	0.202684	0.501969	0.751098	3.55696e-06	1.38927	0	0.046613	0.917817	0.441995	0.33327
hsa-miR-182-5p	high_confidence	-0.0533086	0.920339	-0.00727545	0.980989	-0.0619291	0.892253	0.000841143	0.994563	0.320645	0.442689	-0.11889	0.731548	0.047006	0.855094	0.205913	0.634903	-0.250534	0.429076	-0.180265	0.999164	0.0297284	0.964068	0.111885	0.834559	0.0429491	0.985903	-0.152693	0.741184	-0.560686	0.0498525	0.258811	0.59502	-0.170559	0.823827
hsa-miR-183-5p	high_confidence	-0.214917	0.755855	-0.0757867	0.93518	-0.215723	0.69128	-0.26828	0.980959	0.349019	0.558224	-0.548515	0.195363	0.0429728	0.908665	0.0979244	0.907763	-0.631539	0.12739	-0.164807	0.999164	-0.22078	0.744082	-0.0944141	0.649174	0.0642549	0.985903	-0.507365	0.331871	-1.27291	0.000723555	0.477169	0.0776193	-0.306097	0.76418
hsa-miR-185-3p	high_confidence	0.0409715	0.85843	-0.214005	0.368366	-0.352986	0.000652395	-0.148805	0.980959	-0.229979	0.182076	-0.184599	0.0556511	0.0647086	0.782474	-0.235064	0.26132	-0.11016	0.238922	-0.141164	0.999164	-0.221993	0.250577	-0.0985791	0.616543	-0.21157	0.851349	-0.243694	0.212545	0.0576542	0.715508	-0.0820669	0.793279	-0.1627	0.751906
hsa-miR-185-5p	high_confidence	0.049859	0.821843	-0.129422	0.608898	-0.271054	0.0118406	-0.156555	0.980959	-0.195646	0.425951	-0.244966	0.0395388	0.100238	0.69194	-0.218967	0.268893	-0.327534	4.00564e-05	-0.121845	0.999164	-0.217216	0.311163	-0.290871	0.0746307	0.122341	0.980427	-0.297556	0.0651229	-0.486592	4.82022e-06	0.218952	0.661583	-0.159321	0.346516
hsa-miR-186-5p	high_confidence	0.118052	0.710938	0.319617	2.8094e-05	0.762514	0	-0.107203	0.980959	0.339127	2.84402e-06	0.886581	0	0.137214	0.151158	0.323928	0.000189351	0.889832	0	-0.013273	0.999164	0.554265	4.07905e-06	0.671553	1.36277e-06	0.098809	0.960671	0.747944	0	0.907479	0	0.10783	0.515449	0.360734	0.000534644
hsa-miR-188-5p	high_confidence	0.469699	0.710938	-0.16333	0.691437	-0.49034	0.0349672	0.0535324	0.980959	-0.249999	0.508043	-0.0736119	0.799089	0.751696	0.0871225	0.336157	0.760673	-0.273945	0.263215	0.0358121	0.999164	-0.238859	0.408845	-0.551044	0.0543368	0.0938872	0.985903	-0.0213734	0.959188	0.0485074	0.903045	0.145851	0.812087	-0.409415	0.499604
hsa-miR-18a-3p	high_confidence	-0.208939	0.710938	0.300402	0.0971189	0.265716	0.437944	0.354308	0.980959	0.412495	0.155674	0.263465	0.385039	-0.357144	0.384941	0.444495	0.0211605	0.371469	0.21901	0.0687686	0.999164	0.576538	0.0684878	0.580229	0.0767125	-0.361527	0.826854	0.845356	0.00370883	0.0382661	0.972791	-0.627562	0.0552786	0.225272	0.678662
hsa-miR-18a-5p	high_confidence	0.219371	0.752478	0.135353	0.669434	0.0561069	0.714368	-0.113897	0.980959	-0.017013	0.934721	0.229346	0.152809	0.54628	0.214487	0.280153	0.0522957	0.256655	0.00787127	-0.0152471	0.999164	0.111439	0.343083	0.0341561	0.891111	0.203096	0.980427	0.176489	0.194799	0.27356	0.0311394	0.109261	0.750434	0.0664988	0.887088
hsa-miR-1908-3p	high_confidence	-0.075986	0.908284	-0.0456888	0.964442	0.404629	0.210557	-0.135783	0.980959	-0.172971	0.825518	-0.111088	0.709193	-0.550331	0.282881	-0.415777	0.294825	-0.0325042	0.910759	0.0345926	0.999164	0.031408	0.974298	-0.216147	0.586758	-0.261148	0.980427	0.0555201	0.941731	-0.039683	0.903045	-0.259931	0.793279	0.0653953	0.934962
hsa-miR-1908-5p	high_confidence	-0.405029	0.710938	-0.20106	0.766593	0.260588	0.512193	-0.0156737	0.992306	0.0150557	0.959509	0.0861751	0.91432	-0.672326	0.188861	-0.17152	0.734107	-0.0368717	0.895208	0.0596285	0.999164	-0.0347833	0.940569	-0.308858	0.458241	-0.11277	0.980427	-0.322277	0.507697	-0.357171	0.361421	-0.233565	0.797082	-0.106078	0.937129
hsa-miR-190a-5p	high_confidence	0.45065	0.710938	-0.489125	0.766593	-1.25728	0.0833556	-0.253665	0.980959	-0.776741	0.43092	-1.39467	0.0624267	0.425974	0.551235	-0.722853	0.421245	-1.4762	0.0246085	0.224697	0.999164	-0.422725	0.686445	-1.29802	0.0457547	0.325958	0.980427	-0.586399	0.405176	-1.31062	0.0343744	0.532325	0.705999	-0.213299	0.934962
hsa-miR-190b		0.140751	0.710938	-0.0261133	0.969076	0.122577	0.597599	0.0439347	0.980959	0.0433741	0.866056	0.0917576	0.518385	0.422807	0.282881	0.00251216	0.954782	0.145308	0.374505	0.124518	0.999164	-0.00430664	0.999453	0.189142	0.14944	0.380397	0.627435	-0.190591	0.366875	0.0507198	0.79782	-0.219843	0.692817	-0.113902	0.811552
hsa-miR-191-3p	high_confidence	-0.175123	0.710938	-0.637373	0.000213119	-1.62661	1.69218e-13	0.129792	0.980959	-0.629043	0.00351799	-2.1825	0	-0.436238	0.0712672	-0.783972	6.56419e-05	-2.26714	0	-0.148706	0.999164	-0.923266	0.000906618	-1.47135	2.94852e-07	-0.391216	0.494507	-1.63524	1.18034e-14	-2.43051	0	-0.314195	0.0294588	-0.470744	0.0245297
hsa-miR-191-5p	high_confidence	-0.259017	0.710938	-0.220653	0.243739	-0.328805	0.0183383	0.0597256	0.980959	-0.0469108	0.860528	-0.673973	4.13956e-05	-0.320302	0.291158	-0.392584	0.00799227	-0.95807	1.56306e-14	0.00668982	0.999164	-0.205669	0.233699	-0.501143	0.0477832	-0.0701005	0.980427	-0.552327	0.0108532	-1.26603	8.1522e-08	0.185335	0.715593	-0.137227	0.829565
hsa-miR-192-5p	high_confidence	0.114083	0.836132	-0.0570644	0.939648	0.0600469	0.727432	-0.303156	0.980959	-0.00885664	0.990105	0.0949224	0.526358	0.385527	0.347706	0.0257591	0.910772	0.0288431	0.85712	-0.133635	0.999164	-0.0601876	0.920092	-0.110428	0.356945	0.147531	0.980427	-0.0948985	0.7505	-0.0718094	0.706872	0.405235	0.473584	-0.170194	0.829565
hsa-miR-193a-3p	high_confidence	0.774657	0.710938	0.422416	0.50329	-0.684531	0.0340133	-0.0165178	0.980959	0.0579579	0.934721	0.0349933	0.877848	0.856934	0.205886	0.474682	0.507402	-0.0535457	0.883834	0.320746	0.999164	-0.0684716	0.948664	-0.255423	0.649174	-0.265286	0.980427	0.878773	0.212545	0.286653	0.557178	-0.183874	0.881412	0.085724	0.965939
hsa-miR-193a-5p	high_confidence	-0.311142	0.710938	0.123512	0.573205	0.627686	1.2493e-08	0.191192	0.980959	0.363203	0.00175457	0.814621	0	-0.420473	0.291158	0.169647	0.291222	0.893092	0	0.104862	0.999164	0.318247	0.196043	0.556046	0.0158677	-0.00867266	0.995605	0.447603	0.00150551	0.960101	3.04997e-10	-0.23959	0.715593	0.259953	0.555143
hsa-miR-193b-3p	high_confidence	-0.211807	0.804833	-0.0313967	0.969076	-0.0467635	0.914797	0.14384	0.980959	0.248464	0.762631	0.15722	0.565998	-0.351091	0.484012	0.133251	0.867701	0.10783	0.719522	-0.150961	0.999164	-0.0154525	0.993071	-0.148433	0.760188	-0.252493	0.980427	0.11652	0.871108	-0.243582	0.435774	-0.196276	0.91179	0.0056971	0.997434
hsa-miR-194-5p		0.19808	0.710938	0.215974	0.766593	-0.210867	0.222421	0.093522	0.980959	0.0652399	0.907535	-0.06616	0.62898	0.433845	0.347706	0.320724	0.662509	0.10061	0.576412	-0.134685	0.999164	-0.0297891	0.999453	-0.129253	0.194368	0.0973642	0.980427	0.00768834	0.9989	0.337296	0.173846	0.225373	0.692817	-0.0508199	0.9792
hsa-miR-196b-5p	high_confidence	-0.338143	0.710938	-0.170877	0.473265	0.0504708	0.782127	-0.0741932	0.980959	-0.116131	0.587771	0.0908198	0.656774	-0.0812777	0.894646	0.0295971	0.93368	0.203409	0.175395	-0.117412	0.999164	-0.00980378	0.974298	0.254997	0.33481	-7.78434e-05	0.995605	-0.291467	0.225475	0.163845	0.459363	0.14548	0.895359	0.0142746	0.982538
hsa-miR-197-3p	high_confidence	-0.124005	0.814984	0.0811246	0.928541	0.211132	0.22384	0.464584	0.980959	0.113596	0.721586	0.00259849	0.991171	-0.286217	0.522248	-0.0214121	0.971876	-0.022713	0.882485	0.282003	0.999164	0.126379	0.742289	0.163857	0.396219	-0.244514	0.980427	0.192058	0.521462	-0.0270744	0.84986	-0.413601	0.598539	0.107174	0.887088
hsa-miR-1976		-0.334573	0.710938	-0.31974	0.319492	-0.401905	0.0142319	0.261361	0.980959	-0.203443	0.5373	-0.579924	0.00306934	-0.585021	0.0292515	-0.450297	0.042235	-0.432233	0.00776925	0.0569277	0.999164	-0.223649	0.385555	-0.241141	0.374631	-0.349361	0.817897	-0.169912	0.475092	-0.406098	0.0106914	-0.497078	0.314603	-0.0546946	0.959895
hsa-miR-199a-3p	high_confidence	0.0822505	0.775167	-0.0339398	0.933295	0.362028	0.133835	-0.0472874	0.980959	-0.0603083	0.798808	0.417171	0.106068	0.106922	0.484012	-0.033776	0.88498	0.537501	0.0218665	-0.0753965	0.999164	0.0373925	0.948664	0.548885	0.0698106	-0.0973406	0.980427	0.215136	0.123873	0.739592	0.00186909	-0.0252308	0.977265	-0.365386	0.832244
hsa-miR-199b-3p	high_confidence	0.0650722	0.816661	-0.0194165	0.960245	0.397163	0.110396	-0.06238	0.980959	-0.0453855	0.825518	0.459498	0.0845823	0.114988	0.462613	0.00786236	0.968103	0.581816	0.0171773	-0.0817875	0.999164	0.0417581	0.942843	0.583778	0.065271	-0.110947	0.980427	0.237229	0.0918264	0.785717	0.0015914	-0.0189171	0.977265	-0.396569	0.829565
hsa-miR-199b-5p	high_confidence	0.0403652	0.940963	-0.441509	0.0758499	-0.968273	0	-0.211464	0.980959	-0.439551	0.0361269	-1.11929	0	0.0649422	0.838266	-0.519035	0.0196935	-1.0304	9.69562e-13	0.0300794	0.999164	-0.815683	3.76199e-05	-0.809039	4.82534e-08	0.0249577	0.995605	-1.04542	1.20332e-11	-0.921993	5.12211e-09	0.17993	0.747798	-0.316323	0.751906
hsa-miR-19a-3p		0.591145	0.710938	0.0940966	0.678776	-0.11241	0.513018	-0.0639059	0.994563	-0.0381393	0.859708	0.111907	0.546741	0.747823	0.102269	0.283584	0.0188903	0.0618922	0.706238	0.0157018	0.999164	0.00544963	0.999503	-0.0464707	0.787223	0.238483	0.980427	0.150767	0.322832	0.119721	0.542674	0.172806	0.692817	-0.0500033	0.887088
hsa-miR-19a-5p		0.745622	0.710938	0.966976	0.0044247	1.0298	0.00169042	0.0193765	0.980959	1.16638	0.306464	2.00294	6.98495e-08	0.978153	0.265	1.10105	0.0522957	2.2202	6.71701e-10	0.643524	0.999164	1.72105	0.0381018	1.54472	0.0044449	0.184332	0.980427	2.49568	1.73234e-08	2.21152	9.12265e-15	-0.198529	0.977265	0.89652	0.651305
hsa-miR-19b-3p	high_confidence	0.430039	0.710938	0.0973838	0.649158	-0.0808472	0.63561	-0.0983911	0.980959	0.00648629	0.992403	0.0833092	0.612304	0.576443	0.0864595	0.246572	0.0320711	0.0265181	0.877709	-0.0424032	0.999164	0.047322	0.780389	-0.0336512	0.834559	0.178246	0.980427	0.094219	0.445205	0.0929157	0.617807	0.0683502	0.856748	-0.0852766	0.829565
hsa-miR-200a-3p	high_confidence	0.730655	0.710938	0.225903	0.691437	1.44739	9.07534e-06	0.0436417	0.980959	0.112103	0.825518	1.61761	6.79006e-12	0.54655	0.325843	0.0918983	0.910772	1.73922	1.95406e-12	0.436204	0.999164	0.20666	0.526185	1.49588	6.5998e-13	0.669642	0.501969	0.707214	0.0100355	2.3552	9.34332e-13	0.521424	0.690628	-0.190104	0.887088
hsa-miR-200b-3p		-0.166441	0.739146	0.135699	0.868696	0.330645	0.227123	-0.105599	0.980959	-0.0531817	0.926545	0.330478	0.342008	-0.148676	0.603966	-0.211154	0.584274	0.229734	0.460094	-0.0185298	0.999164	-0.377347	0.364702	0.123568	0.72755	0.0142697	0.995605	-0.301619	0.38301	0.107662	0.747696	-0.482251	0.378852	-0.38366	0.407213
hsa-miR-200c-3p	high_confidence	-0.102882	0.887588	0.0776127	0.93518	-0.0273935	0.896599	0.434035	0.824888	0.173704	0.713694	-0.0400563	0.881295	-0.0929158	0.760401	-0.000147744	0.954782	-0.219269	0.398051	0.0984787	0.999164	0.129979	0.790096	-0.0607622	0.898609	0.0776894	0.980427	-0.101994	0.826298	-0.257283	0.302835	0.0196299	0.977265	0.118623	0.939807
hsa-miR-203a		0.887054	0.710938	1.45999	0.000153936	1.93151	0.000554211	1.36519	0.568114	1.6476	0.00268383	2.17527	1.44451e-05	1.40411	0.0897852	1.83091	0.000100812	2.30939	6.39819e-05	0.629292	0.999164	2.36312	5.36103e-05	2.62685	0.0018186	0.976412	0.494507	3.16822	8.52207e-14	3.95758	2.87969e-13	1.07681	0.595892	1.6515	0.00265993
hsa-miR-20a-5p	high_confidence	0.179545	0.717299	-0.0379204	0.93518	-0.246598	0.0636557	-0.195504	0.980959	0.0360305	0.836615	-0.0360316	0.836272	0.245303	0.463453	0.0556617	0.848111	-0.0407959	0.777354	0.0524087	0.999164	-0.0292298	0.940569	-0.370277	0.0425995	0.192459	0.980427	-0.0496029	0.776272	-0.261113	0.0345703	0.212657	0.563658	-0.189308	0.503031
hsa-miR-20b-5p	high_confidence	-0.17069	0.710938	-0.202165	0.536793	-0.126703	0.597599	-0.187044	0.980959	-0.0251285	0.94214	-0.264393	0.22409	-0.142012	0.489367	0.0844505	0.867701	-0.145962	0.562178	-0.133639	0.999164	-0.0994299	0.77353	-0.386067	0.0212835	-0.0352992	0.987361	0.0358017	0.954101	-0.301631	0.100063	0.0223486	0.961963	-0.142214	0.887088
hsa-miR-21-3p		0.210587	0.804833	0.0819373	0.914722	0.173862	0.374976	-0.379916	0.980959	-0.0550314	0.817096	0.518292	0.00149087	0.663108	0.210181	0.0923886	0.786396	0.505972	0.00547442	-0.114326	0.999164	0.0417007	0.941723	0.346373	0.170024	0.0435787	0.987361	0.192582	0.429306	0.8056	6.97002e-05	0.489595	0.295117	-0.215118	0.783058
hsa-miR-21-5p		0.410886	0.710938	-0.0516401	0.846104	-0.440834	0.000657004	-0.122657	0.980959	-0.198101	0.0568387	-0.451375	0.000104927	0.599947	0.0711909	-0.0344665	0.811725	-0.49207	0.000135186	0.0941497	0.999164	-0.0884577	0.534475	-0.316669	0.0302594	0.23402	0.954873	-0.252076	0.0433684	-0.305973	0.0787904	0.290389	0.295117	-0.118762	0.69519
hsa-miR-210-3p	high_confidence	0.0611651	0.856845	-0.189452	0.319492	-0.3693	0.429719	-0.0825873	0.980959	-0.380603	0.0411002	-0.645569	0.0578535	0.136709	0.782474	-0.344297	0.0688699	-0.484914	0.127558	-0.103147	0.999164	-0.240442	0.174393	-0.344961	0.543635	-0.00258717	0.995605	0.0476522	0.639316	0.323513	0.624698	-0.0180854	0.661583	-0.172539	0.412399
hsa-miR-210-5p	high_confidence	-0.367092	0.710938	-0.575751	0.0923049	-0.567645	0.0111965	0.358981	0.980959	-0.680111	0.0262238	-0.928654	3.62956e-06	-0.576009	0.205886	-0.881406	0.00609235	-0.74447	0.000141145	0.0800261	0.999164	-0.973114	0.00129482	-0.508794	0.0913066	-0.434822	0.627535	-0.371566	0.162669	-0.109289	0.727757	-0.24433	0.757412	-0.395921	0.811552
hsa-miR-2110		-0.350242	0.710938	-0.112073	0.890038	-0.0848074	0.597599	0.0715815	0.980959	-0.10562	0.819901	0.00205758	0.971441	-0.580067	0.0627677	-0.232446	0.472827	-0.0786844	0.631774	0.010777	0.999164	-0.266245	0.475363	-0.170784	0.385457	-0.356962	0.734124	-0.329768	0.241772	-0.180357	0.358121	-0.343667	0.253988	-0.0815598	0.939807
hsa-miR-2116-3p	high_confidence	-0.256116	0.710938	-0.283935	0.584896	-0.549791	0.00234851	0.154718	0.980959	-0.432258	0.0440454	-1.13912	1.32921e-10	-0.504387	0.191201	-0.590399	0.00282581	-1.1957	0	0.323747	0.999164	-0.274387	0.24642	-0.530383	0.0152568	-0.293292	0.880061	-0.40672	0.222109	-1.33924	1.3124e-11	-0.46016	0.321078	-0.117286	0.923407
hsa-miR-2116-5p	high_confidence	-0.19982	0.726985	0.215584	0.758305	0.797624	0.000413018	-0.348581	0.967663	-0.143319	0.749771	0.444037	0.109173	-0.451338	0.261501	-0.17453	0.681974	0.280997	0.273659	0.0949222	0.999164	0.400722	0.236199	0.860189	0.0038898	-0.160546	0.980427	0.489846	0.0798945	0.701808	0.000877917	-0.447976	0.321078	0.0190729	0.999599
hsa-miR-212-3p		0.564101	0.710938	0.939914	0.0758499	1.60064	6.05083e-06	0.963727	0.0212036	1.59069	1.82614e-05	2.23829	2.7461e-15	0.787291	0.0292515	1.47088	8.32118e-06	2.32986	0	0.291433	0.999164	1.14159	0.0946757	1.46133	0.00244435	0.0471041	0.995605	0.91902	0.0709919	1.26201	0.00371362	0.177726	0.508196	0.930833	4.29687e-06
hsa-miR-212-5p		-0.0273424	0.961436	0.73917	0.153672	0.790164	0.11176	0.877604	0.754577	1.33053	2.74166e-06	1.26707	0.000812735	0.897009	0.17406	1.21758	0.00557256	1.34184	0.000382431	0.270999	0.999164	0.322813	0.660075	0.403993	0.553451	0.000748609	0.995605	-0.0968117	0.819742	-0.195315	0.747696	0.135978	0.782874	0.332234	0.811552
hsa-miR-215-5p		0.0321437	0.970866	0.00670649	0.979043	0.452726	0.184709	-0.579461	0.980959	0.0197208	0.943014	0.59171	8.55612e-05	0.276516	0.590251	0.0974751	0.837311	0.547995	7.41115e-07	-0.091271	0.999164	-0.124835	0.712068	0.422359	0.065271	-0.0151137	0.995605	0.206695	0.15707	0.730457	3.11957e-08	0.39369	0.589778	-0.0624162	0.934542
hsa-miR-22-3p	high_confidence	0.0806328	0.752478	0.0970667	0.824237	0.167853	0.196555	-0.0999652	0.980959	0.154807	0.498053	0.190241	0.177801	-0.0183203	0.912227	0.113112	0.587825	0.324228	0.0240953	-0.0138544	0.999164	0.13449	0.546765	0.181872	0.238957	-0.0210931	0.985903	0.115383	0.541688	0.117346	0.399591	0.027763	0.893909	0.26646	0.243534
hsa-miR-22-5p	high_confidence	-0.0688422	0.804833	0.249256	0.153672	0.747948	7.54056e-11	-0.00130632	0.994563	0.277146	0.112216	0.753047	1.16595e-06	-0.0709593	0.654843	0.346171	0.022576	1.12027	1.70953e-11	-0.00164821	0.999164	0.497352	0.0497853	0.853231	0.000645432	0.0371459	0.980427	0.548212	2.23854e-05	1.30944	1.63102e-15	-0.35452	0.0824254	0.342118	0.0529653
hsa-miR-221-3p		0.0448976	0.943604	0.294523	0.584896	0.665655	0.01035	0.243749	0.980959	0.49167	0.182076	0.88353	0.0014123	0.0186097	0.954516	0.424425	0.204529	1.06648	1.86423e-05	0.138221	0.999164	0.550469	0.292145	0.82197	0.0504831	0.0605398	0.985903	0.676163	0.0161222	1.20985	8.73573e-10	-0.00896895	0.977265	0.357914	0.0077443
hsa-miR-221-5p		-0.155393	0.844361	-0.23648	0.864283	-0.904741	0.170595	0.431431	0.980959	0.0220087	0.959509	-1.3185	0.0194348	0.423934	0.533376	-0.160504	0.897027	-1.29371	0.00486108	0.527204	0.999164	-0.777777	0.071883	-0.944184	0.0320794	0.823443	0.826854	-1.38314	0.000285612	-2.20739	0.00199364	-0.11732	0.981825	-0.376281	0.783199
hsa-miR-222-3p	high_confidence	0.800276	0.710938	0.0577978	0.960245	0.129181	0.711574	1.07672	0.0291727	0.422302	0.470773	0.247322	0.464632	0.803799	0.0664398	0.270403	0.604444	0.240963	0.441821	0.810335	0.999164	0.0019153	0.993071	0.0859943	0.899046	0.69755	0.69888	-0.0261617	0.990757	0.221214	0.459363	-0.0546084	0.979209	0.147333	0.555143
hsa-miR-222-5p	high_confidence	1.78759	0.0350931	-0.241828	0.803041	-0.161109	0.720763	2.48603	5.77061e-05	-0.225814	0.758437	-0.340844	0.362189	2.44362	4.66578e-05	-0.0692109	0.939683	-0.436204	0.138781	1.5331	0.960295	-0.738309	0.105568	-0.0149838	0.986209	2.15277	0.0285635	-1.28349	3.61701e-05	-1.69298	7.1016e-06	0.532635	0.701452	0.110215	0.823827
hsa-miR-223-3p		0.116184	0.775167	0.364584	0.0137808	-0.0868869	0.371002	-0.0680997	0.980959	0.262844	0.215796	-0.111216	0.469462	0.211102	0.266331	0.426405	0.0231015	-0.196861	0.110491	-0.0433415	0.999164	0.140167	0.473574	-0.260955	0.0638561	-0.0376277	0.980427	0.171392	0.511376	-0.372196	9.04475e-07	0.0345608	0.977265	0.426312	0.184867
hsa-miR-223-5p		0.0561731	0.78179	0.0361718	0.914722	0.319796	0.00793798	0.101802	0.980959	0.118549	0.49435	0.290361	0.00176217	0.0935642	0.625658	0.157149	0.0969885	0.410692	0.000124527	-0.059295	0.999164	0.136757	0.437368	0.41367	0.00939548	0.0881537	0.980427	0.141518	0.225475	0.448229	0.000896101	0.0456673	0.977265	0.0731174	0.862495
hsa-miR-2277-5p	high_confidence	-0.00926464	0.970866	-0.204496	0.584896	0.125613	0.512193	-0.2084	0.980959	-0.17354	0.721586	-0.16956	0.219988	-0.0417266	0.854445	-0.36018	0.222236	-0.118334	0.475572	-0.225347	0.999164	-0.138008	0.744082	0.0400605	0.861859	-0.172048	0.980427	-0.158193	0.660374	-0.25515	0.171859	-0.122022	0.807426	0.0627585	0.898074
hsa-miR-2355-3p		0.0479313	0.943604	0.0819571	0.935631	0.772013	0.0276918	-0.0648109	0.980959	0.242921	0.710762	0.814083	0.00555332	0.226588	0.654843	0.0412447	0.938269	1.01964	0.000151625	-0.0720011	0.999164	0.14069	0.773294	0.457706	0.315776	-0.150499	0.980427	-0.133672	0.826298	0.721272	0.00736841	0.449171	0.692817	0.0298573	0.997434
hsa-miR-2355-5p		0.153035	0.806121	0.17428	0.766593	0.980879	1.21709e-07	-0.106114	0.980959	0.0710452	0.785456	1.37921	0	0.169255	0.68866	0.158441	0.507402	1.38358	8.9706e-15	-0.0189562	0.999164	0.157594	0.547186	0.895375	0.0247827	-0.058024	0.985903	0.337483	0.118845	1.39431	0	0.228206	0.321078	0.292941	0.426059
hsa-miR-23a-3p		-0.0727515	0.74029	-0.0173009	0.964442	0.173885	0.124364	0.0648674	0.980959	0.142426	0.604684	0.135015	0.207568	-0.043196	0.817764	0.0305473	0.852986	0.227424	0.0378676	0.0432481	0.999164	0.118569	0.547186	0.0452853	0.705864	0.0162253	0.985903	-0.0686902	0.621097	-0.0681268	0.554883	0.199382	0.660389	0.173117	0.589285
hsa-miR-23a-5p		0.462713	0.717299	-0.0982318	0.864283	0.400089	0.0381083	1.62128	0.00127958	0.119291	0.721586	0.876603	6.55488e-08	0.681998	0.0711909	-0.0585473	0.867701	1.25825	0	0.553334	0.999164	-0.0995902	0.768203	0.234044	0.143747	0.0260593	0.987361	-0.317868	0.17743	0.361762	0.00532713	-0.0919763	0.97494	-0.274007	0.555143
hsa-miR-23b-3p		-0.0579866	0.806121	-0.339875	0.222103	-0.223105	0.262367	0.29019	0.855144	-0.49451	0.00488064	-0.619021	0.00171059	-0.00496062	0.987462	-0.616937	0.00313269	-0.48594	0.00971278	0.0365274	0.999164	-0.266662	0.111183	0.0573399	0.826333	-0.0327125	0.985903	-0.692074	1.57788e-05	-0.0347468	0.935588	-0.0242511	0.977265	-0.146464	0.376622
hsa-miR-24-2-5p		0.245234	0.710938	0.162977	0.584896	-0.0121771	0.938574	0.0186562	0.981692	0.0665557	0.670544	0.0946704	0.293132	0.425388	0.261501	0.0110333	0.991899	0.115652	0.156099	0.0682504	0.999164	0.0243005	0.887254	-0.101542	0.360557	-0.00646144	0.996247	0.000371454	0.990763	-0.248334	0.00205344	0.294623	0.361944	0.244271	0.143918
hsa-miR-24-3p		-0.198352	0.710938	-0.00666582	0.980989	0.126829	0.742089	-0.0619642	0.980959	0.0210046	0.98155	0.1737	0.523763	0.0601294	0.869984	-0.0353345	0.897027	-0.086023	0.715801	-0.124561	0.999164	-0.0744358	0.744236	-0.221866	0.4311	0.130357	0.980427	-0.0514865	0.841545	-0.0435646	0.832885	0.289673	0.660389	-0.200124	0.829565
hsa-miR-2467-5p		0.157103	0.821843	0.00577826	0.979043	-0.798157	6.05083e-06	-0.45137	0.980959	-0.0943721	0.785456	-0.744692	0.00684348	0.455084	0.293215	0.0605447	0.897027	-1.05386	8.46152e-12	-0.0204167	0.999857	-0.12774	0.752655	-0.851776	0.013184	0.150965	0.985903	0.00115494	0.990763	-1.26822	5.88909e-05	0.325163	0.812537	-0.0424131	0.923407
hsa-miR-25-3p	high_confidence	-0.110267	0.717299	0.0190105	0.964442	0.103726	0.380927	0.0760933	0.980959	0.114142	0.713694	0.200586	0.1402	-0.0387956	0.854445	0.0985805	0.636796	0.17555	0.246281	-0.082077	0.999164	0.0881179	0.773294	0.139236	0.279661	-0.0134723	0.995605	-0.0120769	0.990763	0.229783	0.0902421	0.0668153	0.809504	-0.0974393	0.912279
hsa-miR-25-5p	high_confidence	-0.276485	0.717299	-0.457212	0.227141	0.164791	0.535423	-0.00290733	0.994563	-0.100865	0.819901	0.0306754	0.882845	-0.585091	0.27143	-0.309783	0.528415	0.24492	0.251363	-0.103276	0.999164	-0.371566	0.292145	-0.0925528	0.705864	-0.156511	0.980427	0.0793195	0.847156	0.202629	0.432771	-0.725602	0.293214	-0.651173	0.29827
hsa-miR-26a-2-3p	high_confidence	-0.129009	0.78179	-0.215775	0.620942	-0.845146	1.83224e-05	-0.774115	0.646051	-0.484651	0.211941	-0.617841	0.0106774	-0.0248938	0.908665	0.056478	0.938269	-0.85446	2.46541e-09	-0.711575	0.999164	-0.564052	0.0946757	-0.687718	0.00728015	-0.329366	0.953886	-1.04486	0.000407385	-0.604457	0.000383737	-0.275594	0.609749	-0.644477	0.0529653
hsa-miR-26a-5p	high_confidence	-0.0185692	0.887588	-0.0542445	0.906953	0.0814851	0.494438	-0.0909973	0.980959	0.0682976	0.665472	0.0760043	0.362189	-0.095172	0.261501	-0.0691671	0.734107	0.0696402	0.485623	-0.0778406	0.999164	0.00187184	0.999453	-0.0389931	0.809622	-0.0296581	0.980427	0.0218776	0.841545	-0.139354	0.0925271	0.15297	0.582679	0.0352382	0.930163
hsa-miR-26b-3p		-0.243216	0.710938	-0.2047	0.302032	-0.487094	8.05698e-06	-0.198985	0.980959	-0.274093	0.0221238	-0.413512	0.000193841	-0.355736	0.267525	-0.369228	0.0251969	-0.407604	0.000106179	-0.169225	0.999164	-0.148385	0.496139	-0.277663	0.0191824	-0.266085	0.851349	-0.216269	0.372204	-0.133628	0.210934	-0.362123	0.648849	-0.222635	0.29827
hsa-miR-26b-5p		0.13785	0.781043	-0.256591	0.0686248	-0.271522	1.03792e-06	-0.180177	0.980959	-0.21207	0.155674	-0.171648	0.149414	0.197627	0.407014	-0.18157	0.0587339	-0.251481	0.00385189	-0.0418199	0.999164	-0.238595	0.0827543	-0.315604	0.00114698	0.189564	0.980427	-0.301485	0.0798945	-0.185536	0.0927648	0.231927	0.648849	-0.360102	0.00563399
hsa-miR-27a-3p		0.181583	0.78179	0.586627	3.91509e-09	0.788994	1.6533e-09	-0.152369	0.980959	0.593505	0.00288934	0.985981	2.7461e-15	0.379209	0.222627	0.808191	5.57902e-12	1.04611	5.80451e-14	0.0390956	0.999164	0.823278	3.48285e-06	0.644868	3.39276e-05	0.0156164	0.995605	1.16113	1.74594e-11	0.767762	3.17638e-06	0.120217	0.648849	0.441242	0.464688
hsa-miR-27a-5p		0.915427	0.0350931	0.0251076	0.959815	0.298757	0.0136479	1.7758	7.78648e-11	0.135689	0.604684	0.812935	2.87858e-08	1.61764	5.36904e-12	0.272159	0.156022	1.25599	0	0.540579	0.999164	-0.0161431	0.976462	0.360787	0.065271	0.496122	0.636711	-0.0488155	0.861695	0.615337	1.18708e-08	0.0269756	0.999333	-0.392628	0.134808
hsa-miR-27b-3p		0.0207424	0.887588	0.449598	0.108091	0.375723	0.0920793	-0.232328	0.73483	0.227167	0.586193	-0.0558715	0.690915	0.165296	0.282881	0.265411	0.467413	-0.216768	0.256729	0.0314171	0.999164	0.597271	0.078238	0.199836	0.622298	0.0603575	0.980427	0.670548	0.0060081	-0.420615	0.00214084	0.303262	0.293214	0.343577	0.52167
hsa-miR-27b-5p		-0.269205	0.710938	-0.665236	0.0758499	-1.09437	0.000905624	-0.330765	0.916516	-1.27226	0	-2.04218	0	-0.332833	0.27267	-1.57701	0	-2.25121	0	-0.328782	0.999164	-0.343278	0.171024	-0.612259	0.000742692	-0.133269	0.980427	-1.7269	0	-1.53073	0	-0.185075	0.464746	-0.573976	1.02437e-08
hsa-miR-28-3p	high_confidence	-0.109514	0.790368	0.0682483	0.741987	0.0344092	0.836977	0.0426521	0.980959	0.0500198	0.859708	-0.114056	0.435492	-0.166407	0.392161	-0.0985444	0.367849	-0.280183	0.013978	-0.0477501	0.999164	0.160347	0.207229	0.0347933	0.895575	-0.0869037	0.980427	0.0671873	0.569247	-0.00304037	0.969203	0.105075	0.746394	0.0435904	0.937495
hsa-miR-28-5p	high_confidence	0.0863156	0.710938	0.0519478	0.93518	-0.131942	0.394132	-0.0212482	0.980959	-0.000495166	0.988495	-0.29824	0.0151238	-0.123649	0.379357	-0.105343	0.602964	-0.133312	0.334047	0.0918838	0.999164	0.162686	0.421372	-0.00210968	0.987353	-0.0501186	0.980427	0.23934	0.240074	0.0545976	0.60499	-0.157892	0.0347738	0.324841	0.376622
hsa-miR-29a-3p	high_confidence	0.183689	0.710938	0.289074	0.0479032	0.79849	7.48327e-08	-0.107215	0.980959	0.358264	0.0160965	1.15359	0	0.169994	0.458238	0.478193	9.16977e-08	1.36393	0	-0.0391872	0.999164	0.328944	0.0938341	0.910721	2.63812e-05	-0.137427	0.980427	0.558463	3.2374e-07	1.45235	0	0.0246068	0.944256	0.392254	0.0117438
hsa-miR-29a-5p	high_confidence	0.531903	0.710938	0.536418	0.0686248	0.485224	0.000574226	0.522801	0.543248	0.425836	0.155674	0.95134	5.08909e-14	0.857955	0.00836126	0.873568	0.0196935	1.0042	1.95663e-13	0.349043	0.999164	0.535561	0.206635	0.798913	0.00130612	0.239733	0.967295	0.83987	0.00582873	1.25953	1.34331e-07	-0.318568	0.661583	0.49335	0.464688
hsa-miR-29b-1-5p		0.466319	0.710938	0.873438	0.00242669	0.859373	0.00834983	1.25266	0.00672732	1.74571	0	1.813	8.88597e-14	1.11095	0.00382849	1.53088	0	2.01865	0	0.705125	0.999164	1.08652	7.50244e-05	1.20501	0.00124076	0.513851	0.826854	1.65811	4.29307e-13	1.88929	0	-0.0921209	0.903475	1.09757	0.00226935
hsa-miR-29b-3p		0.500551	0.710938	0.275438	0.50329	0.384026	0.121183	-0.28064	0.980959	0.345621	0.690769	1.12514	1.42227e-12	0.759053	0.191201	0.801689	0.0088841	1.12444	7.35295e-16	0.211721	0.999164	-0.12153	0.744082	0.464174	0.0367845	0.112723	0.980427	0.261706	0.405176	1.03455	3.00515e-12	0.234079	0.661583	0.0122914	0.937129
hsa-miR-29c-3p		0.458323	0.710938	0.0619994	0.92447	0.06918	0.613057	-0.252584	0.980959	-0.157797	0.529321	0.33188	0.00815853	0.556476	0.282881	0.0704798	0.867701	0.442713	0.0191575	0.0960788	0.999164	0.00993589	0.993071	0.176895	0.397413	-0.0341478	0.995605	0.210253	0.464145	0.548345	8.96032e-05	0.170515	0.757412	0.154969	0.890849
hsa-miR-29c-5p		0.0310138	0.961436	0.0815812	0.844997	-0.0352512	0.896599	-0.0950433	0.980959	0.231086	0.278517	0.19348	0.288937	0.140675	0.518948	0.425446	0.064131	0.182464	0.377126	-0.138709	0.999164	0.0136635	0.974298	-0.0110233	0.978368	0.243613	0.851349	0.223542	0.212545	-0.0889313	0.575756	-0.200858	0.757412	0.0604668	0.923407
hsa-miR-301a-3p	high_confidence	0.459884	0.710938	-0.0776154	0.824237	-0.56658	1.63624e-09	-0.0505723	0.980959	-0.142777	0.498053	-0.816132	4.50079e-09	0.552286	0.151158	-0.0627902	0.786396	-1.03153	0	0.0895569	0.999164	-0.306063	0.15775	-0.688799	0.00395939	0.270152	0.980427	-0.483922	0.0001519	-1.4125	0	0.333315	0.4689	-0.0713121	0.936031
hsa-miR-301b	high_confidence	0.329616	0.710938	-0.104835	0.824237	-0.751102	6.32468e-06	-0.0297863	0.980959	-0.0820099	0.817096	-1.09982	8.25295e-12	0.487068	0.413742	-0.0589648	0.897027	-1.30273	3.36691e-11	0.129988	0.999164	-0.335997	0.106226	-0.935377	0.00290596	0.210721	0.980427	-0.493042	0.0609057	-1.89367	1.35589e-11	0.543365	0.336153	0.0789856	0.934962
hsa-miR-3065-3p	high_confidence	0.0105529	0.970866	-0.0996802	0.959815	-0.201894	0.653918	0.102651	0.980959	-0.205156	0.817096	-0.343439	0.330036	-0.151305	0.738459	0.0784469	0.960472	-0.460774	0.204598	-0.0025696	0.999164	-0.135961	0.898989	-0.245564	0.50899	0.031889	0.985903	-0.100434	0.940704	-0.155159	0.630276	-0.321756	0.812087	0.104773	0.941089
hsa-miR-3065-5p	high_confidence	-0.138696	0.857564	-0.585862	0.0944741	-0.688438	0.121183	0.18072	0.980959	-0.842166	0.0103305	-1.03087	0.000909491	-0.18797	0.728099	-0.776777	0.0525309	-1.02867	0.00619057	-0.0796988	0.999164	-0.757564	0.0462579	-0.66362	0.0804375	0.0642925	0.980427	-1.02954	0.00815067	-0.601719	0.088448	-0.011411	0.998831	-0.50905	0.538435
hsa-miR-30a-5p	high_confidence	0.346487	0.821843	-0.202658	0.93518	-1.24855	0.240879	-0.393092	0.980959	-0.268875	0.852906	-1.63248	0.0456596	0.371675	0.837006	-0.172967	0.910772	-1.91909	0.0145955	-0.229515	0.999164	-0.129086	0.910289	-1.04275	0.167938	0.325007	0.980427	-0.483994	0.624047	-2.14001	0.00689988	0.265535	0.856748	-0.332829	0.934542
hsa-miR-30b-3p	high_confidence	-0.0905654	0.855466	-0.218238	0.656284	-0.027207	0.895196	0.0879235	0.980959	-0.00329635	0.98155	-0.331432	0.0611817	-0.272385	0.282222	-0.493799	0.0848714	-0.404276	0.0642168	-0.233795	0.999164	-0.0419255	0.929452	-0.029291	0.910469	-0.552239	0.23782	-0.322749	0.242493	-0.890875	0.000288763	0.0117587	0.981825	-0.11314	0.888488
hsa-miR-30b-5p	high_confidence	0.243576	0.710938	0.214478	0.392214	0.071991	0.613057	-0.0179026	0.980959	0.101161	0.672032	0.183465	0.0896244	0.308669	0.286072	0.206391	0.434836	0.174475	0.245708	0.0376025	0.999164	0.27197	0.361164	0.149786	0.309505	0.0638979	0.980427	0.297808	0.173171	0.217646	0.171859	-0.027814	0.977265	0.261491	0.669144
hsa-miR-30c-1-3p	high_confidence	-0.14486	0.710938	-0.448104	0.080593	-1.02433	1.12383e-06	-0.475668	0.049469	-0.339984	0.0705405	-1.38212	3.40883e-14	-0.391697	0.0561318	-0.487651	0.00609235	-1.48191	9.13562e-12	-0.14917	0.999164	-0.812685	0.00110794	-0.965308	9.16692e-06	-0.104575	0.980427	-1.40741	1.35439e-11	-1.61545	8.30611e-16	0.296489	0.254326	-0.352671	0.165496
hsa-miR-30c-5p	high_confidence	-0.0798182	0.710938	0.0516467	0.868696	-0.185517	0.0376429	-0.0109191	0.984839	0.0295242	0.825604	-0.305612	5.74466e-07	-0.198032	0.205886	-0.0218724	0.931903	-0.315447	8.74912e-05	-0.0385737	0.999164	0.0642668	0.744082	-0.259756	0.0012296	-0.067041	0.980427	0.0676896	0.7505	-0.45524	1.46804e-05	-0.0968472	0.598539	0.126229	0.407213
hsa-miR-30d-3p	high_confidence	0.361194	0.710938	-0.075786	0.933295	-0.288643	0.0733989	0.0413329	0.980959	-0.295761	0.289672	-0.289875	0.0797671	0.592171	0.151874	-0.211978	0.528415	-0.381442	0.0143341	-0.0153939	0.999164	-0.142567	0.722868	-0.106661	0.658517	-0.041597	0.985903	-0.405441	0.146163	-0.24266	0.208315	0.38523	0.336747	-0.26783	0.720276
hsa-miR-30d-5p	high_confidence	-0.145596	0.710938	-0.0832551	0.831944	-0.126203	0.426163	-0.0699002	0.980959	-0.0346307	0.92916	-0.423206	0.00259769	-0.280108	0.0170773	-0.133626	0.461721	-0.455275	0.00180086	-0.18809	0.38938	-0.0792942	0.715788	-0.143736	0.487923	-0.155088	0.720382	-0.166633	0.356244	-0.424047	0.00351579	-0.193131	0.46006	0.061832	0.964175
hsa-miR-30e-3p	high_confidence	-0.130492	0.814984	-0.207808	0.72902	-0.592759	0.000413018	-0.0507812	0.980959	-0.145957	0.604684	-0.69045	2.25732e-05	-0.020002	0.977398	-0.225663	0.263076	-0.851216	5.08908e-09	-0.0792602	0.999164	-0.303472	0.43105	-0.584179	0.00985363	0.0205973	0.993633	-0.670143	0.00790447	-0.93032	1.30051e-05	0.412341	0.00327881	-0.244392	0.620669
hsa-miR-30e-5p	high_confidence	0.338471	0.710938	-0.0542401	0.914722	-0.235765	0.00574522	-0.234601	0.980959	-0.182839	0.285705	-0.289419	0.00134357	0.472369	0.27143	-0.0543262	0.860249	-0.340278	3.81497e-05	-0.0176717	0.999857	-0.116617	0.526185	-0.307391	0.0239552	0.134675	0.980427	-0.0551425	0.829828	-0.358489	0.000158448	0.289489	0.612119	0.0177394	0.9792
hsa-miR-3158-3p		-0.140025	0.710938	-0.383642	0.0155478	-0.483229	2.90763e-08	-0.0987459	0.980959	-0.319068	0.101377	-0.491002	7.11727e-05	-0.123722	0.484012	-0.574767	3.49254e-07	-0.461799	0.000301556	0.0551638	0.999164	-0.38231	0.00910689	-0.352405	0.000596301	-0.0267472	0.985903	-0.25634	0.0164391	-0.466393	0.00649584	0.0180012	0.961963	-0.256311	0.302211
hsa-miR-3174		-0.230741	0.710938	-0.498935	0.00863355	-0.856098	0.000135463	-0.104652	0.980959	-0.616104	0.0416979	-1.59878	0	-0.536342	0.0913344	-0.782894	3.49254e-07	-1.83017	0	-0.152918	0.999164	-0.597941	0.00233744	-0.834113	0.00705168	-0.131731	0.980427	-0.939456	1.64695e-08	-1.84398	0	-0.20405	0.665561	-0.511158	0.0119328
hsa-miR-3176		0.0506641	0.983371	-0.212416	0.874916	-0.217492	0.653576	-0.332562	0.980959	-0.412881	0.436769	-0.186617	0.482081	0.188357	0.782474	-0.392077	0.528415	-0.153695	0.575722	-0.196018	0.999164	-0.463925	0.408845	-0.0494761	0.90656	-0.209881	0.980427	-0.440025	0.485473	0.115162	0.789148	0.159558	0.938414	-0.239265	0.862495
hsa-miR-3177-3p		-0.285528	0.710938	0.0505339	0.933295	0.137991	0.69624	0.283583	0.980959	0.24766	0.49435	0.2554	0.230568	-0.440472	0.142618	-0.0205726	0.954782	0.333592	0.205441	0.0234057	0.999164	0.0482669	0.910289	-0.00125883	0.988165	-0.143416	0.980427	0.0126952	0.98449	0.188509	0.379212	-0.130419	0.809504	0.129754	0.923407
hsa-miR-32-3p	high_confidence	0.096833	0.915299	-0.258714	0.162651	-0.207207	0.258793	-0.327672	0.980959	-0.293876	0.172197	-0.0906686	0.62898	0.0939808	0.854445	-0.125871	0.466835	-0.0263064	0.801178	0.327617	0.999164	-0.328073	0.0749427	-0.199747	0.315776	-0.137992	0.980427	-0.393246	0.0559534	-0.108813	0.510635	0.153816	0.804779	-0.321767	0.391631
hsa-miR-32-5p	high_confidence	0.559518	0.710938	0.445503	0.214372	0.842322	0.000195034	-0.184097	0.980959	0.286499	0.825518	1.42654	1.42428e-13	0.931096	0.142618	0.761889	0.0156356	1.40817	2.33747e-11	0.222226	0.999164	0.608235	0.0751069	1.1244	0.0012296	0.275518	0.980427	1.11221	0.00221929	2.20218	3.08364e-14	0.247217	0.701484	0.203234	0.964747
hsa-miR-3200-3p		-0.196831	0.710938	0.212737	0.766593	-0.141278	0.57361	-0.0687022	0.980959	0.0819277	0.817096	-0.227199	0.38373	-0.260966	0.191201	0.183509	0.592768	-0.468499	0.00567311	-0.140767	0.999164	0.0517785	0.942843	-0.0726011	0.601733	-0.129713	0.980427	0.045178	0.954101	-0.624395	8.93956e-06	-0.131643	0.809504	0.136428	0.887088
hsa-miR-320a		-0.364295	0.710938	-0.0337213	0.964442	0.0563644	0.742089	0.0752134	0.980959	0.0967557	0.837696	-0.0572476	0.588131	-0.458728	0.340476	-0.104059	0.786396	-0.0264391	0.883834	-0.0815774	0.999164	0.0249177	0.958631	0.0941609	0.423957	-0.150146	0.980427	0.00964844	0.990757	-0.033761	0.725484	-0.392716	0.648849	0.0336134	0.964747
hsa-miR-320b		-0.372573	0.710938	0.042546	0.964442	0.597881	0.0891823	0.130966	0.980959	0.312484	0.49435	0.579145	0.00686574	-0.515083	0.282881	0.134529	0.782279	0.633747	0.0136923	-0.0347822	0.999164	0.0940436	0.879338	0.834851	0.0145932	-0.233957	0.980427	0.178654	0.569769	1.22385	5.17501e-06	-0.578569	0.351545	0.181495	0.887088
hsa-miR-324-3p		-0.232833	0.710938	0.126788	0.38229	0.787826	0	-0.198631	0.980959	0.210731	0.0877462	1.02442	0	-0.275176	0.0828792	0.140191	0.217438	1.18105	0	-0.269569	0.960295	0.219141	0.045346	0.772109	2.94852e-07	-0.32154	0.494507	0.500794	0.000404538	1.18413	0	-0.287678	0.361944	0.141742	0.58597
hsa-miR-324-5p		0.194292	0.710938	0.433232	0.0971189	1.06913	0	0.105744	0.980959	0.378031	0.0371421	1.40806	0	0.356221	0.282881	0.494985	0.00182718	1.5546	0	0.00227558	0.999857	0.497366	0.0443448	1.18179	3.57198e-07	-0.150511	0.980427	0.748599	2.27288e-07	1.7715	0	0.0569546	0.856748	0.22	0.578277
hsa-miR-326		-0.0830197	0.804833	-0.147963	0.312724	-0.489277	2.25143e-08	0.0467871	0.980959	-0.198068	0.0602417	-0.697658	1.90864e-15	-0.0362827	0.872819	-0.128171	0.108477	-0.610403	4.28447e-14	-0.135579	0.999164	-0.287952	0.0274839	-0.541382	0.0012296	-0.193376	0.907306	-0.116585	0.504239	-0.771523	4.20661e-12	-0.212048	0.321078	-0.141587	0.636769
hsa-miR-328-3p		-0.361215	0.710938	-0.0461261	0.96441	0.58417	0.000726381	0.0756297	0.980959	-0.0432256	0.933712	0.354696	0.0389575	-0.486683	0.248549	-0.165081	0.604444	0.262184	0.0350926	-0.0240216	0.999164	0.0499096	0.940569	0.43275	0.0153864	-0.338508	0.849187	0.259729	0.531493	0.18988	0.167394	-0.581201	0.0343888	-0.0272995	0.9792
hsa-miR-330-3p	high_confidence	-0.329539	0.710938	-0.123906	0.604613	0.0303337	0.876693	0.100366	0.980959	-0.106171	0.654066	0.176678	0.302806	-0.36932	0.191201	-0.47541	5.94028e-06	0.318176	0.0372556	0.166338	0.999164	-0.12527	0.526185	0.145623	0.364743	-0.2213	0.69888	-0.272729	0.038072	0.400735	0.0837244	-0.139613	0.598539	-0.064223	0.871684
hsa-miR-330-5p	high_confidence	0.508693	0.710938	0.387814	0.0155478	0.250965	0.0935635	-0.0807923	0.980959	0.357796	0.172197	0.641462	4.91236e-05	0.650991	0.0711909	0.3758	0.00411893	0.572414	2.30419e-05	0.354067	0.999164	0.333316	0.0289796	0.266974	0.190079	0.177797	0.980427	0.56504	1.33105e-05	0.401126	0.0131842	0.451757	0.556516	0.352208	0.324781
hsa-miR-331-3p	high_confidence	-0.229909	0.710938	0.117855	0.824237	0.15542	0.58941	-0.0251773	0.980959	-0.0876814	0.817096	-0.148806	0.505464	-0.124518	0.627885	0.0692703	0.89458	-0.2203	0.350759	-0.344068	0.960295	-0.0636266	0.879338	-0.0810463	0.834559	-0.110601	0.980427	-0.0095413	0.982573	-0.222669	0.432771	-0.153132	0.878942	-0.084894	0.887088
hsa-miR-331-5p	high_confidence	0.0904659	0.806121	0.331071	0.0307743	0.203703	0.154231	0.0671637	0.980959	0.342171	0.168264	0.108018	0.370599	-0.166187	0.413653	0.293104	0.138447	0.363495	0.00198052	-0.0956353	0.999164	0.493589	0.0438106	0.230884	0.257591	-0.21357	0.912913	0.194003	0.313225	0.393941	0.00668766	0.227461	0.570721	0.577118	0.00772769
hsa-miR-335-3p	high_confidence	0.0263302	0.961398	-0.630035	0.110973	-1.30335	6.97509e-05	-0.104793	0.980959	-0.567358	0.119822	-1.1926	2.88935e-05	0.407478	0.0092078	-0.580736	0.143476	-1.23712	2.30419e-05	-0.177457	0.999164	-0.202651	0.719632	-0.879161	0.0058806	0.179835	0.980427	-0.608953	0.0116179	-1.15227	0.00187299	0.253459	0.710396	-0.334518	0.507991
hsa-miR-335-5p	high_confidence	0.264281	0.78179	0.252567	0.574157	-0.0342591	0.834056	-0.0699979	0.980959	0.114104	0.717177	-0.0205805	0.876993	0.170851	0.731925	0.0755229	0.844371	-0.037974	0.883834	0.111588	0.999164	0.251556	0.408845	0.0244911	0.983049	0.131793	0.985903	0.168692	0.485473	0.279541	0.210934	0.275549	0.797082	0.125677	0.829565
hsa-miR-338-3p	high_confidence	0.355011	0.710938	0.18411	0.766593	0.623503	0.0222024	0.0358044	0.99057	0.153467	0.817096	0.965477	0.00604233	0.335712	0.331065	0.226434	0.563823	1.02278	3.30445e-05	0.224315	0.999164	0.452127	0.326485	0.79541	0.145721	-0.0523794	0.980427	0.56279	0.00739087	1.35866	1.88397e-05	0.218506	0.829653	0.293469	0.887088
hsa-miR-338-5p	high_confidence	-0.226479	0.717299	-0.0114934	0.991347	-0.135416	0.720763	-0.013855	0.994563	-0.0455217	0.959509	-0.079575	0.828137	-0.0930358	0.841616	-0.0777914	0.907763	-0.200328	0.513684	-0.0941073	0.999164	-0.0433152	0.942843	0.132933	0.72755	0.0501253	0.985903	-0.0327066	0.964729	-0.0776834	0.834976	-0.101769	0.893907	0.0573653	0.965939
hsa-miR-339-3p		0.0395585	0.833368	-0.0678976	0.824237	-0.239207	0.0190474	-0.0731306	0.980959	-0.225088	0.0102802	-0.342117	5.49165e-06	-0.134544	0.427656	-0.211388	0.190183	-0.246229	0.00346743	-0.0284634	0.999164	0.0620478	0.752755	-0.201844	0.0543676	-0.171987	0.838053	0.088692	0.473441	-0.126015	0.31173	-0.173622	0.648849	0.032847	0.930566
hsa-miR-339-5p		-0.18578	0.710938	-0.0687922	0.901411	-0.585789	0.00135714	0.0538806	0.980959	-0.254775	0.0411002	-1.13365	0	-0.058269	0.846714	-0.119506	0.533164	-1.19681	0	-0.0760785	0.999164	-0.212788	0.088226	-0.573925	0.0062562	-0.223722	0.852604	-0.236495	0.0137483	-1.30133	0	-0.434332	0.0776193	-0.149621	0.503031
hsa-miR-33a-3p	high_confidence	0.575387	0.710938	0.172251	0.7859	0.571053	0.000143828	0.463549	0.980959	0.141188	0.762631	0.8952	1.15802e-13	0.75354	0.0578976	0.348768	0.181838	0.967462	1.37291e-09	0.0824384	0.999164	0.302376	0.332547	0.72173	0.00115466	0.234297	0.980427	0.584176	0.0499718	0.997319	7.23124e-12	-0.140319	0.665561	0.227929	0.887088
hsa-miR-33a-5p	high_confidence	0.39202	0.710938	0.125076	0.864283	0.143332	0.699307	-0.0440637	0.980959	0.0704606	0.926207	0.751087	0.00195944	0.442222	0.282881	0.360574	0.204529	0.610624	0.0120078	0.325904	0.999164	-0.126618	0.799975	0.178688	0.581288	-0.106138	0.995605	0.424843	0.366875	1.02358	0.000212338	0.0776052	0.797082	0.0124149	0.9792
hsa-miR-33b-3p	high_confidence	-0.159094	0.752478	0.112466	0.906953	0.68252	0.00101424	0.10267	0.980959	0.0763424	0.899143	0.17834	0.289135	-0.228988	0.41905	0.0332201	0.926126	0.283613	0.0396505	-0.10839	0.999164	-0.0368231	0.925616	0.0498008	0.876798	-0.211313	0.980427	0.0780096	0.849115	0.591417	0.00928358	-0.227037	0.812087	0.100123	0.871684
hsa-miR-33b-5p	high_confidence	0.267307	0.717299	1.72604	1.57246e-06	1.67529	4.29532e-07	0.00730379	0.980959	1.59464	0.000525105	2.23981	1.68946e-12	0.342763	0.419082	2.15032	6.20769e-10	2.22474	2.0312e-13	0.274298	0.999164	2.11137	8.50084e-10	1.68619	0.00055121	0.00894378	0.980427	3.08956	2.94764e-11	3.07977	1.19608e-14	0.29093	0.757412	1.73792	0.302211
hsa-miR-340-3p	high_confidence	0.107557	0.78179	-0.0889532	0.830195	-0.740142	0.000236078	-0.122545	0.980959	-0.197268	0.116107	-1.02559	1.54143e-09	-0.0410778	0.854445	-0.248022	0.143106	-1.0258	9.91615e-13	0.10534	0.999164	-0.37775	0.00747037	-0.712906	0.00238382	-0.048329	0.980427	-0.42459	0.000340629	-1.12468	8.56285e-14	-0.100391	0.880942	-0.0100961	0.982538
hsa-miR-340-5p	high_confidence	0.590769	0.710938	-0.0628818	0.890038	-0.376281	0.0154697	-0.351508	0.980959	-0.335007	0.089095	-0.146304	0.432274	0.877581	0.0913344	-0.0111121	0.954782	-0.230776	0.314913	0.0907438	0.999164	-0.173928	0.419707	-0.230347	0.280097	0.269823	0.980427	-0.120274	0.558039	-0.159764	0.389108	0.34192	0.660389	-0.251737	0.31245
hsa-miR-342-3p		-0.229789	0.710938	0.00180907	0.979043	-0.151512	0.211112	0.0479935	0.980959	-0.0220783	0.874826	-0.362118	0.0172503	-0.414333	0.282881	-0.419137	0.0088841	-0.334359	0.0112859	0.140872	0.999164	0.0563754	0.834939	-0.241883	0.134438	-0.157263	0.980427	0.0729895	0.829828	-0.0959675	0.535499	-0.150405	0.812087	0.107641	0.887088
hsa-miR-342-5p		-0.434477	0.710938	-0.600789	0.00389733	-1.05515	5.27495e-07	0.115778	0.980959	-0.694529	0.00128102	-1.45039	0	-0.699002	0.210181	-1.00522	3.1201e-09	-1.46979	0	0.0421189	0.999164	-0.505445	0.0160272	-0.828946	8.33752e-05	-0.22466	0.980427	-0.711208	0.000332301	-1.24803	0	-0.505389	0.570721	-0.39272	0.230216
hsa-miR-345-5p	high_confidence	-0.0242559	0.961436	-0.245123	0.572262	0.036681	0.85041	-0.176837	0.980959	-0.220646	0.557268	0.00130834	0.971441	-0.239757	0.0913344	-0.2696	0.303864	0.0659282	0.702369	-0.130014	0.999164	-0.104483	0.785406	-0.0182415	0.957019	-0.133021	0.980427	0.157003	0.584053	0.113157	0.58894	-0.134722	0.608354	-0.0729726	0.950556
hsa-miR-34a-3p	high_confidence	-0.0507898	0.984177	0.854344	0.0971189	1.53242	1.98152e-07	-0.326523	0.980959	0.943451	0.0416979	2.00695	1.66774e-10	0.126497	0.807223	1.16485	0.0110547	2.09329	7.35295e-16	-0.108794	0.999164	0.533529	0.396628	1.086	0.0044698	-0.23639	0.980427	0.693008	0.162949	1.59559	3.02805e-11	-0.232026	0.570721	0.499195	0.465208
hsa-miR-34a-5p	high_confidence	0.0862231	0.879555	0.128263	0.940633	0.747856	0.033279	-0.0656919	0.980959	0.433848	0.508043	1.31236	7.72366e-06	0.0914993	0.854445	0.362426	0.537059	1.36619	9.63309e-06	0.125981	0.999164	0.134703	0.882086	0.488179	0.280097	0.127253	0.980427	0.185577	0.772076	1.01172	0.000862598	0.0464032	0.912362	-0.0314759	0.9792
hsa-miR-34c-5p	high_confidence	0.183604	0.710938	-0.727606	0.000778694	-1.46558	1.50573e-05	-0.158777	0.980959	-0.951385	1.98415e-06	-2.28806	0	0.0426954	0.764715	-1.01444	5.23074e-06	-2.53665	0	0.110226	0.999164	-0.863945	2.20598e-05	-0.981376	0.000153985	-0.0327743	0.995605	-1.17463	7.61887e-07	-1.9703	0	0.133387	0.480387	-0.213103	0.578277
hsa-miR-3605-3p	high_confidence	-0.178356	0.752478	-0.32042	0.534338	-0.619397	0.0302297	0.13611	0.980959	-0.250139	0.516077	-0.655775	0.0456596	-0.512068	0.151874	-0.606926	0.00463108	-0.691741	0.0165303	0.350086	0.999164	-0.336181	0.439869	-0.30022	0.477331	-0.370182	0.851335	-0.216966	0.59096	-0.822903	0.0172	-0.307845	0.609749	-0.239255	0.85559
hsa-miR-3605-5p	high_confidence	-0.791829	0.710938	-0.406915	0.153672	-0.807651	0.0276989	-0.20485	0.980959	-0.465068	0.17392	-1.24131	0.00117724	-1.63624	0.0053563	-0.439478	0.193363	-1.45427	1.19005e-05	0.112832	0.999164	-0.597716	0.0793692	-0.68668	0.123377	-1.00038	0.494507	-0.9119	5.15274e-05	-1.67288	1.21634e-05	-0.48409	0.660389	-0.229346	0.829565
hsa-miR-3607-3p		-0.819985	0.710938	-0.333734	0.265274	-0.637067	0.027836	-0.18094	0.980959	-0.149855	0.758437	-0.731167	0.003135	-1.13191	0.205886	0.0396517	0.860249	-0.199543	0.485623	-0.555273	0.999164	-0.135825	0.385555	-0.0621767	0.828846	-1.31778	0.494507	0.13116	0.59823	-0.0880291	0.79077	-1.62746	0.217097	0.0245296	0.9792
hsa-miR-3609		-0.290067	0.961398	0.189821	0.928541	0.320494	0.690032	0.142516	0.980959	0.945585	0.168387	0.11559	0.977205	-0.521177	0.731925	-0.428261	0.811725	-0.43425	0.389374	-0.395412	0.999164	0.749495	0.583903	-0.230928	0.674814	0.38721	0.980427	0.234902	0.80653	-0.564283	0.401804	1.0559	0.391491	0.373024	0.887088
hsa-miR-361-3p	high_confidence	-0.210135	0.710938	0.148057	0.36161	0.923555	0	-0.0154376	0.980959	0.116275	0.425532	1.04239	0	-0.430747	0.067502	0.0372159	0.88498	1.20877	0	-0.127731	0.999164	0.402562	0.0321049	1.21239	0.000230332	-0.260123	0.501969	0.520814	2.69812e-07	1.61064	0	-0.411066	0.000245936	0.162319	0.503031
hsa-miR-361-5p	high_confidence	-0.228444	0.710938	0.00457543	0.983195	0.131277	0.214881	-0.0198654	0.980959	0.128084	0.610552	0.0956326	0.326689	-0.258268	0.0353272	-0.0206979	0.897027	0.122078	0.105756	0.0569324	0.999164	0.0673641	0.752755	0.0470514	0.737878	-0.0418914	0.980427	0.100085	0.485473	-0.00439001	0.954375	0.168838	0.73278	0.178879	0.426059
hsa-miR-3614-5p	high_confidence	-0.0766463	0.961436	2.05281	1.00516e-06	1.84941	5.20221e-08	0.00782693	0.980959	2.27258	1.03636e-10	2.56506	4.57999e-10	0.0795971	0.804354	2.32528	9.78611e-14	3.53518	0	0.0917792	0.999164	2.45089	0.000207211	2.07387	0.0012296	0.341298	0.980427	3.02192	0	2.66756	3.4198e-10	0.659535	0.570721	1.85385	1.80324e-05
hsa-miR-3615		-0.238749	0.766087	0.0631548	0.93518	-0.280886	0.0483556	0.154993	0.980959	0.156834	0.674483	-0.178077	0.495539	-0.597253	0.155501	0.0276131	0.954782	-0.183806	0.262349	-0.0440163	0.999164	0.174343	0.713942	-0.125721	0.471058	-0.29491	0.980427	0.196421	0.410942	-0.0451447	0.84986	-0.523844	0.321078	0.150968	0.887088
hsa-miR-362-3p	high_confidence	0.181212	0.821843	0.297991	0.265274	0.631039	0.0156124	-0.417117	0.980959	-0.114822	0.785456	1.11668	6.02973e-06	0.402433	0.550925	0.241918	0.331564	1.15695	4.08197e-06	-0.266203	0.999164	0.316473	0.364702	0.955531	0.0202629	-0.279884	0.980427	0.703421	0.0178492	1.7916	0	-0.0607274	0.961963	-0.20441	0.829565
hsa-miR-362-5p	high_confidence	-0.259452	0.710938	-0.123522	0.874916	-0.12503	0.504946	-0.0829257	0.980959	0.124502	0.755397	-0.11536	0.610618	-0.0733324	0.792033	0.066556	0.867701	-0.297152	0.0203139	-0.0189071	0.999164	-0.281284	0.335168	-0.491518	0.0442756	0.126649	0.980427	-0.384138	0.101842	-0.842297	5.68013e-06	0.216622	0.750434	-0.207636	0.887088
hsa-miR-3620-3p		-0.0810361	0.91755	-0.557811	0.0758499	0.167277	0.504603	0.616735	0.916516	-0.0435832	0.935918	0.15824	0.456076	0.05948	0.908665	-0.461135	0.209472	-0.26939	0.182892	0.343183	0.999164	-0.297241	0.454773	0.310035	0.182216	-0.108772	0.980427	-0.441837	0.397621	-0.0438446	0.84986	0.0711181	0.961963	-0.21914	0.869001
hsa-miR-363-3p	high_confidence	0.0700501	0.821843	-0.00223012	0.969076	0.147786	0.271656	-0.117967	0.980959	0.0107426	0.933712	0.193251	0.0702052	0.151713	0.438257	-0.0125682	0.998946	0.206327	0.0291648	0.000114016	0.999164	0.0583394	0.761506	0.130254	0.471058	0.0182275	0.995605	0.121697	0.429306	0.32611	0.00440517	0.160142	0.663296	0.134763	0.811552
hsa-miR-365a-3p	high_confidence	-0.33206	0.710938	-0.084195	0.874916	0.066669	0.82428	0.0161585	0.991109	0.224007	0.604684	0.0418671	0.863288	-0.396562	0.28896	0.0367438	0.954782	0.0459262	0.883834	-0.0140798	0.999164	-0.102168	0.744082	-0.114748	0.730812	-0.0768469	0.980427	0.0112901	0.990757	-0.319434	0.207238	-0.189644	0.797082	0.070339	0.936031
hsa-miR-365b-3p	high_confidence	-0.331446	0.710938	-0.0771059	0.890038	0.0618946	0.836977	0.0138138	0.994563	0.224007	0.604684	0.0370957	0.877561	-0.395904	0.290971	0.0367438	0.954782	0.0411407	0.894607	-0.0147549	0.999164	-0.102168	0.744082	-0.119564	0.72755	-0.0791927	0.980427	0.0112901	0.990757	-0.324262	0.205343	-0.186642	0.803011	0.070339	0.936031
hsa-miR-3677-3p		-0.0879814	0.857564	-0.35114	0.153672	0.235868	0.0656507	-0.132945	0.980959	-0.287279	0.20158	0.260675	0.0453406	0.0524074	0.906204	-0.454934	0.0196935	0.128876	0.453626	0.0309882	0.999164	-0.338552	0.143109	0.146886	0.356945	0.257283	0.980427	-0.581081	0.0709919	0.154624	0.219203	0.37237	0.351545	-0.279831	0.464688
hsa-miR-3690		-0.516107	0.710938	0.269916	0.824237	1.50336	0.000874392	0.0948338	0.980959	0.457807	0.393791	1.49632	4.4127e-06	-0.638835	0.180442	0.271623	0.830712	1.42933	2.98261e-06	0.234183	0.999164	0.166265	0.942709	1.10071	0.0010285	-0.0422018	0.980427	-0.3738	0.880213	0.899423	5.10694e-05	-0.106942	0.981825	0.0564456	0.9792
hsa-miR-371b-5p		-0.0905043	0.85843	0.0411531	0.960245	0.22099	0.262163	0.0805666	0.980959	0.0828775	0.836615	0.230985	0.17178	-0.394614	0.0767181	-0.0522037	0.91068	0.292543	0.0581388	0.00811724	0.999164	0.128351	0.785406	0.249505	0.486931	-0.213422	0.852604	0.0706421	0.855586	0.199963	0.297813	-0.0510363	0.977265	0.158929	0.887088
hsa-miR-374a-3p	high_confidence	0.451118	0.710938	-0.0294831	0.964442	-0.565719	0.0114551	-0.429523	0.980959	-0.329702	0.43086	-0.173245	0.224537	0.870421	0.191201	0.0899458	0.860249	-0.366994	0.0132528	0.136057	0.999164	-0.309909	0.206635	-0.336528	0.143723	0.111811	0.980427	-0.194682	0.667891	-0.294009	0.140012	0.404185	0.595892	-0.35846	0.555143
hsa-miR-374a-5p	high_confidence	0.145733	0.821843	-0.0768658	0.72542	-0.116836	0.58941	-0.237938	0.980959	-0.132673	0.326506	0.0379323	0.809998	0.500068	0.37824	-0.000829611	0.9835	0.00727344	0.965055	0.0301704	0.999164	-0.105277	0.519024	-0.217272	0.240592	0.0677916	0.985903	-0.0483862	0.819742	0.0956412	0.655036	0.472076	0.375746	-0.108252	0.832244
hsa-miR-374b-3p	high_confidence	0.216315	0.752478	-0.035998	0.964442	-0.175871	0.118367	-0.24354	0.980959	-0.173255	0.498053	-0.129432	0.369647	0.274505	0.618286	0.0432677	0.907763	-0.119455	0.320792	-0.111444	0.999164	-0.215329	0.246401	-0.128292	0.490672	0.0410519	0.985903	-0.307613	0.338201	-0.100566	0.677514	0.287116	0.661583	-0.188484	0.678662
hsa-miR-374b-5p	high_confidence	0.0832264	0.752478	-0.111594	0.139476	-0.116419	0.18556	0.23293	0.64299	-0.0440881	0.801993	-0.157955	0.195363	0.0846586	0.654843	0.0442841	0.681974	-0.0973183	0.353141	0.0578046	0.999164	0.00117457	0.993071	-0.0263793	0.922867	0.0617919	0.980427	-0.0430924	0.780115	-0.0234094	0.880187	0.117928	0.648849	0.0504764	0.645409
hsa-miR-375		-0.315832	0.74029	-0.406695	0.656284	-1.5589	0.00314656	0.174844	0.980959	-0.0483061	0.968738	-1.75592	0.000833298	-0.381714	0.592572	-0.399775	0.533164	-1.7451	0.000605609	-0.26461	0.999164	-0.217621	0.790096	-1.14483	0.0257179	-0.176318	0.980427	-0.277903	0.709546	-1.8061	4.60731e-05	-0.226926	0.757412	-0.355802	0.58597
hsa-miR-378a-3p	high_confidence	-0.129315	0.710938	-0.114914	0.773318	-0.512945	7.48327e-08	-0.117488	0.980959	-0.212459	0.182076	-0.747236	1.13794e-13	-0.22134	0.165547	-0.248842	0.082028	-0.823977	0	-0.124316	0.999164	-0.096449	0.696025	-0.567052	4.23169e-06	-0.0628168	0.980427	-0.288169	0.0439606	-0.952536	4.72137e-15	-0.105349	0.690628	-0.0529818	0.887088
hsa-miR-378a-5p	high_confidence	-0.116367	0.710938	-0.00280553	0.979043	-0.235209	0.371002	0.269184	0.285999	0.061912	0.825518	-0.426154	0.0335033	-0.00627754	0.97401	0.0301687	0.882643	-0.449312	0.0217792	0.0960854	0.999164	0.0966246	0.670494	-0.305888	0.170139	-0.0101426	0.995605	-0.0288203	0.926168	-0.424941	0.035644	-0.175598	0.701452	0.0821418	0.829565
hsa-miR-378c		0.131733	0.710938	0.48956	0.00068173	2.14499	0	-0.184204	0.980959	0.344708	0.0136438	2.79272	0	0.130891	0.654843	0.556132	9.44111e-05	3.06663	0	-0.122401	0.999164	1.11495	0.000198054	3.23952	4.72061e-05	-0.141707	0.980427	1.48311	2.49183e-15	4.27811	0	0.173582	0.757571	0.318096	0.036219
hsa-miR-378d		0.258935	0.710938	0.33412	0.139339	1.5226	0	-0.0846301	0.980959	0.145839	0.436769	1.75311	1.90864e-15	0.338691	0.337257	0.438177	0.00018918	1.93076	0	0.00527358	0.999164	0.507398	0.00825795	2.05028	0.000780255	0.256093	0.826854	0.644812	0.000425496	2.95261	0	0.122819	0.808202	0.118447	0.829565
hsa-miR-3909		-0.312848	0.710938	-0.274407	0.292044	-0.748527	2.32204e-06	-0.0449244	0.980959	-0.127252	0.721586	-1.32583	5.82248e-12	-0.554722	0.00155063	-0.322441	0.0965141	-1.3845	2.45701e-09	-0.0482016	0.999164	-0.416576	0.027907	-1.06952	0.0044449	-0.262201	0.636711	-0.521349	0.012149	-2.38822	1.3124e-11	-0.332943	0.382855	-0.166457	0.645409
hsa-miR-3912-3p		0.447626	0.710938	-0.0111211	0.979043	0.485049	0.0095125	-0.14558	0.980959	-0.092853	0.785456	0.60342	0.00318699	0.538062	0.0913344	0.164348	0.786396	0.496772	0.0544038	0.0274558	0.999164	0.0243074	0.947909	0.576859	0.028582	0.127028	0.980427	0.0777618	0.804456	0.749178	1.21804e-05	0.282946	0.71345	-0.402191	0.346516
hsa-miR-3928-3p		-0.318154	0.710938	-0.305922	0.137788	0.0946668	0.69128	0.167009	0.980959	-0.338421	0.155674	0.295485	0.17178	-0.33893	0.316409	-0.463102	0.0361072	0.310504	0.132875	-0.0402966	0.999164	-0.267218	0.494352	0.303866	0.190079	-0.209566	0.980427	-0.0660687	0.871108	0.589327	0.00351579	0.115799	0.809504	-0.278271	0.807932
hsa-miR-421		0.0448672	0.856845	-0.101404	0.602027	0.118949	0.36881	-0.0119374	0.980959	-0.0713084	0.735617	0.112079	0.406848	-0.0900089	0.365188	-0.209636	0.218128	0.110525	0.263215	0.0452732	0.999164	-0.0602409	0.785406	0.14556	0.524067	-0.0476685	0.980427	-0.173	0.275775	0.120664	0.279832	-0.0129712	0.999333	-0.0442123	0.887088
hsa-miR-423-3p	high_confidence	-0.1813	0.710938	0.074752	0.906953	0.147451	0.347151	-0.069506	0.980959	0.0122706	0.97278	-0.0154577	0.914084	-0.585337	0.107019	-0.118888	0.681974	0.0421091	0.739608	-0.0974669	0.999164	0.104642	0.744082	0.116152	0.620625	-0.401886	0.494507	0.216622	0.296668	-0.194249	0.161767	-0.41629	1.15911e-06	0.255142	0.620669
hsa-miR-423-5p	high_confidence	-0.392104	0.710938	-0.144202	0.874916	0.067485	0.801222	0.136005	0.980959	-0.116806	0.836615	0.0420178	0.881295	-1.12591	0.00155063	-0.348085	0.276496	0.139574	0.511977	0.22884	0.999164	0.0226816	0.940569	0.30666	0.419681	-0.722365	0.114472	0.187532	0.572233	0.313119	0.233233	-0.508323	0.375746	-0.0646436	0.9792
hsa-miR-424-3p	high_confidence	-0.55891	0.710938	-0.122512	0.964442	1.22453	0.00768762	-0.192736	0.980959	-0.0134321	0.934721	1.30826	0.000109318	-0.696068	0.261501	0.0364978	0.901816	1.46573	5.99752e-05	-0.285693	0.999164	0.381288	0.408845	1.15158	0.0580306	-0.60506	0.691843	0.816085	0.0354145	1.69807	1.95524e-05	-0.364979	0.757571	-0.165928	0.918769
hsa-miR-424-5p	high_confidence	0.298808	0.710938	-0.174161	0.869076	-0.599845	0.159595	-0.29178	0.980959	-0.514824	0.155674	-0.719401	0.0638325	0.594488	0.162521	-0.194406	0.65816	-0.650304	0.0748668	-0.133616	0.999164	-0.261569	0.505202	-0.545889	0.130258	-0.0135428	0.985903	-0.384772	0.176231	-0.779442	0.0364828	0.0781144	0.742051	-0.130837	0.913097
hsa-miR-425-3p		-0.179773	0.765616	0.209357	0.745128	0.145175	0.66678	0.162058	0.980959	0.185804	0.687198	0.0603438	0.831016	-0.258796	0.465334	0.0432531	0.937553	-0.195163	0.453626	-0.0175664	0.999164	0.158653	0.752655	-0.210691	0.56925	0.0676809	0.987361	0.0190833	0.990757	-0.0023581	0.973066	-0.317056	0.591812	0.227093	0.720276
hsa-miR-425-5p		-0.0669652	0.739146	-0.0342243	0.914722	0.0663493	0.518787	0.127796	0.980959	0.0152454	0.98155	0.0563773	0.503894	-0.112442	0.446478	-0.0051349	0.96462	0.0495706	0.595542	0.0510953	0.999164	0.109427	0.604332	0.124906	0.410369	0.0126529	0.995605	0.0633473	0.75416	0.391106	0.0061089	-0.0633672	0.609749	0.0624527	0.923407
hsa-miR-4326		-0.0617972	0.970866	-0.0928767	0.979043	0.0349287	0.971759	0.112679	0.980959	0.00335367	0.998702	-0.237343	0.881295	-0.33994	0.826707	-0.230726	0.910772	-0.141428	0.933289	-0.0395355	0.999164	-0.0269388	0.999453	-0.0181435	0.988165	-0.142772	0.995489	0.153537	0.954101	-0.252417	0.880187	-0.346207	0.977265	0.197901	0.9792
hsa-miR-449a		0.730246	0.53409	2.39868	0	3.26488	1.3045e-11	0.305515	0.980959	3.14324	0	3.45301	9.58582e-12	0.680925	0.17406	3.34283	0	3.2876	7.68987e-11	0.91665	0.722583	2.53139	1.37402e-06	2.99346	4.01397e-06	0.690868	0.510038	2.92431	0	3.68389	2.53288e-13	0.149345	0.880942	2.12316	9.35615e-09
hsa-miR-449b-5p		0.868899	0.519201	3.07014	2.69118e-14	4.54071	0	0.669911	0.980959	3.64653	0	5.07957	0	0.858762	0.198042	3.64315	0	5.09217	0	0.878808	0.960295	3.22871	5.53904e-08	4.63611	0	0.671589	0.980427	3.73455	0	5.41343	0	0.406775	0.757412	2.4212	1.76112e-09
hsa-miR-449c-5p		1.08655	0.00416692	3.21111	0	3.79578	0	0.644532	0.199915	3.8948	0	4.18005	0	0.823444	0.0170773	3.85646	0	4.17089	0	0.912799	0.722583	3.30806	3.07837e-09	3.91655	5.9804e-14	0.474032	0.826854	3.52473	0	4.35945	0	0.232016	0.812416	2.56181	0
hsa-miR-450a-5p	high_confidence	-0.0216191	0.967821	-0.322773	0.525184	-0.325858	0.22384	-0.359399	0.980959	-0.625719	0.0967832	-0.271389	0.334402	0.278446	0.526803	-0.448885	0.320674	-0.194128	0.429591	-0.0813872	0.999164	-0.363028	0.507672	-0.335806	0.0280582	-0.0572335	0.995605	-0.340924	0.405176	-0.373146	0.0224822	0.113441	0.657297	-0.528995	0.58597
hsa-miR-450b-5p		0.105106	0.804833	-0.316771	0.50329	-0.851848	0.000452776	-0.586899	0.980959	-0.683704	0.0536032	-0.858876	0.000485683	0.492036	0.347706	-0.379795	0.331564	-0.928103	0.000588743	-0.14949	0.999857	-0.442379	0.274023	-0.694578	0.000742692	-0.0167763	0.985903	-0.633093	0.0238339	-1.28505	2.27825e-14	0.303354	0.321078	-0.460977	0.739803
hsa-miR-451a		0.0413009	0.97712	1.50482	0.0686248	3.76772	3.09898e-05	0.173405	0.980959	1.88217	0.00189811	4.22194	5.42316e-07	0.421744	0.637415	1.71513	0.0185005	4.02222	1.36247e-05	0.510109	0.999164	1.60052	0.0222648	3.49333	3.02531e-05	0.393506	0.980427	1.32445	0.0337017	3.65894	1.59254e-05	0.341293	0.901367	1.3092	0.0281662
hsa-miR-4521		0.313386	0.710938	0.519265	0.312724	0.67088	0.000263898	0.319076	0.980959	0.404416	0.267813	0.731892	8.70689e-08	-0.00757451	0.987462	0.450099	0.225192	1.05989	1.12982e-05	0.756516	0.677549	0.559624	0.257857	0.882861	3.39276e-05	0.747485	0.494507	0.51356	0.121436	1.08235	2.16843e-09	0.376561	0.648849	0.282071	0.829565
hsa-miR-4524a-5p	high_confidence	0.234891	0.717299	-0.708276	0.0686248	-0.914467	0.00248533	-0.218311	0.980959	-1.04401	0.0359325	-1.66485	6.55488e-08	0.200229	0.589226	-1.25227	0.00102754	-1.38588	0.000106179	0.283573	0.999164	-1.12041	0.0289796	-0.935007	0.0584289	0.172529	0.980427	-1.32014	0.000247349	-1.32478	0.0017286	0.336836	0.71345	-0.561781	0.272972
hsa-miR-454-3p	high_confidence	0.0851322	0.806121	-0.0381367	0.928541	0.0508138	0.703395	-0.0946392	0.980959	0.0352188	0.817096	-0.0579172	0.573234	0.0716772	0.769266	-0.0173382	0.907763	-0.0527828	0.631774	-0.0504325	0.999164	0.0285513	0.882086	-0.00839592	0.983049	0.14724	0.980427	0.0173244	0.909878	0.0134745	0.881994	0.028702	0.977265	-0.102916	0.500486
hsa-miR-454-5p	high_confidence	-0.0912573	0.821843	-0.107585	0.669434	-0.509215	0.000633764	-0.068719	0.980959	-0.148982	0.674483	-0.677725	4.50954e-06	-0.196467	0.441658	-0.185498	0.224236	-0.502971	0.000344388	-0.0560459	0.999164	-0.182906	0.078238	-0.302011	0.104637	-0.0827209	0.980427	-0.272717	0.286288	-0.705748	9.63157e-05	-0.439232	0.321078	-0.164112	0.829565
hsa-miR-4645-3p		0.0312434	0.961436	0.0149447	0.979043	-0.00932782	0.938574	-0.189308	0.980959	0.127974	0.836615	0.017023	0.942933	0.252797	0.570652	0.232047	0.412282	-0.0226117	0.895208	-0.0747469	0.999164	0.395091	0.118793	-0.261478	0.17481	0.117451	0.980427	0.364462	0.162669	0.167462	0.348633	0.367217	0.705999	0.366815	0.457555
hsa-miR-4661-5p		-0.111203	0.842076	-0.515023	0.0296268	-0.870114	5.07838e-05	0.107179	0.980959	-0.414113	0.261408	-1.14311	7.44185e-07	-0.53471	0.067502	-0.666804	0.00874447	-1.27389	1.50405e-11	0.160064	0.999164	-0.382381	0.213042	-0.474182	0.00290596	0.0768682	0.980427	-0.55784	0.0250571	-0.974107	9.57311e-14	0.0743965	0.83585	-0.664397	0.26361
hsa-miR-4662a-5p	high_confidence	0.218221	0.775167	0.174242	0.830195	-0.124928	0.653918	-0.683148	0.172575	0.25798	0.546505	0.118286	0.55808	0.21953	0.513292	0.146375	0.785055	0.206374	0.213348	-0.0443347	0.999164	-0.143328	0.778554	-0.339865	0.217414	-0.0941675	0.985903	-0.160132	0.776272	-0.347392	0.244947	0.185306	0.701452	-0.283931	0.811552
hsa-miR-4671-3p		0.220229	0.821843	-0.144575	0.960245	-0.299519	0.675401	-0.0846972	0.994563	-0.606481	0.587771	-1.09291	0.0179803	0.464983	0.589226	-0.107736	0.916911	-1.20739	0.0112859	0.146114	0.999164	0.0845771	0.974298	-0.373069	0.569388	0.0114946	0.987361	0.0336201	0.990757	-0.806223	0.0334518	0.0473678	0.979209	-0.0171089	0.984263
hsa-miR-4677-3p		0.0678581	0.775167	-0.111431	0.816956	-0.276972	0.0498607	-0.0600319	0.980959	-0.160634	0.587771	-0.406745	0.00799396	0.23168	0.371306	-0.187383	0.472827	-0.491988	0.000996128	0.0923472	0.999164	-0.133655	0.678131	-0.241659	0.10384	0.253653	0.69888	-0.258811	0.223295	-0.434816	0.000137895	0.26733	0.570721	-0.145101	0.887088
hsa-miR-4685-3p		-0.179152	0.726985	0.0797065	0.864283	-0.040962	0.902068	0.431276	0.73483	0.00660335	0.98155	-0.281161	0.269077	-0.559111	0.0561318	-0.0572464	0.867701	-0.402778	0.0920193	-0.141829	0.999164	0.0143078	0.970735	-0.104877	0.72755	-0.460891	0.501969	-0.00730967	0.990757	-0.297381	0.319205	-0.445361	0.391491	0.0573682	0.937129
hsa-miR-4746-5p		-0.321826	0.53409	-0.194651	0.47093	0.109061	0.711574	-0.279236	0.81391	-0.15871	0.608437	-0.0491001	0.82782	-0.2048	0.441658	-0.301765	0.305742	0.0149998	0.918685	-0.0698118	0.999164	-0.297596	0.266743	0.250563	0.163939	0.146678	0.980427	-0.346238	0.0477447	0.142079	0.557178	0.222306	0.701452	-0.499517	0.162426
hsa-miR-4767		-0.330865	0.710938	-0.0714282	0.959815	1.32011	0.000327475	-0.102096	0.980959	0.125107	0.817096	1.40397	2.24198e-05	-0.529643	0.392161	-0.0806154	0.922824	1.72335	1.07834e-06	-0.0685557	0.999164	0.462739	0.515906	1.28164	0.0044449	-0.20938	0.980427	0.387661	0.310352	1.8666	1.24085e-08	-0.0367845	0.782874	0.13673	0.923407
hsa-miR-4775		0.238053	0.710938	0.0642985	0.93518	-0.113286	0.811662	-0.204004	0.980959	-0.23975	0.474339	-0.1802	0.495214	0.51625	0.151874	-0.0661653	0.868222	-0.249356	0.333816	0.0635521	0.999164	0.0379645	0.942709	-0.026734	0.898609	0.135836	0.980427	0.0364145	0.953394	-0.0679034	0.833108	0.28127	0.705999	0.0526705	0.937129
hsa-miR-4787-3p		-0.147778	0.710938	-0.0682382	0.959815	0.674297	6.34277e-10	0.395584	0.64299	-0.0531913	0.913924	0.527606	4.81147e-07	-0.289756	0.312413	-0.15774	0.811725	0.560277	0.00126782	-0.080838	0.999164	0.0917796	0.838102	0.892728	0	-0.20962	0.954873	0.12424	0.75416	0.821879	1.5832e-09	-0.106665	0.844692	0.0257914	0.964931
hsa-miR-4802-3p		-0.16101	0.806121	-0.235882	0.53071	-0.103366	0.682716	-0.486034	0.980959	-0.19489	0.587771	0.136975	0.692176	-0.290234	0.578395	-0.0170459	0.954782	-0.0178263	0.918685	-0.161893	0.999164	-0.0623575	0.929452	-0.330962	0.110657	-0.0641171	0.985903	-0.0651219	0.885812	-0.222655	0.489396	-0.296163	0.844692	-0.234421	0.823827
hsa-miR-484		-0.114946	0.717299	0.0734898	0.864283	0.126989	0.556779	-0.123019	0.980959	-0.00789973	0.988495	-0.0640726	0.671546	-0.228494	0.282881	-0.16316	0.286635	-0.0256324	0.885943	0.0258569	0.999164	-0.0143597	0.96688	0.100909	0.661609	-0.167364	0.852604	0.151466	0.527315	0.0483269	0.863732	-0.131419	0.746394	0.0709838	0.887088
hsa-miR-486-5p	high_confidence	-0.541142	0.710938	0.0291775	0.960245	0.862681	1.56049e-07	0.0202463	0.980959	0.21823	0.182076	0.920613	1.6957e-08	-0.423581	0.40168	-0.0289036	0.957534	0.714188	6.08273e-06	-0.0550899	0.999164	0.0737893	0.830981	0.568629	0.011617	-0.187185	0.980427	0.0131419	0.990757	0.770665	9.70911e-06	-0.0441766	0.977265	-0.0166786	0.9792
hsa-miR-489-3p		0.131182	0.844361	-0.335101	0.874916	-1.56237	0.0172349	-0.324475	0.980959	-0.123689	0.926786	-1.76401	0.00453874	0.0647883	0.887185	-0.2071	0.897027	-1.93243	0.000730879	-0.103758	0.999164	-0.136266	0.910289	-1.57732	0.0435641	-0.0707142	0.995605	-0.256375	0.772076	-1.66812	0.0111662	0.075497	0.991327	-0.0512474	0.997253
hsa-miR-499a-5p		0.376869	0.710938	-0.00653517	0.989721	0.739511	0.00135714	0.174823	0.980959	-0.0114547	0.990105	0.945952	0.000251048	0.772064	0.17406	0.657323	0.0848714	1.26137	2.54378e-09	0.455182	0.999164	0.0902328	0.839274	0.795921	0.0707538	-0.230529	0.985903	0.136679	0.765914	1.62835	1.45461e-12	-0.0512152	0.977265	-0.0431627	0.9792
hsa-miR-5001-3p	high_confidence	0.0390396	0.906745	0.244497	0.509037	1.11976	5.27495e-07	0.111076	0.980959	-0.058128	0.968738	1.21795	9.44238e-11	0.0851972	0.776813	0.167338	0.453043	1.3071	0	0.093369	0.999164	0.546145	0.120927	0.95796	0.000404114	0.0911508	0.980427	0.890918	0.000204556	1.17258	3.104e-09	0.12063	0.750434	0.206656	0.720276
hsa-miR-500a-3p	high_confidence	-0.342635	0.710938	-0.112865	0.864283	-0.409425	0.00112873	-0.253597	0.980959	0.0107882	0.976861	-0.658884	3.27962e-07	-0.305583	0.165965	-0.255999	0.419602	-0.757689	9.25462e-09	-0.116365	0.999164	-0.267395	0.386813	-0.700769	0.00180391	-0.104792	0.980427	-0.419386	0.0439606	-1.36348	9.12265e-15	0.165509	0.710396	-0.137375	0.887088
hsa-miR-500a-5p	high_confidence	0.121119	0.710938	-0.00237625	0.969076	0.254873	0.159862	-0.0309251	0.980959	0.226654	0.405997	0.289596	0.136563	-0.079756	0.654843	0.044187	0.860249	0.201581	0.0879217	-0.0100164	0.999164	0.179691	0.292145	-0.0271284	0.884388	0.174336	0.826854	0.0102248	0.926168	-0.103815	0.490797	0.0495905	0.961963	0.359329	0.0888821
hsa-miR-500b-3p		-0.942981	0.710938	0.0608373	0.969076	-0.279982	0.697392	-0.558957	0.980959	0.206397	0.817096	-1.07995	0.0627464	-0.683273	0.438257	-0.0969528	0.907763	-0.519737	0.485623	-0.163677	0.999164	-0.726271	0.437368	-0.810215	0.065271	-0.179961	0.985903	-0.979563	0.244385	-1.3358	0.030731	-0.370525	0.757571	-1.15444	0.407213
hsa-miR-501-3p		-0.759193	0.710938	-0.178746	0.880819	-0.288622	0.518787	-0.42423	0.980959	0.0191659	0.98155	-0.424429	0.258393	-0.580672	0.261501	-0.277293	0.702223	-0.450828	0.234688	0.0767939	0.999164	-0.612236	0.380778	-0.607778	0.0894306	-0.180915	0.980427	-0.848026	0.14091	-1.13809	0.101958	-0.0165833	0.995773	-0.618036	0.651305
hsa-miR-501-5p		-0.0903151	0.85843	0.0448112	0.93518	-0.144237	0.512193	0.223424	0.980959	0.167328	0.516077	-0.332562	0.156683	-0.131069	0.734093	0.0660508	0.812356	-0.302283	0.139311	0.0210177	0.999164	-0.143539	0.507672	-0.218867	0.433019	-0.025609	0.995605	-0.178437	0.476402	-0.646398	0.0019423	-0.233129	0.648849	0.124572	0.783199
hsa-miR-5010-3p	high_confidence	0.00115621	0.983371	-0.234728	0.766593	-0.0139839	0.985569	0.525973	0.188358	-0.272422	0.674483	-0.409743	0.222065	-0.17577	0.500216	-0.241325	0.593355	-0.300332	0.339646	0.23847	0.999164	-0.00652703	0.993071	-0.136336	0.816308	-0.145692	0.980427	0.134458	0.671472	-0.269354	0.432771	-0.52966	0.166146	-0.157436	0.829565
hsa-miR-502-3p		-0.352495	0.710938	-0.189226	0.864283	-0.178492	0.703395	-0.325275	0.980959	-0.155852	0.836615	-0.244824	0.495214	-0.328429	0.483769	-0.368105	0.491708	-0.0898965	0.708881	0.00922212	0.999164	-0.528843	0.308534	-0.430185	0.163939	-0.250907	0.980427	-0.483604	0.372244	-0.578722	0.175984	-0.333162	0.757571	-0.496833	0.580043
hsa-miR-502-5p		-0.0031016	0.983371	0.0537662	0.960245	0.07278	0.846353	-0.2172	0.980959	0.0716713	0.785649	-0.18705	0.612472	0.0814625	0.727477	0.180916	0.17091	-0.314802	0.212596	-0.109147	0.999164	0.102165	0.547186	-0.286579	0.385457	0.0173853	0.995605	-0.109327	0.632272	-0.282592	0.312918	-0.0535793	0.961963	0.0110701	0.9792
hsa-miR-503-5p	high_confidence	-0.197183	0.848937	0.107368	0.93518	-0.160861	0.876693	0.0394986	0.980959	-0.214408	0.801993	-0.432854	0.469462	-0.0997184	0.901639	-0.216934	0.867701	-0.472194	0.338753	-0.214265	0.999164	0.162546	0.825235	-0.273998	0.697633	-0.0268396	0.995605	-0.214071	0.741184	-0.272027	0.614951	-0.192971	0.880942	-0.140312	0.937129
hsa-miR-505-3p		-0.0794057	0.821843	0.498641	0.00242669	1.90341	0	0.0745023	0.980959	0.801851	1.60723e-13	2.28402	0	-0.164451	0.517094	0.781793	1.21779e-06	2.17593	0	-0.0114739	0.999164	0.624377	0.00411613	1.74375	0	-0.167995	0.980427	0.758381	0.000844205	1.98726	0	-0.367148	0.48233	0.453354	0.0151211
hsa-miR-505-5p		-0.656057	0.710938	0.440505	0.153672	1.54013	2.77726e-09	-0.310418	0.980959	0.657958	0.0217805	2.13748	0	-1.18325	0.121899	0.55644	0.14414	1.97562	0	0.0575892	0.999164	0.472728	0.408845	1.67603	1.53472e-05	-0.891531	0.641429	0.868658	0.0117698	2.1192	0	-0.822938	0.681352	0.221512	0.871684
hsa-miR-5100		-1.16743	0.710938	0.171879	0.945138	1.43737	0.000698888	1.36663	0.772937	0.552578	0.508043	1.01024	0.028817	-1.31468	0.261501	-0.253676	0.897027	1.23354	0.00439758	0.49774	0.999164	-0.0708296	0.999453	1.23434	0.00742575	-1.02019	0.852604	0.286081	0.692372	1.28614	0.00248134	-1.13128	0.598539	-0.223528	0.937129
hsa-miR-511-3p		0.297373	0.710938	-0.109783	0.607667	-0.240219	0.258793	-0.0901789	0.984901	-0.257776	0.214669	-0.383696	0.0734519	0.480318	0.263484	-0.136619	0.22615	-0.276709	0.193985	-0.0663139	0.999164	-0.0952501	0.744082	-0.257512	0.213799	0.172054	0.980427	-0.0884727	0.699884	-0.31089	0.0810547	0.0897309	0.757412	0.0579376	0.871684
hsa-miR-511-5p		-0.0878625	0.710938	-0.183607	0.620942	-0.466739	0.0156124	0.00512138	0.994563	-0.220441	0.286625	-0.794263	3.19095e-05	-0.193841	0.107019	-0.292276	0.191332	-0.671901	7.9294e-05	0.0157216	0.999164	-0.146689	0.519024	-0.384588	0.0467106	-0.119201	0.954873	-0.204038	0.225475	-0.652176	0.000318486	-0.0945122	0.705999	-0.140207	0.682656
hsa-miR-532-3p		-0.236711	0.710938	-0.0374524	0.959815	0.197758	0.226698	0.0931617	0.980959	0.00413709	0.98155	0.078646	0.565998	-0.343975	0.27143	0.065087	0.811185	0.182919	0.210414	-0.0809766	0.999164	0.0382488	0.935804	0.176766	0.190079	-0.269779	0.851335	0.166172	0.35577	0.422507	0.0254668	-0.514083	0.0776193	0.025668	0.937129
hsa-miR-532-5p		-0.02278	0.900082	0.270965	0.026535	0.708891	1.77019e-07	-0.144675	0.925254	0.168653	0.105402	0.792425	2.33064e-11	-0.00769827	0.954516	0.252311	0.0191406	0.805361	3.22068e-12	-0.263376	0.722583	0.384298	0.0363406	0.720462	0.000265374	-0.0471645	0.980427	0.538461	1.44417e-06	0.963727	4.25544e-10	-0.188295	0.596151	0.140083	0.645409
hsa-miR-542-3p	high_confidence	0.521041	0.710938	-0.260663	0.584896	-0.722175	0.0756504	-0.23228	0.980959	-0.558004	0.0259247	-0.854875	0.0085171	0.742117	0.0200595	-0.281277	0.299149	-0.95706	0.00567311	-0.0560994	0.999164	-0.280179	0.330243	-0.70569	0.0425995	0.333416	0.636711	-0.401148	0.0270915	-0.775097	0.0401181	0.442902	0.0552786	-0.205216	0.829565
hsa-miR-542-5p	high_confidence	0.063901	0.918105	-0.125897	0.864283	-0.492774	0.233723	-0.0558956	0.980959	-0.177149	0.721586	-0.771164	0.0179506	0.0913164	0.843426	-0.106501	0.681974	-0.756403	0.00971278	-0.0224675	0.999164	-0.1177	0.758633	-0.679037	0.0894306	0.164602	0.980427	-0.112198	0.772076	-0.460275	0.140592	-0.0188345	0.981825	-0.062139	0.937129
hsa-miR-545-5p	high_confidence	0.448604	0.710938	-0.0553992	0.960245	-0.0546564	0.846353	-0.164383	0.994563	-0.328012	0.405997	0.386229	0.0773651	0.544522	0.328466	0.235909	0.681974	0.259645	0.249583	0.0633518	0.999164	0.00939082	0.993071	0.218589	0.507966	-0.0103856	0.985903	0.0541542	0.990763	0.759429	0.0199865	-0.060511	0.991327	-0.286955	0.832244
hsa-miR-548a-3p		0.196311	0.804833	0.497559	0.0686248	1.39371	0.00023889	-0.313632	0.980959	0.219567	0.675212	1.57015	1.58719e-05	0.698143	0.461378	0.541904	0.26132	1.6275	5.20929e-10	0.348782	0.999164	0.670626	0.0749427	1.1003	0.00354149	0.324596	0.980427	1.25317	0.0260792	2.03496	2.44783e-06	0.301633	0.661583	0.52017	0.513024
hsa-miR-548ag		0.294659	0.766087	-0.889327	0.0686248	-1.92085	5.62559e-07	0.210418	0.980959	-0.996225	0.0242265	-3.29242	0	0.356211	0.654843	-0.959984	0.00938919	-3.35498	0	0.134641	0.999164	-0.618085	0.284831	-1.55839	0.00233536	0.106147	0.985903	-1.46431	2.75204e-06	-4.10012	0	0.379466	0.812537	-0.717904	0.426059
hsa-miR-548e-3p	high_confidence	0.172024	0.806121	-0.0672174	0.952478	-0.0575343	0.845842	-0.393627	0.980959	-0.378984	0.175723	-0.115862	0.631029	0.202279	0.596925	-0.280835	0.23076	-0.144408	0.346522	-0.0766624	0.999164	-0.384699	0.0743131	-0.166381	0.288185	-0.0200382	0.995605	-0.28307	0.295115	-0.222935	0.453075	-0.012803	0.961963	-0.314444	0.682656
hsa-miR-548e-5p	high_confidence	0.1317	0.710938	-0.0872016	0.584896	-0.0836804	0.429719	-0.112459	0.980959	-0.0323259	0.817096	-0.269414	0.00604186	0.0695634	0.752298	-0.0927661	0.215366	-0.241066	0.0204151	0.0242464	0.999164	-0.0921479	0.518275	-0.223364	0.0467106	0.0682756	0.980427	-0.231701	0.00012399	-0.185365	0.0517707	0.208562	0.49415	0.180357	0.499013
hsa-miR-548j-5p	high_confidence	-0.126311	0.821843	0.0113156	0.979043	-0.319635	0.327272	0.2261	0.980959	-0.262082	0.393489	-0.216835	0.342008	-0.0304194	0.946555	-0.0676919	0.907763	-0.508425	0.00314263	-0.0872006	0.999164	0.151834	0.752655	0.0267207	0.959848	-0.0404973	0.995605	0.225046	0.572233	0.00356931	0.954375	-0.619179	0.598539	-0.155754	0.887088
hsa-miR-548k	high_confidence	0.127539	0.74029	-0.0250138	0.960245	-0.0405208	0.845842	-0.194741	0.980959	-0.0263295	0.933712	-0.103696	0.516664	0.134561	0.584458	-0.00675018	0.954782	-0.138751	0.377126	-0.0114368	0.999164	-0.037395	0.906617	-0.145094	0.4721	0.0658712	0.985903	-0.103997	0.476402	-0.435697	0.0257009	0.153467	0.253988	0.00548358	0.9792
hsa-miR-548o-3p	high_confidence	0.11606	0.710938	-0.487227	4.30136e-07	-1.36288	0	-0.132837	0.980959	-0.428913	0.00111256	-1.85951	0	0.0628712	0.760401	-0.571522	0	-1.9394	0	-0.0297879	0.999164	-0.85536	7.97826e-06	-1.18268	9.16692e-06	-0.0311626	0.985903	-1.36833	0	-2.13835	0	0.183818	0.351545	-0.310464	0.233308
hsa-miR-550a-3p		-0.0690109	0.943604	0.31051	0.0758499	0.427112	0.0302297	0.117474	0.980959	0.0711616	0.836615	0.423894	0.0831105	-0.294787	0.461378	0.0929546	0.860249	0.681677	0.0193916	0.192639	0.999164	0.741558	0.0145051	0.699746	0.0380562	-0.453201	0.67295	0.808147	0.000884238	1.12929	8.55616e-08	-0.237455	0.550611	0.540044	0.143918
hsa-miR-550a-5p		-0.111498	0.806121	-0.724241	0.000352405	-0.998505	1.3934e-05	-0.264308	0.763085	-0.868618	0.000704292	-2.19063	0	-0.195021	0.422259	-1.07727	1.13628e-12	-2.14057	0	0.170763	0.999164	-0.648032	0.0044812	-1.20921	1.13489e-06	-0.064995	0.980427	-1.15851	5.05947e-10	-2.1005	0	0.0552391	0.977265	-0.62652	0.0370811
hsa-miR-551b-3p	high_confidence	0.248099	0.710938	-0.00441104	0.969076	-0.0831661	0.834056	-0.183563	0.980959	-0.0051971	0.968738	0.333749	0.233234	0.137319	0.827202	-0.0119382	0.972017	0.264198	0.454909	0.149934	0.999164	-0.215142	0.744236	-0.192732	0.461089	-0.288883	0.980427	-0.218174	0.592339	-0.572035	0.140093	-0.148037	0.961963	0.211277	0.887088
hsa-miR-5690		-0.0839257	0.844361	-0.0954628	0.868696	0.0690807	0.742089	-0.199739	0.980959	-0.243152	0.234078	0.0766096	0.777699	0.114076	0.654843	-0.274642	0.273403	-0.055079	0.718669	-0.163379	0.999164	-0.278327	0.408845	0.0140357	0.986539	-0.0508918	0.985903	-0.243	0.383867	0.0513918	0.851882	-0.0199466	0.977265	-0.102759	0.89568
hsa-miR-574-3p	high_confidence	-0.197034	0.710938	0.14571	0.824237	0.435267	0.0015918	0.245996	0.905516	0.100745	0.690769	0.168931	0.435492	-0.296728	0.398861	0.145732	0.313484	0.134517	0.397709	0.0631256	0.999164	0.298598	0.292145	0.269205	0.273291	-0.198426	0.980427	0.256277	0.118845	0.135827	0.506704	-0.424192	0.191835	0.152361	0.206206
hsa-miR-576-5p	high_confidence	0.136889	0.710938	-0.0772406	0.770979	-0.0184479	0.813456	0.117124	0.980959	-0.162056	0.159101	0.0177913	0.848296	0.0813494	0.72016	-0.0424613	0.793124	0.0943579	0.338753	-0.0508821	0.999164	0.0465403	0.761506	0.249712	0.000780255	-0.00734612	0.995605	0.141677	0.241772	0.150242	0.207901	-0.0483128	0.901367	0.0755492	0.829565
hsa-miR-580-3p		0.52146	0.710938	0.0699364	0.914722	-0.246536	0.0790231	-0.0447132	0.980959	-0.204047	0.395211	-0.3513	0.0973236	0.816125	0.0053563	-0.118053	0.734107	-0.461605	0.0341102	0.358685	0.999164	0.113877	0.788988	-0.248065	0.192957	0.265758	0.980427	0.00171767	0.999316	-0.376262	0.0311661	0.559229	0.648849	-0.163479	0.829565
hsa-miR-582-3p	high_confidence	0.0818908	0.899024	0.0483805	0.964442	-0.976359	2.34642e-08	-0.246657	0.980959	-0.0303549	0.968738	-0.941535	2.93974e-08	0.49355	0.438257	0.164153	0.734107	-1.4288	5.27108e-12	-0.293634	0.999164	-0.265449	0.507672	-0.872303	0.00345415	0.107946	0.985903	-0.669312	0.0851451	-2.07479	0	0.412721	0.543419	-0.164593	0.829565
hsa-miR-582-5p	high_confidence	0.140699	0.806121	-0.185502	0.656284	-0.295535	0.29661	-0.284831	0.980959	-0.286877	0.436769	-0.317969	0.232496	0.39893	0.438257	-0.119549	0.811185	-0.34292	0.156216	-0.0867452	0.999164	-0.292281	0.326485	-0.43793	0.203852	-0.0560528	0.995605	-0.327676	0.35577	-0.529086	0.0104905	0.0771792	0.793279	-0.115531	0.832244
hsa-miR-589-3p	high_confidence	-0.245329	0.73919	0.0949835	0.675818	-0.593949	0.000986916	-0.0125288	0.994563	-0.155531	0.546505	-0.590221	0.000544882	-0.553701	0.201667	-0.29386	0.00226053	-0.629072	0.00295842	-0.157396	0.999164	0.138672	0.773294	-0.388641	0.00688715	-0.208468	0.980427	0.0461419	0.835476	-0.432095	0.00605248	-0.510867	0.596151	0.139235	0.887088
hsa-miR-589-5p	high_confidence	-0.279051	0.710938	-0.332867	0.0297915	-0.375004	0.0124267	-0.112235	0.980959	-0.16217	0.508043	-0.502755	0.00599587	-0.264294	0.349048	-0.338269	0.131331	-0.514	0.00135434	-0.0997462	0.999164	-0.402615	0.0618049	-0.45659	0.0347249	-0.0962026	0.980427	-0.468329	0.0651289	-0.511347	0.0477705	0.0659167	0.872358	-0.246002	0.33327
hsa-miR-590-3p	high_confidence	0.549663	0.710938	-0.0187414	0.969076	-0.254748	0.225435	-0.42449	0.980959	-0.315227	0.418921	0.0210381	0.914084	0.761543	0.191201	0.0341832	0.910772	-0.0412627	0.85712	0.0806334	0.999164	-0.145713	0.62041	-0.203113	0.368305	0.0183809	0.985903	0.0298236	0.954101	0.0897574	0.656109	0.19168	0.705999	-0.0958209	0.91101
hsa-miR-598-3p		0.428509	0.710938	-0.0576135	0.964442	-0.120966	0.713266	-0.15153	0.980959	0.0178084	0.968738	0.0772054	0.859554	0.616904	0.165547	0.0677739	0.907763	0.0459211	0.905472	0.0130683	0.999164	0.0743285	0.910289	0.0414068	0.898609	0.00154285	0.995605	0.0385382	0.94011	0.343741	0.369962	0.245507	0.728859	0.10442	0.887088
hsa-miR-616-5p	high_confidence	0.0253506	0.938463	0.143119	0.584896	0.764025	2.59005e-05	0.08352	0.980959	0.0638949	0.837696	0.791639	3.67601e-06	-0.315496	0.0509275	-0.0909425	0.860249	1.16167	0	-0.0275059	0.999164	0.450492	0.0306055	0.964269	0.00114698	-0.125013	0.980427	0.49308	0.0110695	1.33655	0	-0.354719	0.193386	0.330499	0.0869369
hsa-miR-618		0.329816	0.712534	0.168111	0.928611	0.633787	0.058406	0.224787	0.980959	0.161657	0.817096	1.13151	0.00228382	0.193349	0.671179	0.214993	0.757992	1.39411	0.00106294	0.172981	0.999164	0.260587	0.752655	0.75879	0.0548095	-0.0705157	0.987361	0.143073	0.780115	1.15961	0.00657446	-0.0389449	0.978929	0.214352	0.887088
hsa-miR-627-3p		0.418561	0.710938	-0.058013	0.960245	0.0214041	0.938574	0.242055	0.980959	-0.233061	0.498053	-0.120143	0.552316	0.587215	0.0271057	-0.0429416	0.91068	0.0484312	0.825747	0.37437	0.999164	-0.123319	0.742289	-0.0544383	0.862932	0.43757	0.980427	0.109865	0.806691	0.051288	0.84986	0.349188	0.648849	-0.081636	0.936513
hsa-miR-627-5p		0.248579	0.710938	-0.0821777	0.853808	-0.188591	0.22384	0.288857	0.980959	-0.244571	0.182076	-0.0682054	0.774923	0.369441	0.282881	0.227808	0.786396	-0.132034	0.591858	-0.0454759	0.999164	0.109168	0.790096	0.130298	0.72755	-0.0383117	0.987669	0.184607	0.874005	0.7985	0.100063	0.131177	0.809504	-0.204335	0.706244
hsa-miR-628-3p	high_confidence	-0.219285	0.717299	-0.0417937	0.979043	-0.261027	0.222421	0.105412	0.980959	-0.0311941	0.987906	-0.217475	0.315029	-0.296304	0.42323	-0.348352	0.306716	-0.180805	0.377126	0.163364	0.999164	-0.120999	0.879338	-0.14281	0.682445	-0.236063	0.980427	-0.114978	0.874651	-0.0838862	0.755874	-0.102351	0.812979	-0.119107	0.887088
hsa-miR-628-5p	high_confidence	0.131377	0.752478	-0.182527	0.368366	-0.255578	0.00851311	-0.0929166	0.980959	-0.355988	0.0602417	-0.476428	1.19301e-07	0.185625	0.42323	-0.195678	0.293204	-0.410955	0.00135434	-0.0430923	0.999164	-0.00698014	0.980235	-0.175745	0.253232	0.0653709	0.980427	0.0354468	0.911401	-0.0630828	0.728787	0.140213	0.747798	0.0434982	0.939807
hsa-miR-629-5p	high_confidence	-0.342084	0.491377	-0.0289909	0.964442	0.43898	0.00516535	-0.161441	0.980959	0.0163068	0.934721	0.510463	0.000283896	-0.32032	0.160158	0.0562214	0.897027	0.653069	2.87312e-08	-0.0846584	0.999164	0.0576696	0.882086	0.463094	0.0345691	-0.103125	0.980427	0.171842	0.517193	0.732812	0.000305586	-0.0584135	0.977265	0.078757	0.887088
hsa-miR-641		-0.0166335	0.932964	-0.176818	0.363479	0.0598675	0.725398	-0.00286688	0.994563	-0.264615	0.180871	-0.100512	0.787318	0.0637783	0.838266	-0.236535	0.533164	-0.336553	0.0581347	0.0812668	0.999164	-0.190068	0.408845	-0.337602	0.145588	-0.00175478	0.995605	0.0145512	0.963928	-0.427884	0.0530776	0.0400229	0.944256	0.0171482	0.9792
hsa-miR-6503-3p	high_confidence	0.101264	0.920865	-0.01582	0.969076	-0.147552	0.375002	-0.217851	0.980959	0.0624198	0.933712	-0.0341305	0.887907	0.0434786	0.887185	0.0323557	0.910772	-0.0752918	0.718669	-0.150826	0.999164	-0.0339147	0.910289	-0.236574	0.522945	-0.269028	0.77556	0.254325	0.16558	-0.375486	0.0757167	-0.0770115	0.895359	-0.0106948	0.9792
hsa-miR-6503-5p	high_confidence	-0.271544	0.710938	-0.00814914	0.997412	-0.182367	0.698497	-0.211149	0.980959	-0.291823	0.481395	-0.410246	0.302806	-0.305289	0.438257	-0.168461	0.636461	-0.0671519	0.893148	0.0205692	0.999164	-0.0188886	0.958446	0.136964	0.655606	-0.297085	0.980427	-0.0952615	0.868234	-0.344021	0.435774	-0.321224	0.595892	0.138418	0.887088
hsa-miR-651-5p	high_confidence	0.408036	0.710938	-0.0823241	0.906953	-0.125249	0.449219	-0.436271	0.980959	-0.321961	0.250268	0.196849	0.377557	0.626982	0.151158	-0.130188	0.747002	-0.0206278	0.883834	0.215481	0.999164	-0.038278	0.942843	0.106728	0.705864	0.294852	0.980427	-0.0477151	0.826298	0.326017	0.0510134	0.207408	0.812087	-0.242468	0.616606
hsa-miR-6511a-3p		-0.197301	0.806121	-0.139953	0.890038	0.274824	0.154231	0.347977	0.980959	-0.130391	0.817096	0.261153	0.162853	-0.225702	0.683659	0.0477689	0.93368	0.379657	0.0290674	0.178765	0.999164	0.112005	0.863024	0.353436	0.100726	-0.160766	0.980427	-0.012819	0.990757	0.40271	0.0530776	-0.330618	0.692817	0.14259	0.887088
hsa-miR-652-3p	high_confidence	-0.1988	0.710938	0.0285043	0.93518	0.61553	0	0.0501308	0.980959	0.197511	0.156803	0.781556	0	-0.194588	0.266331	0.0758291	0.681974	0.912307	0	0.00618912	0.999164	0.10903	0.408845	0.794336	8.11505e-06	-0.056869	0.980427	0.0534329	0.760982	1.04927	0	-0.00345679	0.999333	-0.00164564	0.9792
hsa-miR-652-5p	high_confidence	0.568469	0.710938	0.677308	0.0758499	0.85804	0.00132519	0.0814232	0.980959	0.482049	0.428511	1.38862	2.77415e-09	1.02592	0.165547	0.859208	0.067125	1.08269	4.53413e-07	-0.0366783	0.999164	0.344537	0.496139	0.774487	0.0317441	0.436423	0.980427	0.662372	0.0972271	1.01259	0.00150955	0.52731	0.586054	0.0341444	0.934542
hsa-miR-653-5p		0.367867	0.710938	-0.855205	0.363479	-2.84807	0.00021267	-0.196754	0.980959	-1.01751	0.182076	-3.53563	3.45381e-07	0.434531	0.422259	-0.871405	0.243884	-3.87556	2.4877e-08	-0.15405	0.999164	-1.01316	0.206635	-2.62944	0.000370651	0.334037	0.980427	-1.80762	0.00582873	-4.3428	1.80887e-12	0.248929	0.705999	-0.931353	0.349937
hsa-miR-659-5p	high_confidence	0.00306354	0.990405	0.0219276	0.964442	-0.00785445	0.99093	-0.232903	0.980959	0.0942708	0.801993	0.0503052	0.794658	0.012307	0.966143	0.102036	0.681974	-0.13097	0.505892	-0.202202	0.999164	0.0152438	0.978303	-0.0184109	0.942408	-0.0322912	0.987361	-0.0531161	0.909878	0.0641144	0.67512	0.250181	0.378852	-0.110104	0.887088
hsa-miR-660-3p	high_confidence	-0.0485681	0.856845	-0.158632	0.773318	0.0902132	0.697392	-0.521101	0.319697	-0.287066	0.169299	0.203586	0.442425	-0.153449	0.733974	-0.0690964	0.88498	0.491816	0.00569275	-0.27626	0.999164	-0.110764	0.752655	0.351974	0.380856	-0.397847	0.636711	0.0495317	0.893434	0.745278	3.42078e-06	-0.117564	0.880942	-0.0500794	0.962716
hsa-miR-660-5p	high_confidence	0.261653	0.710938	0.111042	0.363479	-0.0943242	0.566475	-0.168925	0.980959	-0.0169348	0.930027	0.0102132	0.939092	0.38214	0.201667	0.150443	0.124345	-0.109339	0.458912	-0.0773513	0.999164	0.0608998	0.726895	-0.0622128	0.760188	0.111748	0.980427	0.107356	0.447376	0.0531675	0.775716	0.123627	0.681352	-0.018266	0.9792
hsa-miR-664a-3p		0.188168	0.846381	0.110354	0.597774	-0.0485713	0.82135	0.791174	0.0382652	0.337957	0.0510599	-0.133103	0.612472	0.155125	0.683659	0.264223	0.0293719	-0.164367	0.461381	0.176664	0.999164	0.210368	0.120927	-0.06667	0.829106	-0.101264	0.980427	0.172413	0.445205	-0.396551	0.059356	-0.0736135	0.901367	0.176218	0.829565
hsa-miR-664a-5p		-0.32062	0.710938	0.0998617	0.872313	0.0409446	0.868824	0.242202	0.980959	0.226612	0.762631	0.0442743	0.852615	-0.578034	0.14818	-0.16082	0.681974	-0.117859	0.6666	-0.0667162	0.999164	-0.032219	0.958559	-0.0624873	0.884388	-0.0955101	0.980427	-0.0628432	0.861695	0.0362277	0.84986	-0.139736	0.804413	-0.0224596	0.970311
hsa-miR-671-3p	high_confidence	-0.371537	0.710938	-0.956647	3.34591e-05	-1.61599	1.59072e-09	-0.166471	0.980959	-1.18018	5.06659e-08	-2.27218	0	-0.738829	0.0053563	-1.38209	2.8963e-08	-2.208	0	-0.110416	0.999164	-1.14859	0.000382576	-1.39418	2.20187e-06	-0.32596	0.69888	-1.95603	0	-2.38415	0	-0.188115	0.701452	-0.942622	0.0103645
hsa-miR-671-5p	high_confidence	0.237327	0.710938	-0.78252	6.29249e-06	-1.00978	1.03792e-06	-0.172875	0.980959	-1.53618	1.03636e-10	-1.29925	0	0.118925	0.457293	-1.41062	1.29639e-09	-1.30218	0	-0.0451925	0.999164	-0.919892	0.00182811	-0.917834	4.81123e-07	0.300105	0.494507	-1.26447	0	-1.17205	0	0.131516	0.772583	-0.823657	9.49579e-05
hsa-miR-6718-5p		-0.130102	0.821843	0.108916	0.935517	0.11883	0.796621	-0.0195434	0.980959	-0.284889	0.5373	-0.199458	0.557844	0.164942	0.760401	0.193883	0.772467	0.102864	0.715935	-0.113912	0.999164	-0.0823118	0.898989	0.221034	0.586758	0.304538	0.980427	-0.354923	0.356257	-0.188393	0.523992	0.0119798	0.998831	-0.107306	0.939807
hsa-miR-6732-3p		-0.213878	0.710938	0.0191701	0.969076	-0.281942	0.0768073	0.171156	0.980959	-0.124538	0.701986	-0.583688	0.0266816	-0.60819	0.17406	-0.17774	0.412282	-0.355493	0.00899501	0.256329	0.999164	0.01308	0.970735	-0.491651	0.00270562	-0.0806919	0.980427	0.107748	0.7505	-0.854142	5.99236e-05	-0.128217	0.750434	0.423751	0.392248
hsa-miR-6769b-3p		-0.350474	0.710938	0.0921131	0.960245	0.410273	0.374976	0.323156	0.980959	0.117104	0.874826	0.456235	0.230568	-0.820387	0.0292515	0.241079	0.746513	0.54769	0.205538	0.0976157	0.999164	0.0325348	0.976462	0.523963	0.384373	-0.241816	0.980427	0.462725	0.35577	1.02235	2.16628e-05	-0.619505	0.298043	0.121641	0.912911
hsa-miR-6836-5p		-0.214961	0.710938	-1.24148	1.46054e-08	-2.25611	2.77726e-09	-0.152365	0.980959	-1.82361	3.28605e-10	-3.6669	0	-0.216141	0.483769	-1.58796	4.08033e-06	-4.15863	0	-0.117158	0.999164	-1.71682	4.07905e-06	-2.22634	3.66715e-06	-0.368175	0.494507	-2.58818	0	-4.26099	3.00515e-13	-0.14108	0.812087	-0.905087	0.0077445
hsa-miR-6837-3p		-0.326446	0.717299	-0.0179921	0.969076	-0.387639	0.141324	-0.175713	0.980959	0.224006	0.587771	-0.331671	0.302806	-0.321279	0.461248	-0.0181954	0.96462	-0.465881	0.0231966	-0.374289	0.999164	-0.0046396	0.999453	-0.223701	0.380011	-0.315671	0.980427	-0.0667758	0.905029	-0.627099	0.00738882	0.0148536	0.961963	-0.150481	0.887088
hsa-miR-6842-3p		-0.272103	0.710938	0.172777	0.597774	0.25527	0.258793	-0.185448	0.980959	0.251767	0.148458	0.70045	0.000627086	-0.398121	0.097671	0.320217	0.0197105	0.638805	0.000721169	-0.19305	0.999164	0.100046	0.773294	0.131325	0.634339	-0.13161	0.980427	-0.0518468	0.826298	-0.0638839	0.716659	0.0386004	0.912093	0.235389	0.551832
hsa-miR-6852-5p		-0.226918	0.710938	-0.396468	0.0069973	-0.393416	0.0101493	-0.0245651	0.980959	-0.296017	0.00792176	-0.705111	2.53304e-07	-0.289944	0.0664398	-0.483892	0.017911	-0.780686	6.93353e-13	-0.111193	0.999164	-0.216607	0.163819	-0.520536	0.0346394	-0.0765343	0.980427	-0.528555	8.45501e-08	-0.945704	8.48757e-14	-0.118815	0.648849	-0.346851	0.385791
hsa-miR-7-1-3p	high_confidence	0.115497	0.836132	0.103985	0.691437	0.577116	3.0936e-07	0.0599405	0.980959	0.0564163	0.762631	0.657152	6.40055e-09	0.251956	0.455725	0.0300404	0.867701	0.744517	1.53992e-11	0.0174675	0.999164	0.278268	0.43105	0.663277	0.00234347	-0.0131973	0.995605	0.309335	0.069214	0.924013	0	0.0123542	0.961963	0.0687908	0.887088
hsa-miR-7-5p		0.0547552	0.961398	0.667955	0.0296268	1.35409	7.11279e-10	-0.107464	0.980959	0.614559	0.00868967	1.85661	9.27943e-13	0.0605717	0.93034	0.56955	0.00767681	1.85871	0	0.134752	0.999164	0.873387	0.009504	1.31814	0.0012296	0.244836	0.980427	0.922489	7.07026e-06	2.09225	0	0.00883409	0.991327	0.434717	0.000578093
hsa-miR-744-3p	high_confidence	-0.00260756	0.996621	-0.244603	0.229471	-0.44113	0.000981768	-0.0809743	0.980959	-0.287511	0.150918	-0.765333	3.45381e-07	-0.223062	0.0864595	-0.276523	0.0831766	-1.11573	0	-0.0185087	0.999164	-0.555085	0.0363163	-0.67654	0.00568679	-0.159165	0.808301	-0.821454	3.55696e-06	-1.44698	2.52133e-11	-0.0986039	0.710396	-0.0434162	0.937129
hsa-miR-744-5p	high_confidence	-0.404166	0.710938	-0.289318	0.143546	-0.29887	0.0128739	-0.00564474	0.994563	-0.277212	0.0296413	-0.583767	1.56674e-05	-0.691723	0.151158	-0.353953	0.0385793	-0.659033	1.2079e-07	-0.0740998	0.999164	-0.292798	0.0751069	-0.345131	0.19866	-0.413618	0.849187	-0.466451	0.000314068	-0.773199	3.75101e-09	-0.596665	0.0552786	-0.196548	0.559318
hsa-miR-766-3p	high_confidence	-0.367066	0.710938	-0.213331	0.520475	-0.280889	0.137453	0.140283	0.980959	-0.264778	0.294296	-0.804154	4.07184e-07	-0.423825	0.371306	-0.333542	0.11522	-0.742431	7.53335e-07	-0.0664698	0.999164	-0.166921	0.547186	-0.312824	0.356945	-0.211311	0.980427	-0.412068	0.0270497	-0.75506	1.09053e-05	-0.168859	0.884705	-0.103373	0.887088
hsa-miR-769-3p	high_confidence	-0.273645	0.710938	0.436394	0.363479	-0.247904	0.437227	0.282837	0.980959	0.358395	0.428511	-0.127694	0.692176	-0.0628291	0.901639	0.506964	0.241593	-0.341034	0.133209	0.00865622	0.999164	0.43304	0.463756	-0.368813	0.175622	0.28687	0.980427	0.522708	0.31443	-0.0909876	0.828451	-0.407137	0.705999	0.439074	0.636769
hsa-miR-769-5p	high_confidence	-0.0899534	0.710938	-0.111725	0.302032	-0.262777	0.000123067	-0.178943	0.855144	-0.0905858	0.673232	-0.374051	0.000604632	-0.122491	0.205886	-0.128134	0.149164	-0.586441	4.09753e-11	-0.184854	0.840345	-0.129575	0.426361	-0.38331	0.0198275	-0.0313362	0.980427	-0.183949	0.0303104	-0.80325	6.42175e-09	-0.121915	0.648849	-0.183996	0.552384
hsa-miR-7704		-0.60815	0.491377	-1.33871	4.69931e-05	-1.28515	3.56684e-10	-0.0598082	0.980959	-1.14698	2.97434e-06	-1.49367	0	-0.589345	0.191201	-1.21694	1.34116e-05	-0.95356	0.000344388	-0.094952	0.999164	-1.16972	3.16916e-06	-0.971415	0.0016002	-0.333219	0.851349	-1.94048	2.49183e-15	-1.7461	4.72137e-15	-0.228891	0.78589	-1.19363	0.0077443
hsa-miR-7705		0.534661	0.710938	-0.230839	0.771443	-0.770386	0.00155444	-0.124551	0.980959	-0.368973	0.516569	-0.740362	0.0124395	0.63902	0.00465883	-0.326736	0.526438	-0.923437	0.000361193	0.29745	0.999164	-0.127876	0.882086	-0.641155	0.0198224	0.39806	0.953886	-0.278389	0.504239	-0.908996	9.26493e-06	0.608844	0.38495	-0.364829	0.297793
hsa-miR-7706		-0.248738	0.710938	0.0188551	0.969076	0.254388	0.0784257	0.162242	0.980959	0.13376	0.672032	0.279382	0.0773651	-0.334109	0.248382	-0.00941132	0.93368	0.183185	0.167255	0.0113006	0.999164	0.0607947	0.898989	0.194672	0.134438	-0.0443681	0.985903	-0.0260957	0.91978	0.126173	0.383009	0.0114725	0.977265	-0.0308985	0.939807
hsa-miR-7976		-0.216083	0.804833	0.0507731	0.969076	0.603575	0.0899803	-0.343026	0.980959	0.298387	0.676575	0.573541	0.128844	-0.0633147	0.91881	0.283653	0.769366	1.00215	0.00508336	-0.136855	0.999164	-0.366869	0.62041	0.443836	0.339338	-0.299397	0.980427	-0.157099	0.75416	0.205922	0.791527	0.332282	0.661583	-0.210081	0.89568
hsa-miR-7977		-0.861611	0.710938	0.467985	0.509037	1.25522	7.35421e-09	0.78142	0.967663	0.786085	0.151786	1.46231	6.27942e-13	-1.0542	0.17406	0.544463	0.384512	1.58813	0	0.247181	0.999164	0.293705	0.651647	1.0312	1.43604e-05	-0.505441	0.980427	0.61755	0.241772	1.73111	1.93054e-08	-0.684272	0.648849	0.278297	0.887088
hsa-miR-874-3p	high_confidence	-0.144782	0.804833	-0.360384	0.319492	-0.0769164	0.867042	-0.364412	0.781562	-0.397052	0.262326	-0.0841157	0.863288	-0.0878575	0.838266	-0.702021	0.00609235	-0.364131	0.249649	-0.179064	0.999164	-0.276869	0.713942	-0.10357	0.765721	0.103753	0.980427	-0.363979	0.207818	0.188706	0.58894	0.319491	0.746394	-0.186196	0.887088
hsa-miR-877-5p		-0.501121	0.710938	-0.0139578	0.979043	0.418788	0.0975055	0.376662	0.980959	-0.00197645	0.990105	0.465662	0.0795657	-0.982771	0.0342653	-0.182504	0.717154	0.387186	0.14362	-0.0148209	0.999164	0.119639	0.811876	0.446561	0.206012	-0.524127	0.636711	0.124834	0.862884	0.581817	0.037215	-0.427049	0.648849	-0.0537895	0.965939
hsa-miR-9-5p	high_confidence	0.692827	0.710938	0.643036	0.340722	1.06564	0.00128211	0.430575	0.980959	1.18178	0.0435394	1.64644	8.78692e-06	0.791296	0.0284297	1.46053	0.00829266	1.84545	8.32523e-06	0.610397	0.976201	0.484615	0.526185	0.792954	0.0394862	0.944259	0.494507	1.06575	0.031163	1.51778	2.45618e-05	0.459692	0.00607737	0.757418	6.55027e-05
hsa-miR-92a-1-5p	high_confidence	-0.357662	0.710938	0.0779251	0.960245	-0.223347	0.218027	0.566592	0.980959	0.418252	0.219037	-0.0442908	0.875251	0.113059	0.852543	0.396248	0.130839	0.367291	0.145418	-0.352029	0.999164	0.557898	0.339154	-0.069318	0.809622	-0.86953	0.494507	0.949148	0.00194915	0.238153	0.175287	-0.779473	0.473584	0.107917	0.964931
hsa-miR-92a-3p	high_confidence	-0.319528	0.710938	0.0132573	0.969076	-0.148482	0.113782	0.0747904	0.980959	0.0896942	0.743286	-0.249727	0.0797671	-0.501557	0.0625804	-0.0835594	0.734107	-0.239925	0.00776925	-0.0617212	0.999164	0.0502705	0.876871	-0.0336977	0.721171	-0.239818	0.826854	-0.0124989	0.959188	-0.176422	0.0559352	-0.252836	0.556516	-0.0130783	0.9792
hsa-miR-92b-3p	high_confidence	-0.341715	0.710938	2.22445	6.83534e-10	2.87726	0	-0.0644191	0.980959	3.02535	0	3.25606	0	-0.622853	0.0356145	2.81235	0	3.1824	0	0.172587	0.999164	2.25241	8.9706e-13	2.68447	0	-0.172073	0.980427	2.61222	0	2.96817	0	0.0323904	0.977265	1.87936	1.02437e-08
hsa-miR-92b-5p	high_confidence	0.0366759	0.906745	2.90714	2.10667e-10	3.83808	0	-0.00897673	0.980959	3.9706	0	4.44313	0	-0.811354	0.776813	3.46341	0	4.58592	0	0.0572909	0.999164	3.05311	0.00110794	3.78272	0	0.270198	0.980427	3.59793	0	4.44653	0	1.74154	0.648849	2.9598	0.00289896
hsa-miR-93-3p	high_confidence	-0.107666	0.804833	-0.0590101	0.940633	0.0699434	0.742089	0.280551	0.713971	-0.0597277	0.905444	-0.129303	0.319164	-0.290814	0.338784	-0.0341448	0.91068	-0.0964452	0.515996	0.28089	0.999164	-0.0584393	0.910289	-0.190656	0.265328	-0.0889158	0.980427	-0.0296889	0.959188	-0.306998	0.0571851	-0.187395	0.71345	0.128033	0.832244
hsa-miR-93-5p	high_confidence	-0.0441793	0.796469	-0.0841166	0.584896	0.0572233	0.675401	-0.025659	0.980959	0.0221697	0.842657	0.192568	0.0216777	-0.0749831	0.438257	-0.0108454	0.945082	0.216577	0.0163712	-0.0255142	0.999164	0.0174146	0.942843	0.0917164	0.627881	-0.00317386	0.995605	0.0031258	0.967461	0.265846	0.0149976	-0.114553	0.710396	-0.0438941	0.937129
hsa-miR-940		-0.201434	0.710938	-0.629946	3.38704e-07	-1.03032	1.52276e-06	-0.216851	0.980959	-0.588342	0.00329695	-1.01927	0.000198361	-0.128809	0.592572	-0.639893	3.12803e-05	-1.48472	4.97174e-13	-0.135381	0.999164	-1.15826	0	-0.960973	0.00728015	-0.370331	0.501969	-1.0105	3.85597e-06	-1.64527	2.90218e-10	-0.189016	0.757571	-0.901721	8.52001e-07
hsa-miR-941		-0.311589	0.710938	-0.402618	0.573205	-0.731584	0.0976661	0.0871301	0.980959	-0.289137	0.587771	-1.17915	0.00482283	-0.195778	0.734093	-0.42953	0.353501	-1.21429	0.00698203	0.0865214	0.999164	-0.572651	0.274425	-0.781052	0.116261	-0.0236681	0.995605	-1.08871	0.00653211	-1.03441	0.00966866	0.24536	0.757571	-0.423796	0.783199
hsa-miR-942-5p		-0.0477996	0.864883	0.302107	0.0758499	0.52589	0.00893981	-0.0270922	0.980959	0.305133	0.0608092	0.605488	0.000767943	-0.279091	0.258462	0.0931821	0.786396	0.732669	2.27312e-05	-0.0352774	0.999164	0.395762	0.0459476	0.785078	0.00728015	-0.169632	0.826854	0.569627	0.000506782	1.21273	5.86677e-08	-0.182027	0.48233	0.451189	0.036219
hsa-miR-98-3p	high_confidence	0.512538	0.710938	0.0511836	0.964442	-1.19272	2.01974e-05	-0.236334	0.980959	-0.283976	0.503954	-1.1654	2.24198e-05	0.762703	0.155606	-0.177691	0.681974	-1.50356	1.56772e-11	0.0534406	0.999164	-0.391301	0.221543	-0.938277	0.00843644	0.190044	0.980427	-0.426388	0.324513	-2.28251	9.5301e-08	0.34922	0.661583	-0.0626547	0.964747
hsa-miR-98-5p	high_confidence	0.0286873	0.85843	-0.0615621	0.853808	-0.129405	0.0516796	-0.180106	0.824888	0.106643	0.749132	-0.0830363	0.455303	0.111932	0.432495	-0.0718272	0.71431	-0.198855	0.00316229	0.150848	0.999164	-0.00171678	0.976462	-0.300263	1.65308e-11	0.195052	0.494507	-0.0944393	0.624047	-0.465985	2.03316e-07	0.321479	0.501487	-0.0220359	0.964747
hsa-miR-99a-3p		0.220248	0.761657	-0.310878	0.584896	-0.662179	0.0860973	-0.15075	0.980959	-0.494079	0.219037	-1.03799	0.00259769	0.30762	0.438257	-0.366664	0.528415	-0.958439	0.000968008	-0.145966	0.999164	-0.389436	0.207229	-0.540073	0.109117	0.0609972	0.995605	-0.396957	0.179553	-0.584869	0.0442903	-0.0104198	0.991327	-0.354203	0.00963246
hsa-miR-99a-5p		-0.27819	0.710938	-0.257604	0.691437	-0.246052	0.4118	-0.182493	0.980959	-0.128629	0.825518	-0.623891	0.0297955	-0.175241	0.563067	-0.408743	0.260784	-0.41254	0.338367	-0.0509695	0.999164	-0.331479	0.62041	-0.350448	0.306727	0.036106	0.995605	-0.512022	0.372347	-0.428747	0.326598	0.194462	0.648849	-0.360262	0.669144
hsa-miR-99b-3p	high_confidence	-0.211665	0.819573	-0.0842361	0.960245	0.121263	0.836977	0.152384	0.980959	0.256486	0.743286	0.24703	0.612304	-0.158199	0.840638	0.163091	0.867701	0.47476	0.321633	-0.402426	0.999164	-0.11019	0.893411	0.219862	0.780696	-0.296453	0.980427	-0.0437634	0.959188	0.234367	0.639497	-0.424177	0.851806	-0.00329547	0.982538
hsa-miR-99b-5p	high_confidence	-0.640843	0.710938	-0.434091	0.760873	-0.0263924	0.959708	-0.506775	0.980959	-0.0406674	0.98155	0.124303	0.852615	-0.502678	0.438257	-0.396722	0.747002	0.390033	0.560873	-0.0414579	0.999164	-0.696449	0.526185	-0.192217	0.783175	-0.220652	0.980427	-0.595714	0.531493	-0.340801	0.652855	-0.0100155	0.977265	-0.752359	0.750692
hsa-miR-129-5p	high_confidence	0.252007	0.943604	3.31392	0.0402194	3.2977	2.81004e-11	2.29888	0.763085	4.71206	0	4.25423	4.40797e-13	0.906577	0.533376	4.84611	6.24406e-07	4.65634	1.22239e-12	-1.3683	0.999164	2.88854	0.000384385	3.23015	1.43604e-05	-1.08569	0.980427	2.85368	4.55255e-10	3.92395	9.34891e-10	-0.637659	0.878942	3.65733	0.028997
hsa-miR-144-3p		1.25271	0.710938	1.66739	0.0985561	3.77847	0.000172897	0.521197	0.980959	1.78732	0.182862	4.49473	8.46249e-07	0.476547	0.632284	2.51216	0.00232549	4.4412	6.72096e-06	0.871905	0.999164	1.62773	0.0749574	3.75036	0.000615437	-0.0483397	0.980427	1.6504	0.00442847	4.34377	1.30051e-05	-0.364074	0.961963	0.848075	0.376622
hsa-miR-155-3p	high_confidence	5.78121	0.00201441	6.40927	0	7.01432	3.56684e-10	5.83182	0.0170269	7.1862	0	8.64739	0	7.07189	1.12561e-07	7.65027	0	9.31011	0	5.85572	0.00427172	6.60197	0.00154147	8.10216	0.00242412	7.47769	2.47446e-08	7.84312	0	8.68736	0	2.21578	0.701452	7.30748	2.78681e-05
hsa-miR-208b-3p		-Inf	0.936981	5.02146	1.10751e-08	3.88319	1.94164e-11	-Inf	0.980959	4.49757	0.00175457	4.01928	1.37396e-06	0.943411	NA	4.83814	0.000132992	4.32146	1.79297e-09	-0.0258023	0.999164	5.3278	3.74012e-05	3.9593	0.020372	-0.0288533	0.995605	6.35781	0	5.61442	0	-0.0139325	0.961963	4.81341	4.77734e-05
hsa-miR-670-3p		2.34307	0.710938	3.29545	0.00457268	3.88453	7.64426e-08	2.86631	0.855144	3.45174	1.76838e-05	4.88973	0	2.3325	0.69194	3.95921	1.27805e-09	5.44361	0	0.983449	0.999164	2.60198	0.0178967	3.52134	3.39276e-05	1.56236	0.980427	3.7115	7.20536e-06	4.498	4.44465e-09	1.02003	0.901367	2.32286	2.34249e-05
chr1_20499-3p		-0.585559	0.710938	-0.0639379	0.964442	0.237172	0.601768	0.0168981	0.994563	0.0980011	0.933712	-0.020562	0.939092	-0.754038	0.427656	0.097088	0.910772	0.278623	0.614418	-0.243736	0.999164	-0.0199661	0.999453	0.114435	0.809622	-0.557605	0.980427	0.26946	0.597098	0.239546	0.269918	-0.873806	0.753748	0.258614	0.887088
chr1_23891-3p		-0.0210113	0.943604	0.0727914	0.928611	0.366566	0.000482897	-0.064281	0.980959	0.0625563	0.825518	0.474717	6.71042e-05	-0.0542636	0.838266	0.141111	0.545342	0.510659	2.14636e-06	0.0109242	0.999164	0.203942	0.47471	0.472151	0.00897672	0.0362703	0.985903	0.310128	0.0886456	0.594242	4.4074e-12	0.0188901	0.977265	0.0794684	0.887088
chr1_23891-5p		-0.292992	0.710938	-0.0150344	0.969076	-0.333907	0.0246749	0.262832	0.980959	0.141364	0.558224	-0.537767	0.000377547	-0.345988	0.379357	0.0445947	0.891986	-0.476551	0.00594991	-0.0134272	0.999164	0.092967	0.790096	-0.117469	0.546039	-0.364368	0.808301	-0.120084	0.621097	-0.48164	0.000256586	-0.461208	0.550611	-0.0298819	0.965939
chr10_2004-5p		-0.289924	0.710938	0.810829	0.00571564	1.86574	9.86766e-14	0.18567	0.980959	0.992374	0.000758707	2.17	0	-0.302222	0.671179	0.585511	0.171583	2.25016	0	0.561865	0.999164	0.59432	0.12686	2.22092	6.24596e-09	-0.0847631	0.985903	1.17195	0.00084238	2.47618	0	-0.646259	0.508196	0.330673	0.832244
chr10_389-3p		-0.0896328	0.857564	-0.442384	0.0971189	-0.676488	0.0109025	0.256653	0.980959	-0.427867	0.2514	-1.31911	2.11341e-05	-0.324734	0.563067	-0.188099	0.604444	-0.945395	0.000137453	0.20257	0.999164	-0.465622	0.0374145	-0.62634	0.017026	-0.151384	0.980427	-0.381082	0.17298	-1.43875	4.40396e-07	-0.341916	0.48233	0.0249077	0.981651
chr15_10772-5p		-0.41929	0.710938	0.0580351	0.969076	-0.100918	0.813456	0.776783	0.824888	0.0497163	0.961963	-0.209973	0.516664	-0.503605	0.438257	0.312468	0.43435	0.304283	0.28104	-0.173986	0.999164	0.232834	0.428194	0.468404	0.318298	-0.840452	0.636711	0.138901	0.75416	0.158569	0.706872	-1.24171	0.336153	-0.125265	0.887088
chr16_11784-5p		0.201872	0.819573	0.427926	0.20445	-0.189698	0.63561	0.0421936	0.980959	-0.0346578	0.935941	-0.760316	0.00243865	-0.601796	0.0581511	-0.196574	0.614836	-0.666768	0.00920864	0.276123	0.999164	0.637593	2.61005e-05	0.0698552	0.848947	-0.0786388	0.980427	0.118871	0.776272	-0.388899	0.0224822	-0.0262273	0.979209	0.674436	0.00014082
chr17_14561-3p		0.0196178	0.989617	1.05258	0.000151511	1.77727	1.2817e-10	-0.307049	0.980959	1.62808	0	2.00474	0	-0.163712	0.617677	1.38926	3.7012e-08	1.71275	0	-0.141835	0.999164	0.598228	0.0354982	1.5046	1.27423e-06	-0.181116	0.980427	0.493626	0.00291429	1.39115	2.43624e-09	0.0382598	0.977265	0.951371	9.35615e-09
chr19_18208-5p		-0.0850373	0.804833	-0.551723	0.00483877	-1.57004	5.46502e-07	-0.119058	0.980959	-0.76038	6.32712e-05	-2.82598	0	-0.199373	0.282881	-1.01027	7.99825e-11	-3.36576	0	-0.0183698	0.999164	-0.928596	0.000347907	-1.32242	2.47528e-05	-0.0667869	0.980427	-1.68017	1.28843e-10	-3.17645	0	-0.00897263	0.981825	-0.326654	0.0453093
chr19_19176-5p		-0.00625623	0.974651	-0.219926	0.766593	0.0670362	0.78585	-0.902507	0.049469	-0.128184	0.817096	0.161584	0.452524	0.0858147	0.782474	-0.146988	0.80171	0.174131	0.453626	-0.0524376	0.999164	-0.295609	0.408845	-0.060115	0.895575	-0.331863	0.851349	-0.361922	0.313318	-0.409742	0.126435	0.42626	0.648849	-0.386468	0.651305
chr2_29521-3p		0.234252	0.804833	0.0949188	0.964442	0.146304	0.748037	0.215076	0.980959	0.207125	0.817096	0.320767	0.495214	0.115708	0.855031	-0.117523	0.882643	0.451687	0.292469	0.17481	0.999164	-0.0415884	0.942843	0.0261841	0.928479	-0.0692008	0.985903	-0.0875135	0.926168	0.23672	0.557178	0.121342	0.944256	0.0380589	0.9792
chr3_31613-3p		-0.31417	0.710938	0.135875	0.874916	-0.409121	0.211112	-0.219572	0.980959	-0.104488	0.863432	-1.01787	0.000236876	-0.209065	0.446478	0.0223524	0.96462	-1.02352	0.00165978	-0.273689	0.999164	0.27468	0.566227	-0.118507	0.649174	-0.276116	0.980427	-0.0214816	0.990757	-0.770731	0.00572515	-0.291755	0.661583	0.0787766	0.947493
chr5_37434-5p		-0.566182	0.710938	0.0655725	0.868696	0.330252	0.0608801	0.645844	0.916516	0.481022	0.00797177	0.641085	0.0215035	-0.0729344	0.887185	0.867404	5.57642e-05	0.725506	6.72096e-06	0.0209757	0.999164	0.572801	0.118793	0.620192	0.0240135	-0.322853	0.980427	0.0558951	0.959188	0.590747	0.0238371	-0.499461	0.851576	-0.0701962	0.832244
chr6_41188-5p		0.0999433	0.900082	0.933295	0.0584283	2.32354	0	0.320636	0.980959	1.01833	0.00321869	2.7034	0	0.446899	0.533376	1.08873	0.00150931	2.48049	0	0.451456	0.999164	1.20438	0.0618049	2.05473	9.1388e-13	-0.307666	0.980427	1.41137	3.2374e-07	2.06675	0	0.507947	0.535457	0.352618	0.871684
chr7_42554-5p		-0.4473	0.710938	-0.098894	0.964442	-0.138451	0.836977	0.347942	0.980959	0.588673	0.508043	-0.175018	0.777699	-0.769653	0.246985	-0.0581512	0.955557	-0.0477891	0.962947	0.183595	0.999164	0.0437862	0.942843	-0.0415863	0.988165	-0.0036786	0.995605	0.0239438	0.926168	-0.10102	0.879114	-1.05353	0.321078	0.152962	0.937129
chr9_47378-5p		-0.815328	0.710938	-0.142995	0.723617	-0.469656	0.183773	-0.275193	0.980959	-0.017587	0.98155	-0.518673	0.16631	-0.954787	0.312819	0.203728	0.526438	0.0494235	0.887055	-0.631657	0.999164	0.184309	0.627905	0.0835193	0.861859	-1.31387	0.501969	0.179024	0.580864	0.137712	0.804755	-1.55851	0.502029	-0.20138	0.887088
chr1_19951-3p		NA	NA	NA	NA	NA	NA	NA	NA	NA	NA	NA	NA	NA	NA	NA	NA	NA	NA	NA	NA	NA	NA	NA	NA	NA	NA	NA	NA	NA	NA	Inf	0.253988	Inf	0
chr10_1501-5p		0.274654	0.944069	-0.0653463	0.933295	-0.661744	0.876693	0.713655	0.980959	-0.210465	0.934721	-0.841877	0.777719	-0.0917377	0.912227	-0.495106	0.954782	-1.29253	0.595849	0.264028	0.999857	0.553923	0.790096	-0.0378064	0.864495	0.16959	0.995605	0.27026	0.91978	-0.628147	0.730604	0.0922892	0.977265	-0.0932862	0.9792
