# Supplementary material for: Bacterial Infection Drives the Expression Dynamics of microRNAs and Their isomiRs
Source: PLoS Genet. 2015 Mar 20;11(3):e1005064. doi: 10.1371/journal.pgen.1005064 (PMC4368565; doi:10.1371/journal.pgen.1005064)
Supplement: S2 Table — (XLSX) [file pgen.1005064.s012.xlsx]

## Sheet: S2
Table S2. Genomic locations of novel miRNA hairpins described in the study
ID	Chromosome	Start	End	Strand	Location	Annotation
chr1_19951	chr1	21699450	21699507	+	intergenic
chr1_20499	chr1	76255162	76255233	+	snoRNA	SNORD45B/RABGGTB
chr1_23891	chr1	175937534	175937595	-	snoRNA	SCARNA3 RFWD2
chr1_23891	chr1	175937534	175937595	-	snoRNA	SCARNA3 RFWD2
chr10_2004	chr10	135080920	135080978	-	intron	ADAM8
chr10_389	chr10	50174481	50174571	+	intron	WDFY4
chr15_10772	chr15	66793589	66793647	-	snoRNA	SNORD18C/RPL4
chr16_11784	chr16	31383610	31383674	+	intron	ITGAX
chr17_14561	chr17	76136835	76136898	+	intron	TMC8
chr19_18208	chr19	52303197	52303259	+	intron	FPR3
chr19_19176	chr19	41769347	41769406	-	antisense	HNRNPUL1
chr2_29521	chr2	17934536	17934597	-	intron	SMC6
chr3_31613	chr3	52557372	52557444	+	intron	STAB1
chr5_37434	chr5	74063440	74063513	-	antisense	NSA2
chr6_41188	chr6	151711344	151711393	-	intron	ZBTB2
chr7_42554	chr7	153110874	153110943	+	antisense	AC073236.3
chr9_47378	chr9	125642502	125642585	-	snoRNA	SNORD90 / RC3H2
chr10_1501	chr10	64385209	64385264	-	antisense	ZNF365
