# Supplementary material for: Bacterial Infection Drives the Expression Dynamics of microRNAs and Their isomiRs
Source: PLoS Genet. 2015 Mar 20;11(3):e1005064. doi: 10.1371/journal.pgen.1005064 (PMC4368565; doi:10.1371/journal.pgen.1005064)
Supplement: S3 Table — (XLSX) [file pgen.1005064.s013.xlsx]

## Sheet: S3
Table S3. STEM-assigned model temporal response profiles and wgcna clusters for core response miRNAs
ID		STEM profile					miRNA Coordinates
	wgcna cluster	BCG	MTB	BTB	SLM	YRS	Chromosome	Start	End
hsa-let-7i-3p	1	0:1:1:2	0:0:1:2	0:1:1:2	0:0:1:2	0:0:1:2	chr12	62997527	62997548
hsa-miR-1276	1	0:0:-1:-2	0:0:-1:-2	0:0:-1:-2	0:0:-1:-2	0:0:-1:-2	chr15	86313779	86313798
hsa-miR-1296-5p	1	0:0:-1:-2	0:0:-1:-2	0:0:0:-1	0:0:-1:-2	0:0:-1:-2	chr10	65132772	65132793
hsa-miR-141-3p	1	0:1:1:2	0:0:1:2	0:1:1:2	0:1:2:3	0:1:2:3	chr12	7073318	7073339
hsa-miR-191-3p	1	0:0:-1:-2	0:0:-1:-2	0:0:-1:-2	0:-1:-2:-3	0:-1:-2:-3	chr3	49058064	49058085
hsa-miR-200a-3p	1	0:1:1:2	0:0:0:1	0:1:1:2	0:0:1:2	0:1:1:2	chr1	1103296	1103317
hsa-miR-221-5p	1	0:0:0:-1	0:1:0:-1	0:1:0:-1	0:0:-1:-2	0:0:-1:-2	chrX	45605649	45605670
hsa-miR-324-5p	1	0:1:1:2	0:0:1:2	0:0:1:2	0:0:1:2	0:0:1:2	chr17	7126661	7126683
hsa-miR-361-3p	1	0:0:0:1	0:0:0:1	0:0:0:1	0:0:1:2	0:0:1:2	chrX	85158646	85158668
hsa-miR-378c	1	0:0:0:1	0:0:0:1	0:0:0:1	0:0:1:2	0:0:1:2	chr10	132760897	132760921
hsa-miR-378d	1	0:0:0:1	0:0:0:1	0:0:0:1	0:0:1:2	0:0:0:1	chr4	5925006	5925025
hsa-miR-424-3p	1	0:0:0:1	0:0:0:1	0:0:0:1	0:0:1:2	0:0:1:2	chrX	133680674	133680694
hsa-miR-4767	1	0:0:0:1	0:0:0:1	0:0:0:1	0:0:0:1	0:0:0:1	chrX	7065910	7065932
hsa-miR-505-5p	1	0:0:1:2	0:0:0:1	0:-1:0:1	0:0:0:1	0:0:1:2	chrX	139006355	139006376
hsa-miR-548ag	1	0:0:-1:-2	0:0:-1:-2	0:0:0:-1	0:0:-1:-2	0:0:-1:-2	chr20	59139623	59139643
hsa-miR-548o-3p	1	0:0:-1:-2	0:0:0:-1	0:0:-1:-2	0:0:-1:-2	0:0:-1:-2	chr20	37145250	37145271
hsa-miR-671-3p	1	0:-1:-2:-3	0:0:-1:-2	0:-1:-2:-3	0:0:-1:-1	0:0:-1:-1	chr7	150935574	150935594
hsa-miR-6836-5p	1	0:0:-1:-2	0:0:-1:-2	0:0:-1:-2	0:0:-1:-2	0:0:-1:-2	chr7	2297186	2297207
hsa-miR-7-5p	1	0:0:1:2	0:0:1:2	0:0:1:2	0:0:1:2	0:0:1:2	chr15	89155087	89155109
hsa-miR-940	1	0:0:-1:-2	0:-1:-2:-3	0:0:-1:-2	0:0:-1:-1	0:-1:-2:-3	chr16	2321807	2321827
hsa-miR-129-5p	2	0:0:1:1	0:1:2:2	0:0:1:1	0:0:1:2	0:0:1:1	chr11	43602958	43602978
hsa-miR-144-5p	2	0:0:1:2	0:0:1:2	0:0:1:2	0:1:2:3	0:0:1:2	chr17	27188601	27188622
hsa-miR-208b-3p	2	0:0:1:1	0:0:1:1	0:0:1:1	0:0:1:1	0:0:1:1	chr14	23887206	23887227
hsa-miR-222-5p	2	0:1:0:0	0:1:0:0	0:1:0:0	0:1:0:0	0:1:0:0	chrX	45606479	45606500
hsa-miR-335-3p	2	0:0:-1:-2	0:-1:-1:-2	0:0:-1:-2	0:0:0:-1	0:0:-1:-2	chr7	130136003	130136024
hsa-miR-33b-5p	2	0:1:2:2	0:0:1:2	0:1:2:2	0:0:1:1	0:0:1:1	chr17	17717211	17717230
hsa-miR-3614-5p	2	0:0:1:1	0:0:1:1	0:0:1:2	0:0:1:1	0:0:1:1	chr17	54968680	54968702
hsa-miR-449a	2	0:1:2:3	0:0:1:2	0:1:2:3	0:1:2:3	0:1:2:3	chr5	54466414	54466435
hsa-miR-449b-5p	2	0:1:2:3	0:0:1:2	0:1:2:3	0:1:2:3	0:0:1:2	chr5	54466534	54466555
hsa-miR-449c-5p	2	0:1:2:3	0:0:1:1	0:0:1:1	0:1:2:3	0:0:1:2	chr5	54468141	54468165
hsa-miR-451a	2	0:0:1:2	0:0:1:2	0:0:1:2	0:0:1:2	0:0:1:2	chr17	27188421	27188442
hsa-miR-505-3p	2	0:0:1:2	0:0:1:2	0:0:1:2	0:0:1:2	0:0:1:2	chrX	139006319	139006340
hsa-miR-548a-3p	2	0:1:1:2	0:0:0:1	0:1:1:2	0:0:1:2	0:1:1:2	chr6	18572075	18572096
hsa-miR-670-3p	2	0:0:1:1	0:0:1:1	0:0:1:1	0:0:1:1	0:0:1:1	chr11	43581264	43581284
hsa-miR-7704	2	0:-1:-2:-2	0:0:-1:-1	0:-1:-2:-2	0:0:-1:-1	0:0:-1:-1	chr2	177053571	177053589
hsa-miR-92b-3p	2	0:0:1:1	0:0:1:1	0:0:1:1	0:0:1:1	0:0:1:1	chr1	155165028	155165049
hsa-miR-92b-5p	2	0:0:1:1	0:0:1:1	0:0:1:1	0:0:1:2	0:1:2:3	chr1	155164987	155165008
hsa-miR-155-3p	3	0:1:1:1	0:1:1:1	0:1:1:1	0:1:1:1	0:1:1:1	chr21	26946334	26946355
hsa-miR-155-5p	3	0:1:2:3	0:1:2:3	0:1:2:3	0:1:2:3	0:1:2:3	chr21	26946295	26946317
hsa-let-7f-2-3p	4	0:1:0:-1	0:0:0:-1	0:1:0:-1	0:0:-1:-2	0:0:-1:-2	chrX	53584157	53584178
hsa-miR-301b	4	0:1:0:-1	0:0:0:-1	0:1:0:-1	0:0:-1:-2	0:0:-1:-2	chr22	22007314	22007336
hsa-miR-582-3p	4	0:0:0:-1	0:0:0:-1	0:0:0:-1	0:0:0:-1	0:0:-1:-2	chr5	58999456	58999477
hsa-miR-489-3p	5	0:0:0:-1	0:0:0:-1	0:0:0:-1	0:0:0:-1	0:0:0:-1	chr7	93113259	93113280
hsa-miR-653-5p	5	0:0:-1:-2	0:0:0:-1	0:0:0:-1	0:0:-1:-2	0:0:-1:-2	chr7	93112135	93112155
hsa-miR-190a-5p	6	0:0:-1:-2	0:0:-1:-2	0:0:-1:-2	0:0:-1:-2	0:1:0:-1	chr15	63116170	63116191
hsa-miR-30a-5p	6	0:0:0:-1	0:0:0:-1	0:0:0:-1	0:-1:-1:-2	0:0:0:-1	chr6	72113298	72113319
hsa-miR-34c-5p	6	0:0:-1:-2	0:0:-1:-2	0:0:-1:-2	0:0:-1:-1	0:0:-1:-2	chr11	111384176	111384198
hsa-miR-375	6	0:0:0:-1	0:0:0:-1	0:0:0:-1	0:0:0:-1	0:0:-1:-2	chr2	219866370	219866391
hsa-miR-4524a-5p	7	0:0:-1:-2	0:0:-1:-2	0:0:-1:-1	0:0:-1:-1	0:0:-1:-1	chr17	67095747	67095768
