# Supplementary material for: Bacterial Infection Drives the Expression Dynamics of microRNAs and Their isomiRs
Source: PLoS Genet. 2015 Mar 20;11(3):e1005064. doi: 10.1371/journal.pgen.1005064 (PMC4368565; doi:10.1371/journal.pgen.1005064)
Supplement: S5 Table — (XLSX) [file pgen.1005064.s015.xlsx]

## Sheet: S5
Table S5. List of expressed miRNAs with p-values of the specificity of their response following infection to virulent MTBC bacteria
miRNA	4hrs	18hrs	48hrs
hsa-let-7a-3p	0.974282	0.294074	0.985218
hsa-let-7a-5p	0.0595664	0.740821	0.208066
hsa-let-7b-3p	0.415193	0.959306	0.972536
hsa-let-7b-5p	0.82338	0.134373	0.00361586
hsa-let-7c-5p	0.426346	0.812038	0.322882
hsa-let-7d-3p	0.268898	0.806974	0.224552
hsa-let-7d-5p	0.0613199	0.595159	0.327689
hsa-let-7e-3p	0.238162	0.02808	0.417615
hsa-let-7e-5p	0.594107	0.374948	0.223037
hsa-let-7f-1-3p	0.229782	0.289566	0.83371
hsa-let-7f-2-3p	0.610485	0.138964	0.929813
hsa-let-7f-5p	0.177687	0.966664	0.198058
hsa-let-7g-3p	0.443462	0.866151	0.944832
hsa-let-7g-5p	0.00988081	0.400966	0.0232927
hsa-let-7i-3p	0.208327	0.197845	0.665088
hsa-let-7i-5p	0.794506	0.922356	0.881033
hsa-miR-100-5p	0.291326	0.646113	0.224866
hsa-miR-101-3p	0.838335	0.109965	0.0232979
hsa-miR-101-5p	0.040915	0.000286298	0.281664
hsa-miR-103a-3p	0.725951	0.184846	0.16608
hsa-miR-106b-3p	0.101408	0.618628	0.299491
hsa-miR-106b-5p	0.934473	0.29438	0.296705
hsa-miR-107	0.894904	0.783542	0.313109
hsa-miR-10a-5p	0.42429	0.929523	0.747881
hsa-miR-1226-3p	0.858807	0.207453	0.94398
hsa-miR-1227-3p	0.530441	0.11019	0.431222
hsa-miR-1249	0.802154	0.966132	0.244222
hsa-miR-125a-3p	0.641147	0.0101731	0.507733
hsa-miR-125a-5p	0.663053	0.725897	0.279886
hsa-miR-125b-2-3p	0.137436	0.562169	0.0544596
hsa-miR-125b-5p	0.374601	0.995847	0.968875
hsa-miR-126-3p	0.939143	0.737308	0.765469
hsa-miR-126-5p	0.500449	0.10214	0.780339
hsa-miR-1260a	0.481321	0.702416	0.428292
hsa-miR-1260b	0.326554	0.726145	0.195618
hsa-miR-1271-5p	0.746886	0.138904	0.733401
hsa-miR-1276	0.539636	0.738695	0.0475398
hsa-miR-128-1-5p	0.0529417	0.20383	0.44423
hsa-miR-128-3p	0.976648	0.113708	0.483998
hsa-miR-1296-5p	0.681569	0.342719	0.709033
hsa-miR-1298-5p	0.267053	0.016908	0.0362251
hsa-miR-1301-3p	0.666897	0.199031	0.129653
hsa-miR-1304-3p	0.951097	0.169705	0.821154
hsa-miR-1306-5p	0.581873	0.888856	0.624613
hsa-miR-1307-3p	0.840163	0.183849	0.929408
hsa-miR-1307-5p	0.934954	0.910372	0.651858
hsa-miR-130a-3p	0.602649	0.038421	0.944584
hsa-miR-130b-3p	0.650828	0.00108243	0.261885
hsa-miR-130b-5p	0.850181	0.161359	0.516967
hsa-miR-132-3p	3.77196e-07	6.25532e-06	3.65474e-05
hsa-miR-132-5p	7.69963e-07	0.000166755	0.000161813
hsa-miR-1343-3p	0.22637	0.0504704	0.584405
hsa-miR-138-5p	0.828904	0.00187301	0.0899765
hsa-miR-140-3p	0.424721	0.306204	0.0333612
hsa-miR-140-5p	0.769478	0.676916	0.818389
hsa-miR-141-3p	0.971748	0.274741	0.761797
hsa-miR-142-3p	0.671575	0.852909	0.4809
hsa-miR-142-5p	0.883442	0.0303256	0.853831
hsa-miR-143-3p	0.819852	0.607384	0.292347
hsa-miR-144-5p	0.658995	0.146884	0.787469
hsa-miR-1468-5p	0.416515	0.660045	0.143897
hsa-miR-146a-3p	0.111171	0.0696726	0.313006
hsa-miR-146a-5p	0.939885	0.0646513	0.246083
hsa-miR-146b-3p	0.305209	0.552672	0.189787
hsa-miR-146b-5p	0.723005	0.260254	0.951442
hsa-miR-147b	0.683426	0.843563	0.711353
hsa-miR-148a-3p	0.801846	0.588761	0.617365
hsa-miR-148a-5p	0.789933	0.101622	0.3223
hsa-miR-148b-3p	0.710564	0.307344	0.559561
hsa-miR-148b-5p	0.275537	0.148729	0.015255
hsa-miR-149-5p	0.36778	0.0436605	0.984958
hsa-miR-150-5p	0.0264922	0.107909	0.0237878
hsa-miR-151a-3p	0.335444	0.63663	0.871539
hsa-miR-151a-5p	0.0336034	0.364233	0.869574
hsa-miR-152-3p	0.756085	0.427227	0.00485372
hsa-miR-152-5p	0.000320159	0.00119206	0.000784157
hsa-miR-1537-3p	0.355311	0.481929	0.778998
hsa-miR-1538	0.550386	0.937188	0.496376
hsa-miR-155-5p	0.154975	0.15131	0.249328
hsa-miR-15a-5p	0.86975	0.057364	0.645815
hsa-miR-15b-3p	0.623464	0.465803	0.966356
hsa-miR-15b-5p	0.877759	0.613983	0.27722
hsa-miR-16-2-3p	0.907682	0.0572716	0.404139
hsa-miR-16-5p	0.274113	0.837181	0.129672
hsa-miR-17-3p	0.773677	0.241421	0.636379
hsa-miR-17-5p	0.826017	0.00175237	0.0178673
hsa-miR-181a-2-3p	0.550782	0.497157	0.330416
hsa-miR-181a-3p	0.991268	0.294196	0.0591462
hsa-miR-181a-5p	0.745362	0.32558	0.520212
hsa-miR-181b-3p	0.918592	0.649338	0.414277
hsa-miR-181b-5p	0.612805	0.380518	0.762771
hsa-miR-181c-3p	0.371045	0.0361938	0.321882
hsa-miR-181c-5p	0.841137	0.370836	0.438289
hsa-miR-181d-5p	0.415939	0.045717	0.146592
hsa-miR-182-5p	0.83241	0.00644196	0.942749
hsa-miR-183-5p	0.626045	0.00590538	0.83496
hsa-miR-185-3p	0.693637	0.958822	0.932013
hsa-miR-185-5p	0.421384	0.731066	0.458194
hsa-miR-186-5p	0.52479	0.18082	0.113887
hsa-miR-188-5p	0.266779	0.161552	0.449904
hsa-miR-18a-3p	0.199051	0.499872	0.902362
hsa-miR-18a-5p	0.516282	0.771542	0.162733
hsa-miR-1908-3p	0.265575	0.149712	0.500685
hsa-miR-1908-5p	0.50218	0.617066	0.451664
hsa-miR-190a-5p	0.305581	0.26715	0.718686
hsa-miR-190b	0.558552	0.196049	0.92512
hsa-miR-191-3p	0.46072	0.441096	0.141195
hsa-miR-191-5p	0.638209	0.591725	0.692743
hsa-miR-192-5p	0.915327	0.181018	0.161597
hsa-miR-193a-3p	0.564442	0.68718	0.496486
hsa-miR-193a-5p	0.865244	0.726701	0.234313
hsa-miR-193b-3p	0.621029	0.359515	0.0663047
hsa-miR-194-5p	0.232555	0.344655	0.924063
hsa-miR-196b-5p	0.643826	0.438131	1
hsa-miR-197-3p	0.392213	0.408073	0.215177
hsa-miR-1976	0.652402	0.170733	0.112487
hsa-miR-199a-3p	0.527247	0.722868	0.545635
hsa-miR-199b-3p	0.481522	0.853414	0.580587
hsa-miR-199b-5p	0.489632	0.273252	0.0749758
hsa-miR-19a-3p	0.677348	0.385123	0.176171
hsa-miR-19a-5p	0.713234	0.285148	0.128857
hsa-miR-19b-3p	0.682813	0.220222	0.347833
hsa-miR-200a-3p	0.157308	0.368937	0.748622
hsa-miR-200b-3p	0.836501	0.708316	0.461887
hsa-miR-200c-3p	0.20082	0.665738	0.982481
hsa-miR-203a	0.0702193	0.263276	0.271369
hsa-miR-20a-5p	0.543955	0.0886755	0.000286734
hsa-miR-20b-5p	0.749901	0.240927	0.595606
hsa-miR-21-3p	0.889567	0.96411	0.68927
hsa-miR-21-5p	0.96659	0.807449	0.184316
hsa-miR-210-3p	0.90456	0.32485	0.108495
hsa-miR-210-5p	0.898114	0.385046	0.115457
hsa-miR-2110	0.922791	0.664608	0.164526
hsa-miR-2116-3p	0.850839	0.0365585	0.131266
hsa-miR-2116-5p	0.126632	0.000247192	0.00336142
hsa-miR-212-3p	0.000808361	0.00455834	6.78454e-05
hsa-miR-212-5p	0.00020271	3.1756e-05	0.000301137
hsa-miR-215-5p	0.584054	0.772554	0.744685
hsa-miR-22-3p	0.346001	0.986621	0.0622517
hsa-miR-22-5p	0.827268	0.212414	0.887585
hsa-miR-221-3p	0.542611	0.97114	0.702819
hsa-miR-221-5p	0.734078	0.0481128	0.905402
hsa-miR-222-3p	0.162367	0.0467957	0.489594
hsa-miR-222-5p	0.0135256	0.195645	0.698984
hsa-miR-223-3p	0.556198	0.348523	0.419418
hsa-miR-223-5p	0.344462	0.454307	0.785006
hsa-miR-2277-5p	0.999997	0.303094	0.28948
hsa-miR-2355-3p	0.506519	0.322465	0.0773682
hsa-miR-2355-5p	0.853758	0.281937	0.076458
hsa-miR-23a-3p	0.850712	0.435645	0.0190754
hsa-miR-23a-5p	0.000240698	0.0168582	4.05247e-13
hsa-miR-23b-3p	0.332649	0.143831	0.000106431
hsa-miR-24-2-5p	0.488555	0.556754	0.000337852
hsa-miR-24-3p	0.839812	0.594107	0.440782
hsa-miR-2467-5p	0.715039	0.707978	0.646932
hsa-miR-25-3p	0.217531	0.180596	0.585474
hsa-miR-25-5p	0.799968	0.443309	0.708546
hsa-miR-26a-2-3p	0.94068	0.0758796	0.911844
hsa-miR-26a-5p	0.198379	0.697645	0.0444551
hsa-miR-26b-3p	0.706445	0.28084	0.297775
hsa-miR-26b-5p	0.515512	0.157979	0.34889
hsa-miR-27a-3p	0.770058	0.747095	0.000853725
hsa-miR-27a-5p	2.8831e-09	0.000576169	1.92247e-05
hsa-miR-27b-3p	0.31365	0.0408309	0.37252
hsa-miR-27b-5p	0.294893	0.0712862	1.34218e-05
hsa-miR-28-3p	0.88652	0.038926	0.00130403
hsa-miR-28-5p	0.109275	0.00117785	0.00777906
hsa-miR-29a-3p	0.903396	0.663879	0.283881
hsa-miR-29a-5p	0.015742	0.736514	0.557744
hsa-miR-29b-1-5p	0.000133849	0.0243779	0.0398388
hsa-miR-29b-3p	0.875118	0.00578225	0.0097663
hsa-miR-29c-3p	0.936621	0.280003	0.383014
hsa-miR-29c-5p	0.902652	0.0133728	0.00876345
hsa-miR-301a-3p	0.966812	0.135511	0.918714
hsa-miR-301b	0.873881	0.0733141	0.990664
hsa-miR-3065-3p	0.796696	0.671479	0.3759
hsa-miR-3065-5p	0.59565	0.87427	0.0918986
hsa-miR-30a-5p	0.551265	0.92895	0.425627
hsa-miR-30b-3p	0.254437	0.730922	0.850128
hsa-miR-30b-5p	0.575435	0.463343	0.694441
hsa-miR-30c-1-3p	3.06156e-05	0.122157	0.213043
hsa-miR-30c-5p	0.706533	0.449148	0.968395
hsa-miR-30d-3p	0.332149	0.906689	0.30297
hsa-miR-30d-5p	0.937993	0.804771	0.0257995
hsa-miR-30e-3p	0.935974	0.0919342	0.654166
hsa-miR-30e-5p	0.91968	0.576636	0.963684
hsa-miR-3158-3p	0.197705	0.165501	0.699274
hsa-miR-3174	0.183241	0.521076	0.0776684
hsa-miR-3176	0.758125	0.980387	0.533321
hsa-miR-3177-3p	0.54147	0.372491	0.100921
hsa-miR-32-3p	0.392358	0.154314	0.258166
hsa-miR-32-5p	0.685408	0.735931	0.942186
hsa-miR-3200-3p	0.816715	0.716265	0.697319
hsa-miR-320a	0.914496	0.931114	0.350014
hsa-miR-320b	0.649021	0.581872	0.107516
hsa-miR-324-3p	0.58772	0.687123	0.140354
hsa-miR-324-5p	0.143484	0.710725	0.481047
hsa-miR-326	0.0500548	0.688058	0.537285
hsa-miR-328-3p	0.620619	0.12361	0.423211
hsa-miR-330-3p	0.984537	0.14549	0.569723
hsa-miR-330-5p	0.689758	0.741422	0.000753914
hsa-miR-331-3p	0.185338	0.957183	0.335186
hsa-miR-331-5p	0.689907	0.63727	0.742139
hsa-miR-335-3p	0.619424	0.56921	0.605528
hsa-miR-335-5p	0.628094	0.343461	0.341857
hsa-miR-338-3p	0.984162	0.353247	0.839859
hsa-miR-338-5p	0.714275	0.857972	0.587024
hsa-miR-339-3p	0.493737	9.00279e-05	0.148244
hsa-miR-339-5p	0.0791065	0.721493	0.114409
hsa-miR-33a-3p	0.113808	0.448197	0.193877
hsa-miR-33a-5p	0.938645	0.652482	0.395255
hsa-miR-33b-3p	0.345132	0.768891	0.254024
hsa-miR-33b-5p	0.729884	0.358786	0.847141
hsa-miR-340-3p	0.225514	0.744518	0.144369
hsa-miR-340-5p	0.939469	0.982815	0.497645
hsa-miR-342-3p	0.46451	0.0552507	0.131966
hsa-miR-342-5p	0.755046	0.0261895	0.00145622
hsa-miR-345-5p	0.185798	0.195104	0.965132
hsa-miR-34a-3p	0.933128	0.0707091	6.26503e-05
hsa-miR-34a-5p	0.471465	0.152148	0.000485954
hsa-miR-34c-5p	0.251083	0.263516	0.00037941
hsa-miR-3605-3p	0.639403	0.207334	0.559964
hsa-miR-3605-5p	0.485984	0.509189	0.25188
hsa-miR-3607-3p	0.238186	0.820632	0.363316
hsa-miR-3609	0.730569	0.921765	0.999997
hsa-miR-361-3p	0.962117	0.0125248	0.518197
hsa-miR-361-5p	0.177057	0.726665	0.241612
hsa-miR-3614-5p	0.814187	0.750075	0.0108217
hsa-miR-3615	0.866045	0.732278	0.824338
hsa-miR-362-3p	0.567903	0.197447	0.976985
hsa-miR-362-5p	0.589843	0.00433265	0.128784
hsa-miR-3620-3p	0.164518	0.279657	0.218671
hsa-miR-363-3p	0.906319	0.577097	0.922854
hsa-miR-365a-3p	0.693595	0.136229	0.142108
hsa-miR-365b-3p	0.687843	0.139155	0.143452
hsa-miR-3677-3p	0.39098	0.832962	0.731111
hsa-miR-3690	0.54885	0.550015	0.445345
hsa-miR-371b-5p	0.801255	0.716279	0.721434
hsa-miR-374a-3p	0.910106	0.508298	0.307024
hsa-miR-374a-5p	0.93879	0.750037	0.285368
hsa-miR-374b-3p	0.79084	0.287821	0.881173
hsa-miR-374b-5p	0.297848	0.485361	0.294219
hsa-miR-375	0.846465	0.894538	0.425056
hsa-miR-378a-3p	0.408227	0.37691	0.397771
hsa-miR-378a-5p	0.0752228	0.938198	0.261598
hsa-miR-378c	0.829542	0.160787	0.588934
hsa-miR-378d	0.804995	0.222865	0.378341
hsa-miR-3909	0.533245	0.112039	0.907212
hsa-miR-3912-3p	0.973442	0.492725	0.680423
hsa-miR-3928-3p	0.762447	0.164888	0.88694
hsa-miR-421	0.275038	0.591672	0.908328
hsa-miR-423-3p	0.443303	0.00777253	0.996769
hsa-miR-423-5p	0.62139	0.01599	0.260654
hsa-miR-424-3p	0.817483	0.171514	0.949699
hsa-miR-424-5p	0.745198	0.371399	0.845342
hsa-miR-425-3p	0.924349	0.81202	0.827973
hsa-miR-425-5p	0.817422	0.537035	0.188355
hsa-miR-4326	0.991351	0.768937	0.884722
hsa-miR-449a	0.152858	0.00118766	0.865806
hsa-miR-449b-5p	0.920684	0.114433	0.433157
hsa-miR-449c-5p	0.802319	0.00467617	0.465906
hsa-miR-450a-5p	0.98264	0.227222	0.52758
hsa-miR-450b-5p	0.90623	0.575197	0.850813
hsa-miR-451a	0.942368	0.282889	0.356596
hsa-miR-4521	0.00455964	0.585277	0.840853
hsa-miR-4524a-5p	0.245522	0.355431	0.0326546
hsa-miR-454-3p	0.552382	0.5242	0.311129
hsa-miR-454-5p	0.880777	0.978244	0.490181
hsa-miR-4645-3p	0.822934	0.503533	0.74135
hsa-miR-4661-5p	0.0970465	0.715514	0.00411167
hsa-miR-4662a-5p	0.249121	0.0394972	1.80619e-05
hsa-miR-4671-3p	0.991836	0.219265	0.018634
hsa-miR-4677-3p	0.478468	0.826551	0.15254
hsa-miR-4685-3p	0.269345	0.46557	0.138876
hsa-miR-4746-5p	0.173887	0.371569	0.148919
hsa-miR-4767	0.54806	0.208283	0.705178
hsa-miR-4775	0.982833	0.059193	0.311257
hsa-miR-4787-3p	0.157144	0.260727	0.00140425
hsa-miR-4802-3p	0.254341	0.804224	0.0284336
hsa-miR-484	0.319317	0.0254272	0.154729
hsa-miR-486-5p	0.704497	0.340719	0.442862
hsa-miR-489-3p	0.526657	0.91703	0.542019
hsa-miR-499a-5p	0.293097	0.0731253	0.87141
hsa-miR-5001-3p	0.907886	0.0109556	0.0612339
hsa-miR-500a-3p	0.227829	0.167431	0.612714
hsa-miR-500a-5p	0.0985405	0.448324	0.0422281
hsa-miR-500b-3p	0.60711	0.105751	0.981377
hsa-miR-501-3p	0.31286	0.123747	0.463274
hsa-miR-501-5p	0.310633	0.0307633	0.878325
hsa-miR-5010-3p	0.189582	0.187877	0.244127
hsa-miR-502-3p	0.659964	0.493367	0.249831
hsa-miR-502-5p	0.861999	0.188821	0.595306
hsa-miR-503-5p	0.800122	0.277406	0.468641
hsa-miR-505-3p	0.322064	0.0416549	0.000275196
hsa-miR-505-5p	0.500929	0.60821	0.119396
hsa-miR-5100	0.320886	0.736343	0.378607
hsa-miR-511-3p	0.718211	0.127465	0.569792
hsa-miR-511-5p	0.537486	0.376918	0.0222622
hsa-miR-532-3p	0.249259	0.897218	0.153761
hsa-miR-532-5p	0.649406	0.196009	0.945754
hsa-miR-542-3p	0.801116	0.296517	0.402152
hsa-miR-542-5p	0.722175	0.711745	0.231595
hsa-miR-545-5p	0.883419	0.833965	0.975951
hsa-miR-548a-3p	0.887276	0.101151	0.855254
hsa-miR-548ag	0.947171	0.70476	0.229582
hsa-miR-548e-3p	0.670503	0.429961	0.781894
hsa-miR-548e-5p	0.247542	0.696475	0.184937
hsa-miR-548j-5p	0.158853	0.0793844	0.086738
hsa-miR-548k	0.489408	0.489538	0.358049
hsa-miR-548o-3p	0.436077	0.276555	0.198829
hsa-miR-550a-3p	0.824237	0.00259457	0.310118
hsa-miR-550a-5p	0.162669	0.24134	0.0146441
hsa-miR-551b-3p	0.78662	0.709078	0.00895597
hsa-miR-5690	0.94713	0.623458	0.81701
hsa-miR-574-3p	0.273573	0.373432	0.251638
hsa-miR-576-5p	0.477622	0.0367922	0.411606
hsa-miR-580-3p	0.92181	0.167947	0.345095
hsa-miR-582-3p	0.612858	0.0822006	0.738736
hsa-miR-582-5p	0.740027	0.786109	0.529462
hsa-miR-589-3p	0.886274	0.00206855	0.183824
hsa-miR-589-5p	0.40971	0.175142	0.663359
hsa-miR-590-3p	0.987743	0.610036	0.291763
hsa-miR-598-3p	0.891788	0.947786	0.872118
hsa-miR-616-5p	0.828403	0.000328829	0.833058
hsa-miR-618	0.784471	0.990237	0.0583603
hsa-miR-627-3p	0.908447	0.522741	0.820311
hsa-miR-627-5p	0.118218	0.982127	0.204822
hsa-miR-628-3p	0.965961	0.344385	0.824855
hsa-miR-628-5p	0.786243	0.0197137	0.000413685
hsa-miR-629-5p	0.228034	0.87488	0.652556
hsa-miR-641	0.811386	0.330877	0.887027
hsa-miR-6503-3p	0.861016	0.818797	0.0971367
hsa-miR-6503-5p	0.81493	0.336161	0.612557
hsa-miR-651-5p	0.623316	0.381407	0.94747
hsa-miR-6511a-3p	0.357825	0.749857	0.893053
hsa-miR-652-3p	0.874662	0.0948286	0.774546
hsa-miR-652-5p	0.393573	0.287595	0.0159748
hsa-miR-653-5p	0.611962	0.72486	0.200278
hsa-miR-659-5p	0.72631	0.178476	0.652024
hsa-miR-660-3p	0.580698	0.46737	0.797945
hsa-miR-660-5p	0.926821	0.854647	0.935428
hsa-miR-664a-3p	0.0132775	0.0580017	0.819313
hsa-miR-664a-5p	0.896021	0.786085	0.821831
hsa-miR-671-3p	0.168507	0.983563	0.0967294
hsa-miR-671-5p	0.159967	0.00153344	0.0226667
hsa-miR-6718-5p	0.831456	0.685259	0.607645
hsa-miR-6732-3p	0.297313	0.0134395	0.613417
hsa-miR-6769b-3p	0.949127	0.885095	0.473822
hsa-miR-6836-5p	0.946989	0.844799	0.0708121
hsa-miR-6837-3p	0.754435	0.147358	0.894458
hsa-miR-6842-3p	0.300192	0.0205134	0.000111326
hsa-miR-6852-5p	0.910465	0.875538	0.397226
hsa-miR-7-1-3p	0.350015	0.106001	0.864325
hsa-miR-7-5p	0.433362	0.34106	0.266037
hsa-miR-744-3p	0.109451	0.323546	0.78296
hsa-miR-744-5p	0.876414	0.923824	0.266652
hsa-miR-766-3p	0.73194	0.432935	0.0136135
hsa-miR-769-3p	0.386424	0.989083	0.929768
hsa-miR-769-5p	0.484655	0.283456	0.926847
hsa-miR-7704	0.821733	0.2181	0.615884
hsa-miR-7705	0.502533	0.465407	0.745472
hsa-miR-7706	0.898434	0.574459	0.47568
hsa-miR-7976	0.982474	0.020708	0.0657819
hsa-miR-7977	0.436809	0.28914	0.338151
hsa-miR-874-3p	0.190444	0.196576	0.33298
hsa-miR-877-5p	0.856768	0.274017	0.699522
hsa-miR-9-5p	0.533206	0.010142	0.00256244
hsa-miR-92a-1-5p	4.99744e-05	0.843085	0.269746
hsa-miR-92a-3p	0.836508	0.967779	0.080817
hsa-miR-92b-3p	0.380368	0.000326161	0.00246699
hsa-miR-92b-5p	0.265458	0.0124384	0.022486
hsa-miR-93-3p	0.920745	0.784264	0.708312
hsa-miR-93-5p	0.936027	0.409385	0.377333
hsa-miR-940	0.639647	0.0133563	0.887038
hsa-miR-941	0.982863	0.158424	0.120313
hsa-miR-942-5p	0.54659	0.0159495	0.387413
hsa-miR-98-3p	0.871157	0.986109	0.74035
hsa-miR-98-5p	0.0694252	0.472108	0.0658446
hsa-miR-99a-3p	0.906249	0.595776	0.0252693
hsa-miR-99a-5p	0.281884	0.844631	0.515719
hsa-miR-99b-3p	0.192153	0.187603	0.428355
hsa-miR-99b-5p	0.336143	0.274549	0.118055
hsa-miR-129-5p	0.000305273	0.00239371	0.0181639
hsa-miR-144-3p	0.68221	0.106003	0.409537
hsa-miR-155-3p	0.479495	0.45183	0.0814838
hsa-miR-208b-3p	0.843365	0.0333422	0.5345
hsa-miR-670-3p	0.312835	0.177474	0.00461719
chr1_20499-3p	0.688433	0.829816	0.802025
chr1_23891-3p	0.210745	0.396186	0.788492
chr1_23891-5p	0.170464	0.34738	0.0411287
chr10_2004-5p	0.781993	0.890559	0.91367
chr10_389-3p	0.964445	0.658522	0.370783
chr15_10772-5p	0.027443	0.553539	0.55102
chr16_11784-5p	0.0171086	0.000106705	0.000849702
chr17_14561-3p	0.239978	1.05255e-05	0.0194891
chr19_18208-5p	0.162969	0.928601	0.0458347
chr19_19176-5p	0.236053	0.123709	0.0112464
chr2_29521-3p	0.962606	0.779874	0.187447
chr3_31613-3p	0.663977	0.169619	0.00062074
chr5_37434-5p	0.00229636	0.0102049	0.249703
chr6_41188-5p	0.608171	0.808214	0.00059939
chr7_42554-5p	0.825886	0.329283	0.986465
chr9_47378-5p	0.188146	0.720624	0.510698
chr1_19951-3p	0.999737	0.999652	1
chr10_1501-5p	0.993736	0.594839	0.645926
