# Supplementary material for: Bacterial Infection Drives the Expression Dynamics of microRNAs and Their isomiRs
Source: PLoS Genet. 2015 Mar 20;11(3):e1005064. doi: 10.1371/journal.pgen.1005064 (PMC4368565; doi:10.1371/journal.pgen.1005064)
Supplement: S7 Table — (XLSX) [file pgen.1005064.s017.xlsx]

## Sheet: S7
Table S7. miRNAs showing significant changes in relative arm expression upon infection
log2 5P fold enrichment
	NI			BCG			MTB			BTB			SLM			YRS
ID	4h	18h	48h	4h	18h	48h	4h	18h	48h	4h	18h	48h	4h	18h	48h	4h	18h	48h
hsa-let-7b	5.31781	5.30727	5.2509	5.51997	5.37576	5.83917	5.61715	5.59682	6.10817	5.5077	5.66314	6.40764	5.54027	5.56941	6.092	5.43632	5.6876	6.42316
hsa-let-7e	5.91702	6.61591	7.05249	5.97183	7.09181	8.48911	5.81668	7.04979	8.45821	5.82985	6.84696	8.92601	6.3629	7.37862	7.70649	6.17244	8.00436	8.43834
hsa-let-7i	8.68531	8.17327	7.84246	8.59827	7.75251	6.80514	8.82716	8.14956	6.54847	8.26425	7.77891	6.51488	8.94469	7.67201	6.75989	8.84631	7.29128	5.83641
hsa-miR-106b	-0.285374	0.879728	0.923924	0.265511	0.67747	0.0687629	-0.611557	0.406263	-0.00949897	0.421982	0.650092	-0.0553084	-0.1484	0.497817	-0.0204402	-0.0539237	0.494352	-0.0510765
hsa-miR-146b	5.73477	6.3041	6.32259	5.88938	6.48146	6.32939	5.782	6.61294	6.0602	6.39464	6.4628	5.73439	5.77866	6.27374	5.66126	6.25551	6.08294	5.33875
hsa-miR-148b	-4.26517	-3.89223	-3.81652	-4.02804	-3.65006	-3.05231	-4.38371	-3.62106	-2.72936	-4.23451	-3.74059	-2.53985	-4.22328	-3.42562	-2.95747	-4.34726	-2.86822	-2.4782
hsa-miR-152	-3.47326	-2.49922	-2.76858	-3.49698	-2.9469	-3.42562	-4.9369	-3.75796	-4.01642	-4.04544	-3.62315	-4.19255	-3.70304	-3.13329	-3.26951	-3.68342	-3.5122	-4.17967
hsa-miR-17	4.25921	3.7444	3.5271	4.00445	3.44857	2.73384	4.52595	3.66731	2.39618	4.06782	3.47354	2.16365	4.24968	3.231	2.49251	4.5473	2.68397	1.755
hsa-miR-191	9.6534	9.46061	9.46599	9.51689	9.86174	10.7785	9.59292	10.0514	11.0116	9.77515	9.85801	10.7889	9.80807	10.3087	10.4918	10.0253	10.5632	10.5716
hsa-miR-199b	1.22853	1.38769	1.57008	1.22776	0.963792	0.144329	1.09014	1.0054	-0.0520485	1.19688	0.868046	-0.0987081	1.3071	0.595793	0.160728	1.37317	0.12747	-0.194705
hsa-miR-19a	-7.77682	-7.51642	-7.01182	-7.60092	-6.5223	-5.91643	-7.51634	-6.53113	-5.23717	-7.5331	-6.67306	-4.97285	-7.04507	-6.00415	-5.69855	-7.76363	-5.15746	-4.98138
hsa-miR-21	5.11663	4.98452	4.9344	5.31056	4.87212	4.33485	5.31512	4.86393	3.97357	5.02352	4.86639	3.94656	5.39977	4.869	4.2953	5.24563	4.53627	3.83654
hsa-miR-2116	-3.50526	-3.30106	-3.35925	-3.49083	-2.82665	-2.02539	-3.95767	-3.00913	-1.80007	-3.42745	-2.87636	-1.91265	-3.7379	-2.65063	-1.98728	-3.37519	-2.41566	-1.31892
hsa-miR-212	-0.397058	-0.696776	-0.594911	-0.76984	-1.01458	-1.42292	-0.440507	-1.02022	-1.53773	-0.222855	-1.1702	-1.56142	-0.307161	-1.49079	-1.58538	-0.380126	-1.74429	-2.04179
hsa-miR-221	-3.14877	-3.41566	-3.48663	-3.08601	-3.92377	-5.17558	-2.85406	-3.90061	-5.75992	-2.50603	-4.30199	-5.92176	-2.74155	-4.88051	-5.58889	-2.28368	-5.41626	-7.42826
hsa-miR-223	-6.16637	-6.47549	-6.65585	-6.19154	-6.81001	-6.21201	-5.93078	-6.59022	-6.22381	-6.28097	-6.74084	-6.00766	-6.12262	-6.50531	-6.01111	-6.02757	-6.48363	-5.82708
hsa-miR-29a	-7.63996	-7.54773	-7.45162	-7.31173	-7.2523	-7.75729	-7.01225	-7.42949	-7.66026	-6.98336	-7.18541	-7.81782	-7.25741	-7.33708	-7.54551	-7.2529	-7.27206	-7.69476
hsa-miR-3065	-1.01729	-0.493502	-0.791084	-1.17371	-1.06383	-1.31783	-0.913953	-1.13251	-1.46356	-1.07994	-1.36798	-1.40318	-1.03728	-1.15331	-1.21985	-1.00917	-1.49709	-1.24535
hsa-miR-30b	6.09402	6.56395	6.91951	6.43144	6.95451	7.01277	5.98494	6.71005	7.40366	6.65646	7.21776	7.50272	6.30653	6.82282	7.10968	6.69132	7.14367	8.0168
hsa-miR-335	0.637218	1.00493	0.0487166	0.984651	1.86618	1.30497	0.803937	1.6445	1.21222	0.514076	1.65197	1.23521	1.04194	1.38292	0.868872	0.69619	1.74262	1.47938
hsa-miR-342	-4.6087	-4.8111	-4.8745	-4.70304	-5.37702	-5.7808	-4.51253	-5.42965	-5.97703	-4.8003	-5.40281	-6.00403	-4.62207	-5.42257	-5.52961	-4.58011	-5.59974	-6.00954
hsa-miR-361	0.823816	0.9955	0.957872	0.782176	0.85044	0.164384	0.805448	0.987287	0.0269517	1.00631	0.944421	-0.12825	1.01105	0.665123	-0.0554343	1.03667	0.567085	-0.627089
hsa-miR-362	5.32268	4.15491	3.7543	4.71625	3.74219	2.98762	5.71726	4.44124	2.49385	4.73522	3.9601	2.28855	5.54081	3.62089	2.34714	5.53404	3.11346	1.07822
hsa-miR-500a	-8.2357	-8.03926	-8.06477	-7.78842	-7.92439	-7.38838	-8.00102	-7.82361	-7.12817	-8.04726	-7.69431	-7.08863	-8.12964	-7.56639	-7.31829	-7.98561	-7.59869	-6.77765
hsa-miR-532	3.86238	4.16936	4.39059	4.04018	4.49281	4.91525	3.60288	4.33868	5.10887	4.17665	4.36336	5.02307	3.68651	4.50306	4.89129	4.05408	4.54818	4.94936
hsa-miR-582	-0.631505	-0.635112	-0.785695	-0.585702	-0.793036	-0.120312	-0.660539	-0.89767	-0.10368	-0.693491	-0.942455	0.315454	-0.272109	-0.494307	-0.078544	-0.789172	-0.266847	0.816717
hsa-miR-98	6.92856	6.15676	6.10412	6.36053	6.03147	7.23078	6.9661	6.5324	7.21831	6.19974	6.2104	7.40922	7.11185	6.4886	7.07434	6.80889	6.51762	8.08933
FDR-adjusted p-values
	BCG			MTB			BTB			SLM			YRS
ID	4h	18h	48h	4h	18h	48h	4h	18h	48h	4h	18h	48h	4h	18h	48h
hsa-let-7b	0.698628	0.862525	0.0651861	0.818225	0.343925	0.0182976	0.269294	0.28128	0.00680471	0.999173	0.439944	0.113038	0.925213	0.274194	0.013419
hsa-let-7e	0.96405	0.267399	0.00692987	0.943007	0.32477	0.00604158	0.824156	0.632436	0.0148165	0.999173	0.123269	0.324209	0.925213	0.0255378	0.0209035
hsa-let-7i	0.939977	0.132708	0.0170829	0.906828	0.988001	0.00568097	0.190046	0.0339128	0.00529634	0.999173	0.133022	0.113038	0.925213	0.0175568	0.000924239
hsa-miR-106b	0.698628	0.662519	0.016223	0.906828	0.244945	0.0273656	0.276975	0.220234	0.00893554	0.999173	0.125911	0.113038	0.925213	0.219593	0.000987966
hsa-miR-146b	0.737162	0.764237	0.995564	0.971139	0.529272	0.575841	0.215556	0.651002	0.08097	0.999173	0.953438	0.309931	0.272733	0.0625577	0.00547528
hsa-miR-148b	0.698628	0.304094	0.0165985	0.906828	0.343925	0.00604158	0.883016	0.449197	0.00310236	0.999173	0.322119	0.11332	0.925213	0.0109974	0.00756024
hsa-miR-152	0.976922	0.170425	0.0896273	0.177547	0.0213746	0.00895216	0.267046	0.0320157	0.00573773	0.999173	0.125911	0.324209	0.863426	0.00431876	0.0191257
hsa-miR-17	0.715632	0.170425	0.016223	0.906828	0.820189	0.00568097	0.628213	0.28128	0.00603493	0.999173	0.149843	0.137388	0.863426	0.0109974	0.00172831
hsa-miR-191	0.79567	0.301462	0.0174702	0.906828	0.137724	0.00562839	0.706435	0.244678	0.000446515	0.999173	0.123269	0.088732	0.739913	0.00856068	0.00906802
hsa-miR-199b	0.997675	0.30194	0.016223	0.818225	0.32477	0.00724684	0.83187	0.28128	0.00310236	0.999173	0.131652	0.113038	0.925213	0.00431876	0.00170598
hsa-miR-19a	0.846897	0.210743	0.0416858	0.906828	0.244945	0.00568097	0.687369	0.207774	0.00529634	0.999173	0.125911	0.113038	0.993374	0.00633256	0.000741246
hsa-miR-21	0.715632	0.705425	0.040418	0.906828	0.545745	0.00230086	0.130977	0.464118	0.00189879	0.999173	0.582906	0.113038	0.925213	0.0559071	0.00170598
hsa-miR-2116	0.977184	0.276677	0.0131773	0.906828	0.0435061	0.00169156	0.824156	0.220234	0.00499216	0.999173	0.125911	0.113038	0.96431	0.0110278	2.54239e-05
hsa-miR-212	0.698628	0.733547	0.136829	0.943812	0.620821	0.0682461	0.786368	0.449197	0.0882232	0.999173	0.165175	0.11332	0.993374	0.0255378	0.000924239
hsa-miR-221	0.972515	0.662519	0.136829	0.906828	0.529272	0.0338438	0.343069	0.307042	0.0224088	0.999173	0.123269	0.11332	0.272733	0.00856068	0.00170598
hsa-miR-223	0.96405	0.119737	0.0740532	0.906828	0.820189	0.125841	0.786368	0.220744	0.0440745	0.999173	0.953438	0.113038	0.863426	0.972041	0.00125061
hsa-miR-29a	0.698628	0.642528	0.102637	0.0890437	0.545745	0.182887	0.190046	0.449197	0.00603493	0.999173	0.512224	0.62739	0.863426	0.546062	0.350481
hsa-miR-3065	0.715632	0.113634	0.156845	0.906828	0.137724	0.0304416	0.824156	0.0876257	0.0955612	0.999173	0.123269	0.113038	0.993374	0.00966658	0.0397722
hsa-miR-30b	0.698628	0.267399	0.750849	0.906828	0.248132	0.02418	0.200956	0.148357	0.0557919	0.999173	0.562757	0.62739	0.863426	0.14701	0.00317321
hsa-miR-335	0.698628	0.113634	0.027496	0.906828	0.137724	0.0121997	0.824156	0.207774	0.0552864	0.999173	0.507592	0.141833	0.993374	0.00625913	0.0839047
hsa-miR-342	0.698628	0.107287	0.0174702	0.906828	0.0854504	0.00724684	0.504325	0.000140669	0.0010589	0.999173	0.125911	0.11332	0.925213	0.00856068	0.000741246
hsa-miR-361	0.96405	0.642528	0.00674889	0.943812	0.990253	0.0111979	0.265461	0.865408	0.00189879	0.999173	0.24072	0.113038	0.863426	0.0570554	0.000741246
hsa-miR-362	0.698628	0.304094	0.136829	0.906828	0.668041	0.0103909	0.406801	0.618631	0.0115587	0.999173	0.257597	0.121694	0.925213	0.0692413	0.000741246
hsa-miR-500a	0.656467	0.953519	0.103438	0.818225	0.633818	0.017694	0.598692	0.28128	0.00893554	0.999173	0.123269	0.113038	0.272733	0.250767	0.00125061
hsa-miR-532	0.715632	0.304094	0.0416858	0.818225	0.137724	0.0009006	0.228297	0.322801	0.00385901	0.999173	0.203332	0.113038	0.925213	0.0180258	0.0214896
hsa-miR-582	0.96405	0.764237	0.0416858	0.943812	0.505859	0.0366418	0.824156	0.269703	0.0115587	0.999173	0.871684	0.199055	0.925213	0.243	0.00130653
hsa-miR-98	0.698628	0.862525	0.0619132	0.971139	0.343925	0.0475438	0.145118	0.888443	0.0080669	0.999173	0.4861	0.282575	0.99318	0.546062	0.013419
