# Supplementary material for: Bacterial Infection Drives the Expression Dynamics of microRNAs and Their isomiRs
Source: PLoS Genet. 2015 Mar 20;11(3):e1005064. doi: 10.1371/journal.pgen.1005064 (PMC4368565; doi:10.1371/journal.pgen.1005064)
Supplement: S8 Table — (XLSX) [file pgen.1005064.s018.xlsx]

## Sheet: S8
Table S8. List of expressed isomiRs with p-values and fold-changes of their differential expression upon infection compared to non-infected samples
ID	BCG						MTB						BTB						SLM						YRS
	4h		18h		48h		4h		18h		48h		4h		18h		48h		4h		18h		48h		4h		18h		48h
	Log2 Fold Change	FDR-adjusted p-value	Log2 Fold Change	FDR-adjusted p-value	Log2 Fold Change	FDR-adjusted p-value	Log2 Fold Change	FDR-adjusted p-value	Log2 Fold Change	FDR-adjusted p-value	Log2 Fold Change	FDR-adjusted p-value	Log2 Fold Change	FDR-adjusted p-value	Log2 Fold Change	FDR-adjusted p-value	Log2 Fold Change	FDR-adjusted p-value	Log2 Fold Change	FDR-adjusted p-value	Log2 Fold Change	FDR-adjusted p-value	Log2 Fold Change	FDR-adjusted p-value	Log2 Fold Change	FDR-adjusted p-value	Log2 Fold Change	FDR-adjusted p-value	Log2 Fold Change	FDR-adjusted p-value
hsa-miR-1296-5p_0_1_Subs;0	-0.236938	0.819799	-0.693086	0.139617	-1.96735	4.01602e-08	0.196304	1	-0.81499	0.0591017	-2.81516	0	-0.433753	0.250655	-0.914726	0.0256829	-3.27628	0	0.144417	1	-1.04474	0.0290422	-2.32397	8.61688e-08	-0.00411239	0.999697	-2.10584	7.79908e-10	-5.50405	0
hsa-miR-1296-5p_0_0_Subs;0	-0.208534	0.868402	-2.33965	0	-3.14028	4.23144e-10	0.223845	0.90008	-1.85728	4.34002e-11	-4.55116	0	-0.328013	0.225267	-1.83078	2.10318e-06	-5.02659	0	0.105552	1	-2.75412	1.1212e-05	-2.55953	1.78006e-09	-0.115507	0.999697	-5.97915	0	-5.31003	0
hsa-miR-107_0_0_Subs;23:A>T	-0.0597374	0.924329	-0.492582	0.0140929	-1.94573	0	-0.181271	1	-0.548238	0.00287918	-2.79833	0	-0.27089	0.174433	-0.603464	0.00561849	-3.36403	0	-0.166341	1	-0.977174	1.49964e-05	-1.77663	0.000532498	-0.140593	0.999697	-1.60075	3.0409e-11	-5.01567	5.24429e-16
hsa-miR-107_0_0_Subs;22:C>A	0.0633481	0.969299	0.0599794	0.938364	0.217678	0.519042	-0.191361	1	-0.01884	0.954573	0.172844	0.405409	-0.122877	0.831787	-0.096809	0.869065	0.465645	0.0419235	-0.305874	1	0.172211	0.596229	0.843649	0.0293558	-0.181378	0.999697	0.188759	0.547491	1.31698	2.518e-05
hsa-miR-107_0_0_Subs;0	-0.0490367	0.94858	-0.308213	0.0838737	-1.42745	0	-0.038482	1	-0.284393	0.153684	-2.33587	0	-0.117954	0.591948	-0.449659	6.11766e-05	-2.44802	0	-0.347982	0.0104834	-0.602675	0.00192863	-1.58318	0.00178931	-0.072087	0.999697	-1.18242	7.70877e-13	-3.8068	0
hsa-miR-107_0_-1_Subs;22:C>T	0.115031	0.927281	-0.0830642	0.885268	0.227168	0.334998	-0.253835	1	-0.25909	0.441671	0.365017	0.00449705	0.101496	0.914025	-0.197705	0.596335	0.695135	0.003697	-0.248234	1	-0.00248898	0.992896	0.666874	0.0356447	-0.115995	0.999697	-0.0693194	0.837007	0.987255	6.21458e-06
hsa-miR-107_0_-1_Subs;22:C>A	0.151982	0.910409	0.247343	0.505158	1.07723	2.9894e-06	-0.219795	1	0.159619	0.688148	1.35397	1.74129e-09	0.136379	0.831787	0.27642	0.473284	1.77273	2.90673e-10	-0.17261	1	0.622747	0.0175037	1.77036	0.00167326	-0.0881602	0.999697	0.947919	0.000219314	2.75238	1.1878e-12
hsa-miR-107_0_-1_Subs;0	0.0482364	0.98467	-0.408623	0.0378589	-1.32347	0	-0.0534208	1	-0.402044	0.0232117	-1.7333	0	-0.0263872	0.950565	-0.457785	0.00631932	-2.01282	0	-0.121459	1	-0.583411	0.00313887	-1.45849	2.9688e-05	-0.079106	0.999697	-0.9738	2.70578e-08	-3.17595	0
hsa-miR-107_0_-1_Subs;21:T>A;22:C>A	0.596348	0.994398	0.213271	0.923928	2.3434	5.00342e-05	-0.0379763	1	0.410048	0.808002	2.57188	1.68388e-06	0.340244	0.979999	0.393736	0.821101	3.20906	7.41051e-09	0.368505	1	1.00647	0.291383	3.76913	0.000877931	-0.398663	0.999697	1.50292	0.0416748	5.02557	1.64571e-12
hsa-miR-107_0_-2_Subs;21:T>A	-0.00888912	1	0.395393	0.742131	2.10086	4.38483e-06	-0.412806	1	0.404399	0.701682	2.49968	3.52262e-09	0.125134	0.952724	0.292869	0.804591	3.03918	2.24832e-11	-0.178275	1	0.996347	0.110565	3.43097	0.000541429	-0.169489	0.999697	1.35837	0.00833397	4.61171	7.01243e-14
hsa-miR-107_0_-2_Subs;0	0.0890795	0.945778	-0.143166	0.851494	0.518274	0.0893355	-0.234211	1	-0.281123	0.551922	0.816905	0.000260509	0.119068	0.905372	-0.178517	0.742025	1.25943	3.01298e-05	-0.220644	1	-0.00815265	0.991674	1.24149	0.0253747	-0.142635	0.999697	0.0182154	0.949042	1.92102	1.2975e-08
hsa-miR-107_0_-3_Subs;0	-0.000322942	1	0.029307	0.984888	1.06569	0.000145843	0.0191773	1	0.119804	0.872073	1.58503	3.09651e-13	0.0308329	0.964923	0.104981	0.888416	2.10809	1.68543e-10	-0.32243	1	0.352279	0.361581	1.91955	0.00393386	0.0246292	0.999697	0.607043	0.116352	2.94765	7.06951e-15
hsa-miR-107_0_-4_Subs;0	-0.00619681	1	0.481575	0.580966	2.75675	2.08475e-12	-0.189074	1	0.369988	0.57305	3.45778	0	0.0652551	0.950565	0.60696	0.270738	4.29315	0	-0.369586	1	1.40434	0.024053	4.52465	0.000881341	-0.300276	0.999697	1.99384	2.44127e-05	5.71535	0
hsa-miR-107_0_-5_Subs;0	-0.0318406	1	0.545618	0.396295	2.21463	4.53924e-10	0.247626	1	0.558027	0.345976	2.90583	0	-0.101862	0.941007	0.658337	0.243486	3.72758	3.90802e-15	0.0974927	1	1.22941	0.0130227	3.95388	0.000215444	-0.147257	0.999697	1.50577	0.00244283	5.06467	2.92828e-15
hsa-miR-146b-5p_-1_2_Subs;0	-0.205863	0.912051	-0.405692	0.102108	-0.881315	8.92652e-07	-0.252639	1	-0.316925	0.0855925	-1.58348	1.24452e-06	-0.00428439	0.974688	-0.519531	0.00189447	-1.86178	4.24441e-07	-0.345362	1	-0.805133	0.0127546	-1.38655	0.00187563	0.265872	0.999697	-1.20255	0.000512184	-2.51942	0
hsa-miR-146b-5p_-1_3_Subs;26:G>T	-0.0549674	0.990277	-0.145162	0.808614	-0.536584	0.0013419	-0.228938	1	-0.0340685	0.932588	-1.22186	0.000296894	-0.182153	0.766737	-0.363722	0.2002	-1.48987	0.000230815	-0.136746	1	-0.238495	0.591925	-0.910999	0.00961062	0.249426	0.999697	-0.357157	0.456332	-1.72063	2.47829e-13
hsa-miR-146b-5p_-1_1_Subs;0	-0.0332593	0.999941	0.150729	0.656607	0.24224	0.399147	-0.108463	1	0.282447	0.068584	0.0471224	0.850056	-0.0587813	0.911094	0.223669	0.309383	-0.0169583	0.931193	-0.273375	1	0.0837299	0.836894	-0.091066	0.847094	0.120841	0.999697	0.131179	0.654856	-0.409561	0.0910494
hsa-miR-146b-5p_-1_0_Subs;0	-0.0664894	0.97593	0.208945	0.73707	1.03175	9.08587e-05	-0.0725477	1	0.327443	0.531292	1.34898	1.18611e-08	0.460417	0.284848	0.37854	0.473284	1.25202	2.25581e-11	0.0117149	1	0.774401	0.0393361	0.937183	0.000620006	0.0751774	0.999697	0.700479	0.0150632	1.27215	1.53251e-06
hsa-miR-146b-5p_0_2_Subs;13:T>C	-0.0468982	1	-0.206625	0.875773	-0.77641	0.08248	-1.77833e-05	1	-0.00434609	0.929763	-1.08002	0.0350733	0.181061	0.793866	-0.393401	0.546881	-1.63558	0.00039698	-0.150369	1	-0.489079	0.450924	-1.32396	0.0274652	0.259615	0.999697	-1.08267	0.0114126	-2.14323	2.6915e-05
hsa-miR-146b-5p_0_2_Subs;10:A>G	0.37537	1	-0.561493	0.670323	-0.812554	0.0776859	0.0718361	1	-0.328169	0.893465	-0.497714	0.322348	0.801908	0.371151	-0.592241	0.44707	-1.2123	0.0784578	0.905528	1	0.477947	0.716715	-1.40234	0.00294877	0.159596	0.999697	-0.462773	0.43799	-2.48714	4.56838e-05
hsa-miR-146b-5p_0_-2_Subs;0	0.0268996	1	0.300457	0.591322	2.54172	0	-0.396298	1	0.535128	0.211451	3.29447	0	0.541064	0.505027	0.540574	0.0907608	3.42289	0	-0.144738	1	0.860179	0.0687325	3.0897	0.000191982	0.056854	0.999697	0.845359	0.00760201	4.66794	0
hsa-miR-146b-5p_0_4_Subs;25:G>A;26:A>G	-0.256138	0.868402	0.113907	0.88795	-0.609871	0.0972054	0.290628	1	0.0605705	0.961456	-1.65279	3.43112e-15	0.0109893	1	-0.3727	0.286278	-2.01718	1.5217e-09	-0.0250036	1	0.0773705	0.893304	-1.00703	0.0157299	0.151395	0.999697	-0.128642	0.686612	-1.9067	0
hsa-miR-146b-5p_0_3_Subs;24:T>A;25:G>A	-0.272938	0.868402	0.607734	0.224068	0.819626	0.00329438	-0.0553488	1	0.323884	0.571862	0.591896	0.0738275	0.032298	0.993662	0.0419936	0.952733	0.500855	0.130768	-0.0265379	1	0.876974	0.02673	0.530706	0.153924	0.137725	0.999697	1.02837	0.00274334	1.2461	0.000278758
hsa-miR-146b-5p_0_2_Subs;20:G>A	-0.0268014	0.987133	-0.271087	0.762947	-0.808172	0.0249991	-0.219857	1	-0.130845	0.897138	-1.18219	0.000489383	0.291736	0.581421	-0.655473	0.0601695	-1.43921	7.49796e-06	0.277791	1	-0.118417	0.905705	-1.31532	0.00262966	0.181961	0.999697	-0.620613	0.0873701	-2.49661	0
hsa-miR-146b-5p_0_-1_Subs;0	-0.170079	0.880267	0.25801	0.605073	1.58134	5.50305e-14	0.019978	1	0.447073	0.0787218	1.9121	1.65617e-09	0.286563	0.581327	0.373221	0.254019	2.00686	3.90802e-15	-0.123012	1	0.651887	0.0485655	1.47077	0.000414809	0.292218	0.649312	0.530614	0.0465712	2.61453	1.16493e-14
hsa-miR-146b-5p_0_2_Subs;23:G>T	0.199306	0.881391	-0.1136	0.884997	-0.497052	0.0847547	-0.154795	1	-0.081307	0.909008	-1.07754	0.000104229	0.536393	0.431245	-0.304311	0.464153	-1.17978	2.69631e-05	0.324465	1	-0.483847	0.394927	-1.1638	0.000211628	0.391554	0.999697	-0.912021	0.00319023	-1.94179	7.11802e-10
hsa-miR-146b-5p_0_4_Subs;26:A>T	-0.427366	0.865481	-0.276324	0.50475	-0.997945	0.000458716	-0.215287	1	-0.165716	0.693022	-2.21916	1.34679e-14	-0.484772	0.294993	-0.74569	0.00032819	-2.5983	0	-0.271267	1	-0.449751	0.0418927	-1.41226	0.000252296	-0.0330962	0.999697	-1.35946	1.05172e-06	-3.02806	0
hsa-miR-146b-5p_0_2_Subs;15:C>T	-0.124383	0.974794	0.0614912	0.960427	-0.782427	0.372867	-0.336432	1	-0.501754	0.419197	-1.84323	3.604e-05	0.219895	0.93251	-0.346844	0.821249	-1.72427	0.00352836	-0.189826	1	-0.222161	0.771585	-1.43378	0.0552302	0.18338	0.999697	-0.647512	0.48693	-2.36479	0.000151041
hsa-miR-146b-5p_0_2_Subs;11:A>G	-0.0564936	0.999117	-0.237721	0.952783	-0.969149	0.212407	0.184306	1	-0.169099	0.937862	-1.10539	0.082845	-0.284148	0.772113	-0.551821	0.675576	-1.46626	0.00138999	0.119622	1	-0.171995	0.946458	-0.944785	0.337558	0.202746	0.999697	-0.647628	0.549182	-2.46657	0.000110137
hsa-miR-146b-5p_0_2_Subs;1:T>A	0.214824	0.868402	-0.40962	0.882318	-1.03966	0.290883	0.0545007	1	-0.234232	0.804025	-1.22741	0.212953	-0.649209	0.885802	-0.533338	1	-1.49511	0.0832142	0.136348	1	-0.59929	0.679248	-0.981071	0.590573	0.492072	0.999697	-0.704279	0.661295	-2.55701	0.00972833
hsa-miR-146b-5p_0_2_Subs;3:A>G	-1.04801	0.868402	-0.615275	0.756375	-0.581726	0.21598	0.0229256	1	-0.519645	0.887684	-1.26582	0.135294	0.16401	0.858254	-0.780298	0.461921	-1.45995	0.0930977	-0.44576	1	-0.775064	0.570484	-1.19485	0.0203149	0.240204	0.999697	-1.42838	0.112146	-2.05112	0.0219931
hsa-miR-146b-5p_0_4_Subs;0	-0.332459	0.865566	0.0231128	0.982701	-0.42458	0.182852	0.274252	1	-0.130186	0.854633	-1.38449	2.30159e-08	-0.221672	0.670861	-0.578782	0.133748	-1.93232	2.79184e-12	0.0536878	1	0.133655	0.802021	-0.723163	0.103549	0.122201	0.999697	-0.136382	0.73144	-1.55761	3.08434e-12
hsa-miR-146b-5p_0_0_Subs;1:T>G	-0.055841	0.990277	0.789859	0.615392	1.97179	0.0201732	0.053573	1	0.924958	0.315434	2.58084	0.0050424	0.377896	0.803505	1.26281	0.174565	2.23186	0.00350477	0.483287	1	1.74446	0.0495134	1.87528	0.130137	0.539114	0.999697	1.57389	0.04807	2.52377	0.000322301
hsa-miR-146b-5p_0_1_Subs;9:G>A	-0.186365	0.912051	0.426072	0.157998	0.608642	0.00889724	-0.289645	1	0.486039	0.00194413	0.750533	1.54695e-08	0.0859804	0.93251	0.37902	0.164377	0.488824	0.0196769	-0.324067	1	0.597133	0.13082	0.164252	0.673407	0.0965611	0.999697	0.473391	0.0284196	0.212491	0.145198
hsa-miR-146b-5p_0_2_Subs;19:G>A	-0.0668437	0.987175	-0.423602	0.872222	-0.707937	0.23292	0.570719	1	-0.33184	0.920198	-1.32404	0.138091	-0.035542	0.955291	-0.497977	0.616432	-1.72302	0.0268015	-0.64675	1	-0.955321	0.384424	-1.36796	0.0848025	0.608228	0.999697	-1.68262	0.0534574	-2.78643	0.000651567
hsa-miR-146b-5p_0_2_Subs;15:C>A	-0.247555	0.937058	0.467591	0.736583	-0.281213	0.762207	-0.564134	1	-0.57795	0.491969	-2.7666	1	0.256185	0.94454	-0.413909	0.997189	-1.52561	0.487487	-0.242837	1	-0.38355	0.567084	-1.13214	0.970246	-0.00346138	0.999697	-0.501313	0.895263	-2.09877	0.655279
hsa-miR-146b-5p_0_4_Subs;25:G>A;26:A>T	-0.266004	0.865481	-0.476805	0.100982	-1.18065	0.00034225	-0.059152	1	-0.519164	0.16026	-2.59736	0	-0.0368499	0.93804	-1.03222	5.17171e-10	-3.1279	4.5621e-16	-0.147608	1	-0.654525	0.0208384	-1.35899	0.00613622	0.208397	0.999697	-1.45475	2.70454e-06	-3.51183	0
hsa-miR-146b-5p_0_1_Subs;4:G>T	-0.266191	0.990277	0.47275	0.91649	0.803958	0.311075	-0.7043	1	0.688183	0.948468	0.791985	0.522931	0.256393	0.96979	1.06497	0.764739	-0.438501	0.733802	-0.0612134	1	1.34072	0.551663	-0.284765	0.589549	-0.604338	0.999697	1.12919	0.705504	-0.167711	0.873247
hsa-miR-146b-5p_0_2_Subs;0	-0.225597	0.868402	-0.367806	0.196461	-0.833555	6.13348e-05	-0.152797	1	-0.24714	0.490989	-1.43097	2.11108e-11	0.0333151	0.997826	-0.510104	0.00468234	-1.72339	2.50751e-13	-0.220968	1	-0.621351	0.0214588	-1.37246	0.000458505	0.192962	0.999697	-1.06958	3.84833e-06	-2.41864	0
hsa-miR-146b-5p_0_3_Subs;25:G>A	-0.0802661	0.956693	0.316263	0.573168	-0.242695	0.263442	0.150242	1	0.159018	0.800191	-0.771305	0.00489922	0.172661	0.792784	-0.271021	0.202542	-0.917457	6.90379e-05	0.0415639	1	0.335617	0.331167	-0.68843	0.0701432	0.291384	0.864781	0.370965	0.267068	-0.989888	8.80603e-08
hsa-miR-146b-5p_0_2_Subs;1:T>G;4:G>T	-0.500459	0.955541	-0.449069	0.860853	-0.45723	0.84119	-1.029	1	0.00978275	0.858859	-0.890736	0.868238	0.499891	0.937644	0.0124698	0.978927	-2.25718	0.437367	0.103923	1	0.515405	0.838582	-2.39577	0.420896	-0.514144	0.999697	-0.511528	0.837949	-2.46377	0.46341
hsa-miR-146b-5p_0_2_Subs;7:C>T	-0.534974	0.865481	-0.382296	0.535239	-0.539524	0.359315	-0.571143	1	-0.267229	0.783156	-1.11702	0.0343369	-0.187493	0.83219	-0.496959	0.542893	-1.55671	0.000705773	-0.0911995	1	-0.572362	0.322041	-1.66355	0.00120399	-0.0583379	0.999697	-1.19393	0.0012338	-2.10206	1.68302e-05
hsa-miR-146b-5p_0_1_Subs;5:A>G	-0.0835076	0.951217	1.1091	0.699727	0.742881	0.272544	-0.0728463	1	0.457041	0.929763	-0.573793	0.955447	0.403142	0.959944	0.67643	0.684344	0.719621	0.248317	-0.480571	1	1.00417	0.983687	0.536885	0.538417	0.152947	0.999697	0.749617	0.741103	0.401784	0.497025
hsa-miR-146b-5p_0_2_Subs;1:T>G	-0.205774	0.947875	-0.354321	0.826939	-0.724022	0.399957	-0.304272	1	-0.120073	0.936449	-1.05292	0.154549	0.115056	0.978699	-0.302496	0.849579	-1.75062	0.0075401	0.0389807	1	-0.184843	0.889433	-1.41069	0.0557408	0.0111107	1	-0.84339	0.24973	-2.26396	0.00100038
hsa-miR-146b-5p_0_2_Subs;16:A>G	0.15818	0.986966	-0.305812	0.724691	-1.05196	0.067112	-0.355972	1	-0.134499	0.876764	-1.12077	0.000289316	0.383172	0.679316	-0.384624	0.460214	-1.45893	0.0299545	0.376151	1	-0.0684662	0.951717	-1.3233	0.0985406	0.222564	0.999697	-0.421598	0.526253	-2.31137	0.000945338
hsa-miR-146b-5p_0_2_Subs;2:G>A	-0.499514	0.868402	-0.460797	0.522164	-0.713074	0.079227	-0.16692	1	-0.390156	0.742974	-1.34661	0.00217798	0.223955	0.793823	-0.601566	0.367616	-1.39443	0.00233679	-0.0210012	1	-0.42107	0.679127	-1.41176	0.00274747	0.18259	0.999697	-1.07811	0.0512053	-2.51175	3.26693e-06
hsa-miR-146b-5p_0_1_Subs;4:G>A	0.0242373	0.999117	0.513435	0.850214	0.734373	0.426324	-0.42484	1	0.990497	0.724728	1.02349	0.338613	0.384758	0.863233	1.00638	0.59223	0.192927	0.603835	0.167304	1	1.64502	0.233522	-0.363796	0.740687	-0.412426	0.999697	1.34529	0.276871	-0.131897	0.918806
hsa-miR-146b-5p_0_2_Subs;24:T>A	-0.216864	0.868402	0.26764	0.575216	0.535607	0.0206911	-0.023365	1	0.334979	0.433718	0.21646	0.516817	0.099666	0.925651	-0.0157308	0.995217	0.061259	0.995907	-0.0857501	1	0.462185	0.164618	0.149236	0.690611	0.240538	0.944986	0.359003	0.177157	0.389684	0.142661
hsa-miR-146b-5p_0_3_Subs;0	-0.256627	0.868402	0.298141	0.62111	-0.315754	0.243897	0.233743	1	0.440231	0.247831	-0.509476	0.0993997	0.0995453	0.924617	0.0390855	0.967107	-0.740368	0.00479036	-0.0179112	1	0.464075	0.183349	-0.415635	0.301778	0.111723	0.999697	0.417385	0.284511	-0.696337	0.0181686
hsa-miR-146b-5p_0_0_Subs;22:T>G	-0.302523	0.908793	0.321248	0.742131	1.78833	0.00473165	0.683396	1	0.567615	0.325239	2.48647	0.000562673	0.640212	0.735398	0.801841	0.278266	2.18958	0.000310449	0.44558	1	1.54822	0.0367686	2.28821	0.0182927	0.350272	0.999697	1.28258	0.00350549	2.53743	0.00023678
hsa-miR-146b-5p_0_1_Subs;22:T>G	-0.471764	0.865481	0.0190392	0.999697	0.720941	0.186844	-0.0935177	1	0.356435	0.534402	0.696763	0.111349	-0.0442183	0.858254	0.456369	0.485372	0.331396	0.40438	0.0448171	1	0.697828	0.361728	0.755796	0.289377	-0.0501617	0.999697	0.483155	0.229637	-0.106987	0.808622
hsa-miR-146b-5p_0_0_Subs;4:G>T	0.0905484	0.999941	0.5358	0.942254	2.02915	0.169143	-0.332295	1	0.784068	0.970142	2.39964	0	1.2544	0.860634	1.31091	0.757403	1.44318	0.263741	0.563242	1	2.10408	0.402443	2.13514	0.826427	0.260876	0.999697	1.69798	0.521674	2.02544	0.360906
hsa-miR-146b-5p_0_2_Subs;23:G>A;24:T>A	0.0851834	0.970235	0.406215	0.521556	0.860478	0.00506643	-0.149114	1	0.391088	0.499035	0.627011	0.150316	0.316779	0.651008	-0.0816126	0.919423	0.586041	0.158257	-0.0152181	1	0.783205	0.0664873	0.826751	0.0582422	0.268332	0.999697	0.769256	0.00812862	1.89792	1.64139e-05
hsa-miR-146b-5p_0_3_Subs;24:T>A;25:G>T	-0.254951	0.865566	-0.195024	0.816938	0.163132	0.529731	-0.0769843	1	-0.142011	0.837852	-0.412526	0.130864	0.11028	0.919098	-0.547036	0.0101868	-0.589726	0.0619894	-0.159647	1	-0.0899299	0.874886	-0.208749	0.53391	0.215518	0.999697	-0.192185	0.580472	-0.279544	0.268256
hsa-miR-146b-5p_0_-1_Subs;21:C>A	-0.0311054	0.943342	0.226926	0.793793	1.4387	6.33756e-11	-0.327836	1	0.418966	0.51607	1.72799	0.000189625	0.613488	0.452114	0.883801	0.0346982	1.55055	6.08324e-07	-0.44614	1	0.437984	0.225475	1.57564	0.000949725	-0.0128544	0.999697	0.149491	0.737021	3.00577	1.61269e-09
hsa-miR-146b-5p_0_0_Subs;0	-0.0370517	0.992024	0.576885	0.140259	2.08141	1.07225e-15	-0.00646477	1	0.737577	0.0186308	2.43378	3.72777e-11	0.435531	0.461892	0.61551	0.0473028	2.43988	0	-0.0619117	1	1.23475	0.00944575	1.8562	0.000194161	0.313729	0.999697	1.19195	2.71546e-07	2.8604	0
hsa-miR-146b-5p_0_1_Subs;1:T>C	0.16901	0.910409	0.275991	0.584257	0.492608	0.284249	0.37101	1	0.515793	0.425059	0.78447	0.0131028	-0.0293437	0.976052	0.304062	0.523804	0.536061	0.125377	0.637217	1	0.635381	0.182904	0.195352	0.514404	0.281451	0.999697	0.570931	0.238713	0.11922	0.761698
hsa-miR-146b-5p_0_2_Subs;8:T>C	-0.184185	0.9112	-0.15482	0.692895	-0.941254	0.00146902	0.000721286	1	-0.1789	0.701682	-1.3532	1.17927e-05	0.0555452	0.93251	-0.369813	0.0349186	-1.66878	1.97223e-09	-0.075304	1	-0.51159	0.0729805	-1.31807	0.000624286	0.196049	0.999697	-0.958864	3.22037e-05	-2.09498	2.86882e-08
hsa-miR-146b-5p_0_2_Subs;1:T>N	-0.824709	0.865481	-0.671523	0.642224	-1.02021	0.63989	-0.519112	1	0.0789982	0.894092	-1.61665	0.0761696	0.157517	0.93251	-0.24328	0.91142	-3.15837	0.00359896	-0.465999	1	-0.337614	0.464358	-2.64441	0.0234182	-0.35269	0.999697	-1.40114	0.110129	-2.62156	0.0557544
hsa-miR-146b-5p_0_2_Subs;1:T>C	-0.0489148	0.98467	-0.381526	0.698519	-0.865223	0.0810614	-0.0757122	1	-0.197475	0.776744	-1.16259	0.00647049	-0.279465	0.537877	-0.409678	0.567029	-1.4369	0.000915211	0.055157	1	-0.410926	0.619729	-0.963366	0.245129	0.299225	0.999697	-0.810427	0.228762	-2.38984	7.82956e-09
hsa-miR-146b-5p_0_3_Subs;4:G>T;25:G>T	-0.127886	0.999941	-0.124057	0.824645	-0.566995	0.759894	-0.27391	1	0.302361	0.845768	-0.851845	0.946062	0.797902	0.919223	0.0436928	0.981494	-2.42979	0.503673	0.564905	1	0.783003	0.76056	-2.39036	0.437308	0.0757702	0.999697	-0.0160869	0.948449	-1.92757	0.702171
hsa-miR-146b-5p_0_0_Subs;22:T>A	0.149179	0.915285	0.483158	0.396295	2.08464	0	-0.133499	1	0.642907	0.0375755	2.54675	3.30805e-09	0.521526	0.250655	0.581627	0.0312814	2.40079	0	-0.0342486	1	0.788233	0.134365	2.22953	7.3794e-06	0.304897	0.999697	0.840079	0.00119694	3.27103	2.31293e-14
hsa-miR-146b-5p_0_2_Subs;23:G>A	-0.132982	0.868402	-0.253208	0.59069	-0.40371	0.0859803	-0.0410088	1	-0.194007	0.680979	-0.846935	0.00119207	0.288381	0.488483	-0.51416	0.0333143	-1.00536	0.000333506	0.0383834	1	-0.437835	0.402443	-0.821384	0.0132432	0.275606	0.999697	-0.908255	0.000157116	-1.2327	9.7793e-10
hsa-miR-146b-5p_0_3_Subs;1:T>G;25:G>T	0.000585815	1	-0.220884	0.916515	-0.477974	0.584305	-0.215665	1	-0.11528	0.948082	-0.408783	0.614079	0.240243	0.937644	-0.340749	0.838335	-1.31807	0.0464291	0.260443	1	0.183049	0.882202	-1.08307	0.153454	0.32501	0.999697	-0.177899	0.860671	-1.6362	0.0185315
hsa-miR-146b-5p_0_2_Subs;15:C>G	-0.0951993	0.987532	0.270122	0.71197	-0.507	0.565303	-0.637661	1	-0.739465	0.543739	-2.41326	0.820814	0.27788	0.925431	-0.393043	0.982015	-1.49374	0.808389	-0.0752158	1	-0.196159	0.671988	-1.20233	0.746477	-0.0383497	0.999697	-0.404032	0.990214	-2.33149	0.866672
hsa-miR-146b-5p_0_1_Subs;23:G>A	-0.239308	0.868402	0.296607	0.536112	0.698612	0.00964627	-0.183662	1	0.414054	0.239332	0.566966	0.0659879	0.14885	0.819203	0.295975	0.464257	0.49301	0.0875147	-0.187357	1	0.479965	0.211622	0.550091	0.142406	0.0960333	0.999697	0.31931	0.263489	0.912987	0.00103749
hsa-miR-146b-5p_0_1_Subs;1:T>G	-0.158298	0.966918	0.341032	0.774343	0.811103	0.324792	-0.390784	1	0.643764	0.492463	0.842439	0.277218	-0.0456832	0.989934	0.729302	0.463953	0.41119	0.639194	-0.115355	1	0.921694	0.28784	0.237656	0.847428	-0.0656411	0.999697	0.773649	0.250777	0.110136	0.896483
hsa-miR-146b-5p_0_2_Subs;18:A>G	-0.0060425	0.999117	-0.648758	0.0836203	-0.677336	0.0376023	0.0609086	1	-0.3172	0.526264	-1.48075	6.4708e-08	0.455666	0.233806	-0.567716	0.20088	-1.5017	1.53044e-08	-0.159336	1	-0.550059	0.192736	-1.65625	0.000822078	0.402619	0.999697	-1.00382	0.00174636	-2.1378	6.79252e-12
hsa-miR-146b-5p_0_2_Subs;21:C>A	-0.172643	1	-0.741173	0.642224	-1.00801	0.100685	0.270385	1	-0.482699	0.854633	-1.8804	0.0675287	-0.176776	1	-0.686241	0.680806	-1.78058	0.0364748	-1.37437	1	-1.43079	0.195303	-1.614	0.0958564	0.0385913	0.999697	-2.55768	0.00110946	-2.48906	0.00799804
hsa-miR-146b-5p_0_2_Subs;4:G>A	-0.0333739	1	-0.556102	0.736841	-0.799676	0.762181	-0.266564	1	0.215871	0.896381	-0.892717	0.625268	0.71282	0.757313	-0.195384	0.922905	-2.19393	0.094192	0.547471	1	0.350007	0.847684	-2.13458	0.0999009	-0.127414	0.999697	-0.59321	0.636394	-2.53831	0.0650094
hsa-miR-146b-5p_0_2_Subs;24:T>C	-0.335169	0.865481	-0.335243	0.539354	-0.807771	0.0190995	-0.119219	1	-0.21663	0.50713	-1.47763	0	0.0178455	0.997569	-0.542534	0.00935884	-1.71661	0	-0.055088	1	-0.560722	0.0510635	-1.27207	0.000249847	0.116463	0.999697	-1.25373	3.96386e-06	-2.29625	4.66715e-08
hsa-miR-146b-5p_0_4_Subs;25:G>A	-0.166662	0.904262	-0.02002	0.983972	-0.726958	0.0412972	0.104742	1	-0.245069	0.611736	-2.0146	9.31679e-13	0.0280996	0.982089	-0.776998	0.00187378	-2.4264	1.31863e-11	0.00381743	1	-0.189842	0.559444	-0.892954	0.0633565	0.218793	0.999697	-0.4751	0.156296	-2.2827	0
hsa-miR-146b-5p_0_2_Subs;4:G>C	-0.198821	0.987664	-0.520598	0.771245	-0.726156	0.922821	-0.425884	1	0.297393	0.909045	-0.953673	0.670101	0.592884	0.85742	-0.211022	0.945945	-2.12049	0.208111	0.469799	1	0.389078	0.84545	-2.26343	0.143859	-0.185712	0.999697	-0.555594	0.70443	-2.47486	0.138305
hsa-miR-146b-5p_0_2_Subs;22:T>C	0.0981587	0.949693	-0.300643	0.538058	-0.909772	0.00171867	-0.0670438	1	-0.0565421	0.932588	-1.195	4.89588e-06	0.273738	0.623436	-0.275207	0.468548	-1.46733	1.47039e-07	0.0271939	1	-0.478612	0.16228	-1.03431	0.0174215	0.309937	0.999697	-0.656879	0.0432246	-1.92551	1.7381e-09
hsa-miR-146b-5p_0_2_Subs;4:G>T	-0.481564	0.964079	-0.52802	0.734821	-0.711232	0.72357	-0.555993	1	0.0990892	0.762842	-1.15935	0	0.577892	0.941579	-0.244218	0.989319	-2.97261	0.386582	0.182012	1	0.218416	0.928	-2.72364	0.373862	-0.340293	0.999697	-0.893334	0.649744	-2.66872	0.568363
hsa-miR-146b-5p_0_2_Subs;17:T>C	-0.0687969	0.987133	-0.322014	0.409609	-0.728275	0.0338886	-0.26822	1	-0.0859618	0.899998	-1.12959	0.000191163	0.267628	0.610134	-0.471369	0.210263	-1.65848	3.11342e-08	-0.0532001	1	-0.521273	0.188944	-1.08765	0.0211604	0.145298	0.999697	-0.940721	4.54027e-06	-2.28952	2.64261e-13
hsa-miR-146b-5p_0_1_Subs;23:G>T	0.153685	0.913512	-0.209193	0.686885	-0.223266	0.378679	0.00917375	1	-0.195824	0.609988	-0.549415	0.0217576	0.427451	0.427349	-0.261493	0.465893	-0.667094	0.0232311	-0.00771041	1	-0.380713	0.332251	-0.520413	0.0632762	0.27823	0.999697	-0.898089	1.83004e-05	-0.786981	7.73103e-06
hsa-miR-146b-5p_0_2_Subs;5:A>G	-0.618638	0.880694	0.158974	0.944718	-0.504396	0.869726	-0.501508	1	-0.563832	0.502357	-2.64146	0.0103665	0.0625436	0.979999	-0.474168	0.942635	-1.59189	0.351928	-0.572195	1	-0.667192	0.575722	-1.22349	0.746477	-0.0313368	0.999697	-0.810353	0.636022	-2.06748	0.320974
hsa-miR-146b-5p_0_2_Subs;13:T>G	-0.0440563	0.937926	-0.840529	0.793793	-0.92972	0.261185	0.0413287	1	-0.288315	0.915994	-1.19839	0.576265	0.0274298	0.660573	-0.768334	0.684344	-2.01629	0.191785	-1.37295	1	-0.995751	0.874133	-1.87137	0.267161	0.250699	0.999697	-2.98322	0.261355	-2.11369	0.191145
hsa-miR-146b-5p_0_3_Subs;24:T>A	-0.000614603	1	0.631844	0.388781	0.934805	0.00037125	0.58839	1	0.926501	0.170374	0.726306	0.0054311	0.0749254	0.963983	0.2882	0.629841	0.860939	0.00284934	0.0919614	1	0.933491	0.0198559	0.843029	0.0151902	0.239537	0.999697	0.941287	0.0631883	1.46695	3.43544e-05
hsa-miR-146b-5p_0_2_Subs;14:C>T	-0.144346	0.899044	-0.380571	0.419257	-0.742188	0.0314808	-0.172506	1	-0.125625	0.844282	-1.32955	6.18151e-06	0.123281	0.878582	-0.398642	0.225058	-1.82159	2.22092e-09	-0.107472	1	-0.22495	0.727695	-1.5524	6.92048e-06	0.229375	0.999697	-0.827678	0.000251892	-2.26399	2.92828e-15
hsa-miR-146b-5p_0_2_Subs;16:A>T	-0.0236573	0.984482	-0.149399	0.689382	-1.01309	8.06911e-05	-0.370469	1	-0.0702611	0.902022	-1.27003	1.09433e-08	0.334423	0.585382	-0.358604	0.23248	-1.4564	7.78076e-07	0.180154	1	-0.196138	0.812337	-1.44778	0.00669506	0.332342	0.999697	-0.620099	0.0475292	-2.66742	2.93981e-12
hsa-miR-146b-5p_0_2_Subs;9:G>A	-0.115971	0.951217	-0.467029	0.0183357	-0.873659	4.94805e-05	-0.107047	1	-0.207933	0.623446	-1.26572	1.1417e-09	0.131498	0.778144	-0.460283	0.0265235	-1.56188	2.00881e-12	-0.109066	1	-0.519036	0.197183	-1.32984	5.66075e-05	0.284293	0.999697	-0.896032	7.18056e-06	-2.25936	0
hsa-miR-146b-5p_0_4_Subs;25:G>A;26:A>C	-0.319932	0.865566	-1.04878	0.000198028	-2.04589	4.5874e-07	0.0384774	1	-1.15462	0.000495821	-4.0083	0	-0.210755	0.660691	-1.73359	2.935e-08	-4.77198	0	-0.155612	1	-1.55998	0.000179359	-2.06528	0.000204278	0.270093	0.999697	-3.01319	0	-5.87563	0
hsa-miR-146b-5p_0_4_Subs;25:G>T;26:A>T	-0.173017	0.868402	-0.645359	0.0158378	-1.47827	2.20994e-06	-0.00438074	1	-0.694727	0.0336143	-2.854	0	-0.0510685	0.906357	-1.07098	2.95095e-07	-3.20213	0	-0.0588659	1	-1.04253	0.00866901	-1.88435	0.000395472	0.194375	0.524053	-1.96649	1.04153e-11	-3.98308	5.24429e-16
hsa-miR-146b-5p_0_2_Subs;2:G>T	-0.246765	0.951091	-0.712031	0.2814	-0.966907	0.0101681	-0.185537	1	-0.320008	0.740289	-1.28917	0.0054311	0.0327679	0.863233	-0.358208	0.601081	-1.6309	5.58734e-06	-0.347486	1	-0.637272	0.352348	-1.17918	0.000124203	-0.142438	0.999697	-1.12295	0.0323314	-1.6473	0.000998603
hsa-miR-146b-5p_0_2_Subs;24:T>G	-0.542349	0.862581	-0.781519	0.099163	-0.869507	0.0870739	0.0174885	1	-0.556842	0.212991	-1.36374	0.000328467	-0.00172949	0.876412	-0.52575	0.323227	-1.75044	1.82168e-06	-0.108016	1	-0.494145	0.379808	-0.983984	0.104609	0.0488497	0.999697	-1.17858	0.00108265	-2.5054	1.50654e-12
hsa-miR-146b-5p_0_1_Subs;4:G>C	0.25408	0.971065	0.301523	0.999697	0.656472	0.480403	-0.385504	1	0.758493	0.916382	1.00913	0.426085	0.517873	0.850061	0.914079	0.694502	0.208179	0.624405	0.265142	1	1.47907	0.336399	-0.160326	0.794086	-0.328731	0.999697	1.19109	0.422195	-0.0911861	0.930578
hsa-miR-146b-5p_0_4_Subs;24:T>A;25:G>A	-0.383809	0.865566	0.738941	0.124296	0.748552	0.00584982	0.250946	1	0.70933	0.233286	0.33573	0.318581	0.12719	0.899104	0.157071	0.778778	0.221714	0.613202	0.0889007	1	0.926902	0.044964	0.735054	0.0857768	0.304405	0.999697	1.16793	0.00532336	1.00632	0.0102577
hsa-miR-146b-5p_0_2_Subs;12:T>C	-0.0351946	0.994989	-0.38511	0.0243922	-0.93246	0.000107715	0.018337	1	-0.241978	0.459173	-1.53389	3.43112e-15	0.198122	0.579543	-0.317913	0.102424	-1.8259	0	0.0640348	1	-0.466442	0.164304	-1.36152	0.000639428	0.191491	0.999697	-0.926898	2.06997e-09	-2.92707	0
hsa-miR-146b-5p_0_1_Subs;2:G>A	-0.553914	0.865481	0.416918	0.734236	0.841831	0.0552216	-0.0179585	1	0.411049	0.623027	0.871162	0.0505852	0.377169	0.646853	0.351414	0.625314	0.832729	0.118145	0.0780251	1	0.564687	0.499044	0.186579	0.720424	-0.115395	0.999697	0.378366	0.649951	0.316854	0.560159
hsa-miR-146b-5p_0_3_Subs;25:G>C	-0.581394	0.819799	-0.42143	0.311554	-0.984174	0.000818561	-0.396573	1	-0.292736	0.502357	-2.13736	0	-0.353674	0.467456	-0.560939	0.060517	-2.46477	0	-0.411547	1	-1.11032	3.99504e-05	-1.72746	0.00062014	-0.0395503	0.999697	-1.19758	0.00020383	-3.90493	1.63979e-10
hsa-miR-146b-5p_0_4_Subs;25:G>T	-0.0125041	0.999117	0.0384288	0.960427	-0.907948	0.00313159	0.219748	1	-0.108826	0.870086	-2.03642	1.9038e-14	0.261657	0.643987	-0.666438	1.36351e-05	-2.31732	6.95337e-12	0.150642	1	-0.22896	0.545822	-1.10245	0.0249268	0.347683	0.185646	-0.440238	0.126566	-2.5745	0
hsa-miR-146b-5p_0_2_Subs;23:G>A;24:T>G	-0.0894934	0.990274	0.605063	0.464259	1.05822	0.00637807	1.12145	0.0515297	1.03073	0.0529056	0.991324	0.0458601	0.59309	0.509915	0.155923	0.795042	1.03663	0.0356575	-0.00840662	1	1.30182	0.00336749	1.26878	0.00341739	0.951927	0.498116	1.03778	0.115818	2.29105	6.32236e-06
hsa-miR-146b-5p_0_3_Subs;25:G>T	-0.221466	0.868402	-0.144404	0.79655	-0.480398	0.0402436	-0.0496364	1	-0.123385	0.816582	-0.986006	8.52396e-06	-0.00776974	0.955446	-0.425446	0.0399998	-1.20447	7.085e-07	-0.111785	1	-0.152507	0.699646	-1.03383	0.00735219	0.206644	0.646757	-0.376582	0.205679	-1.66485	0
hsa-miR-146b-5p_0_1_Subs;0	-0.125292	0.921049	0.412672	0.0387958	0.619167	0.00216988	-0.0533071	1	0.60999	9.88544e-07	0.50802	0.00731414	0.131904	0.807165	0.50182	0.00439089	0.462074	0.0252225	-0.243813	1	0.523887	0.0633866	0.188344	0.578263	0.134704	0.999697	0.550845	0.00134084	0.102566	0.539513
hsa-miR-146b-5p_0_2_Subs;5:A>C	-1.15322	0.865481	-0.275752	0.84049	-0.311866	0.953036	-0.377285	1	-0.538047	0.643724	-1.69954	0.13505	-0.0128451	0.899104	-0.563724	0.757239	-1.40832	0.447045	-0.51022	1	-0.707446	0.682629	-0.995769	0.470442	-0.0144224	0.999697	-1.05774	0.454139	-2.11822	0.124677
hsa-miR-146b-5p_0_2_Subs;17:T>A	0.174944	0.925707	-0.360319	0.61316	-0.735621	0.0613253	-0.0692412	1	-0.19693	0.810962	-1.24927	0.00345077	0.290329	0.543644	-0.492705	0.143288	-1.6242	3.62341e-06	0.110174	1	-0.510262	0.27801	-1.30166	0.0145867	0.381228	0.999697	-1.11995	0.00183762	-2.51907	8.96523e-08
hsa-miR-146b-5p_1_2_Subs;1:G>T	-0.0937813	0.988058	-0.31975	0.87863	-0.798127	0.330027	-0.0505631	1	-0.436047	0.794974	-1.29014	0.135943	0.115267	0.979999	-0.542584	0.733105	-1.6269	0.0159738	0.0382315	1	-0.39942	0.759301	-1.41475	0.0506645	-0.0242423	0.999697	-0.913837	0.199081	-2.5532	0.00156945
hsa-miR-146b-5p_1_2_Subs;0	-0.142465	0.946929	-0.267634	0.736583	-0.821913	6.07928e-05	-0.0845846	1	-0.384036	0.251796	-1.12139	0.0188516	-0.14628	0.809163	-0.72616	0.112764	-1.35554	9.77332e-05	-0.270191	1	-0.949934	0.0136364	-1.09833	0.0411975	0.14709	0.999697	-0.996353	0.0088685	-2.23615	3.86514e-15
hsa-miR-146b-5p_1_1_Subs;0	0.0966831	0.99088	0.381554	0.348667	0.572408	0.0472244	0.154845	1	0.529889	0.111878	0.602957	0.133698	0.039852	0.968699	0.260694	0.64155	0.792833	0.0169519	-0.289922	1	0.238966	0.747745	0.34502	0.425862	0.0373996	0.999697	0.639799	0.137737	0.259432	0.307273
hsa-miR-146b-5p_3_2_Subs;0	-0.342893	0.862581	-0.377887	0.203943	-1.09789	3.91998e-05	-0.364463	1	-0.128851	0.773155	-1.7321	3.7425e-08	-0.29268	0.398351	-0.22683	0.573022	-1.97731	3.72277e-13	-0.0683396	1	-0.389259	0.148964	-1.13476	0.00481878	0.0153661	0.999697	-1.15904	1.6902e-07	-2.21102	4.80727e-15
hsa-miR-146b-5p_4_2_Subs;0	-0.233309	0.868402	-0.726676	0.0310293	-0.892997	1.25105e-06	-0.100446	1	-0.395015	0.27145	-1.3716	0	-0.181863	0.740248	-0.519666	0.0773108	-1.63284	0	0.0730707	1	-0.497808	0.115631	-1.18133	0.00169086	0.213675	0.999697	-0.979203	2.79762e-05	-2.37519	8.80742e-10
hsa-miR-146b-5p_5_2_Subs;0	-0.138053	0.946574	-0.791821	0.000105512	-1.71209	2.11493e-09	-0.433298	1	-0.824864	0.0116642	-2.44476	0	-0.292059	0.747308	-0.579755	0.065814	-1.83245	4.5621e-16	-0.168033	1	-0.967876	9.65154e-06	-1.42531	3.72799e-09	-0.580663	0.999697	-0.936816	0.000136289	-2.66418	6.32682e-11
hsa-miR-146b-5p_5_1_Subs;0	0.0418539	1	0.0263414	0.976235	-0.304011	0.279739	-0.266333	1	0.303832	0.600855	-0.389898	0.146073	-0.153429	0.909627	0.388483	0.304216	0.353992	0.194358	-0.216832	1	0.314093	0.389336	0.197186	0.554155	-0.629218	0.999697	0.823497	0.0457874	-0.181895	0.414603
hsa-miR-146b-5p_6_2_Subs;0	-0.428045	0.868402	-0.744296	0.0111613	-1.40218	0	-0.0723567	1	-0.326106	0.365829	-1.82376	7.81721e-12	-0.218901	0.806185	-0.260481	0.410833	-1.57596	0	0.00412378	1	-0.423732	0.160378	-1.18805	3.04718e-09	-0.266699	0.999697	-0.955423	9.67668e-05	-2.40583	4.33677e-13
hsa-miR-146b-3p_0_2_Subs;24:G>T	-0.29622	0.865481	-0.218829	0.074635	-0.561953	0.000378337	0.0266113	1	-0.283581	0.0404507	-0.844599	3.32615e-05	-0.544857	0.19658	-0.16346	0.221729	-0.588743	0.00307768	-0.0869043	1	-0.175396	0.27944	-0.62457	0.00257001	-0.338796	0.999697	-0.0794431	0.709828	-1.22734	3.52658e-11
hsa-miR-146b-3p_0_-1_Subs;0	-0.263054	0.868402	0.437384	0.322038	2.0498	0	0.0367236	1	0.762548	0.00825356	2.67915	0	-0.179411	0.80668	0.607589	0.118346	2.85276	0	0.253179	1	1.36385	0.00535095	2.62017	2.22441e-05	-0.192145	0.999697	1.65619	1.07832e-06	3.27684	0
hsa-miR-146b-3p_0_-2_Subs;0	0.0610333	0.986943	-0.243753	0.851459	1.60044	6.44805e-06	0.511011	1	0.163227	0.912065	2.19272	1.49722e-14	0.33976	0.924617	-0.0944867	0.953403	2.42121	1.12051e-10	0.433578	1	0.477829	0.485806	2.64581	0.00122831	-0.0210469	0.999697	0.874817	0.113031	3.25085	2.11455e-10
hsa-miR-146b-3p_0_2_Subs;24:G>A	-0.190186	0.898666	5.39807e-05	0.993749	-0.375998	0.109694	-0.166378	1	-0.178282	0.543832	-0.716985	7.85746e-06	-0.368828	0.428994	-0.0323644	0.951021	-0.640338	0.000398157	-0.201021	1	0.213424	0.500812	-0.278095	0.10558	-0.254457	0.999697	0.325887	0.175866	-0.549085	0.00220594
hsa-miR-146b-3p_0_0_Subs;0	-0.455133	0.862581	0.0621554	0.9298	0.619416	0.000831166	0.0962274	1	0.176015	0.698969	0.810807	0.000303738	-0.411244	0.361235	0.160578	0.680806	0.992114	6.00196e-05	-0.152521	1	0.350557	0.380575	0.765759	0.0108672	-0.164859	0.999697	0.227577	0.44016	1.16369	5.20446e-07
hsa-miR-146b-3p_0_1_Subs;23:T>A	-0.377874	0.865481	-0.203763	0.461849	0.330445	0.204171	-0.271399	1	0.159851	0.607301	0.447729	0.0745033	-0.280525	0.676031	0.00889772	0.984851	0.33984	0.171794	0.0274278	1	-0.0235055	0.947327	0.591189	0.0389698	-0.0147591	0.999697	0.036988	0.921652	0.631546	0.00908406
hsa-miR-146b-3p_0_1_Subs;0	-0.326028	0.862581	-0.443164	0.000762114	-0.621968	1.65921e-05	-0.0875306	1	-0.411415	0.00464119	-0.813212	2.79342e-07	-0.495922	0.118191	-0.498066	8.94528e-06	-0.738943	6.00545e-07	-0.179223	1	-0.42744	0.0153937	-0.599203	0.000273335	-0.196187	0.999697	-0.671676	3.16635e-08	-0.793744	5.011e-10
hsa-miR-146b-3p_0_-3_Subs;0	-0.347236	0.865481	-0.379056	0.670323	-0.103515	0.817185	-0.190117	1	-0.228887	0.822193	0.232178	0.556884	-0.487978	0.439453	-0.115634	0.874561	0.776644	0.111488	-0.353573	1	0.191266	0.793267	0.397188	0.372441	-0.224777	0.999697	-0.0634601	0.937422	0.770646	0.0564751
hsa-miR-146b-3p_1_0_Subs;0	-0.373025	0.865481	-0.0144701	0.980594	0.33034	0.246395	0.178233	1	0.0710979	0.923614	0.469684	0.154549	-0.38046	0.537809	-0.0304701	0.969036	0.625112	0.0520014	-0.183105	1	0.142043	0.819259	0.511185	0.100265	-0.202166	0.999697	0.248366	0.557432	0.799179	0.0117494
hsa-miR-146b-3p_1_2_Subs;23:G>T	-0.49709	0.847996	-0.354741	0.111864	-0.648566	1.30125e-06	-0.201733	1	-0.32049	0.184891	-0.819638	8.14008e-05	-0.722466	0.157047	-0.391288	0.0635503	-0.64997	0.000259067	-0.296032	1	-0.366479	0.156309	-0.707895	0.00394579	-0.48694	0.944986	-0.318895	0.12478	-1.10514	6.61525e-10
hsa-miR-146b-3p_1_1_Subs;0	-0.499313	0.862581	-0.637898	0.00291305	-0.977715	1.07916e-10	-0.308496	1	-0.718556	0.000726646	-1.22712	5.37981e-07	-0.85105	0.0295365	-0.78804	1.64551e-05	-1.06681	1.47426e-06	-0.379883	1	-0.688608	0.0104578	-0.818099	0.00107305	-0.468097	0.692067	-0.875251	6.98363e-06	-1.08979	1.53503e-07
hsa-miR-146b-3p_1_2_Subs;23:G>A	-0.290303	0.865481	0.0429144	0.940748	-0.169228	0.484274	-0.0871607	1	0.0575956	0.895112	-0.283517	0.290593	-0.456221	0.262661	0.0653985	0.830412	-0.131029	0.633795	-0.203379	1	0.13989	0.754975	-0.091002	0.752883	-0.27732	0.999697	0.353375	0.152231	-0.0505313	0.869089
hsa-miR-146b-3p_1_1_Subs;22:T>A	-0.507984	0.862581	-0.399937	0.294198	0.228223	0.561694	0.0134687	1	-0.100636	0.858859	0.180272	0.611893	-0.503361	0.40538	-0.404995	0.316388	0.276822	0.459778	-0.309746	1	-0.198418	0.631366	0.430456	0.211721	-0.194273	0.999697	-0.237247	0.494492	0.609486	0.0763023
hsa-miR-146b-3p_1_0_Subs;1:G>T	-0.0933538	0.990277	0.144645	0.916515	0.474543	0.440214	-0.0481642	1	0.106126	0.928437	0.75162	0.211046	-0.141803	0.947153	0.158162	0.875769	0.615763	0.242989	0.226476	1	0.615376	0.254661	0.906357	0.607519	-0.280028	0.999697	0.574997	0.394549	0.862369	0.0943751
hsa-miR-146b-3p_1_1_Subs;1:G>T	-0.429219	0.899044	-0.731682	0.481971	-0.68418	0.381321	-0.562955	1	-0.803972	0.353075	-0.93022	0.172577	-0.935448	0.51547	-0.777444	0.418076	-0.987871	0.093116	-0.30235	1	-0.384642	0.681368	-0.615136	0.242742	-0.702227	0.999697	-0.696191	0.302999	-1.05993	0.0957423
hsa-miR-146b-3p_1_-1_Subs;0	-0.368258	0.836351	0.487246	0.316398	1.94369	7.37114e-13	0.0604863	1	0.592281	0.0604782	2.36026	5.96716e-16	-0.350826	0.396585	0.612457	0.0346982	2.6501	1.34105e-15	-0.212479	1	1.20374	0.037874	2.47991	1.66651e-06	-0.28836	0.999697	1.54455	8.2661e-06	3.0998	0
hsa-miR-1307-3p_0_3_Subs;24:T>A;25:A>T	-0.560707	0.862581	0.0557687	0.91649	-0.498014	0.0918724	-0.13592	1	-0.0813685	0.880292	-0.650432	1.75674e-05	-0.721637	0.348896	-0.384058	0.21151	-0.946687	7.07994e-09	-0.466964	1	-0.398712	0.157027	-0.575015	0.0212763	-0.474018	0.999697	-0.0177787	0.999448	-1.07367	3.13406e-12
hsa-miR-1307-3p_0_2_Subs;0	-0.269757	0.865481	-0.225738	0.250128	-0.65189	2.59149e-13	0.00682325	1	-0.252548	0.230874	-0.775759	0	-0.388497	0.422929	-0.358129	0.0727952	-0.868648	0	-0.0844074	1	-0.393697	0.0149423	-0.850859	2.40108e-05	-0.23975	0.999697	-0.338757	0.0775155	-0.912975	0
hsa-miR-1307-3p_1_2_Subs;0	-0.108901	0.946574	-0.273856	0.414942	-0.0718228	0.69934	0.304873	1	-0.194828	0.491969	-0.235825	0.142674	-0.525035	0.21254	-0.120654	0.735512	-0.272816	0.110512	-0.0515748	1	-0.415473	0.0378759	-0.222849	0.400355	-0.111737	0.999697	-0.5208	0.0348155	-0.366749	0.0368167
hsa-miR-1307-3p_1_2_Subs;23:T>A	-0.133789	0.910409	-0.0753337	0.813235	-0.134598	0.40724	0.409495	1	-0.0675152	0.784622	-0.468067	0.0143201	-0.104815	0.905135	-0.323072	0.111228	-0.318646	0.142202	0.00366283	1	-0.237073	0.255501	-0.163513	0.521439	0.120278	0.999697	-0.204187	0.617735	-0.184864	0.315953
hsa-miR-1307-3p_0_2_Subs;24:T>A	-0.267602	0.868402	-0.0553699	0.953669	-0.526122	0.0592444	0.0209713	1	-0.19391	0.296948	-0.858954	0.000288985	-0.476875	0.387095	-0.264315	0.24189	-0.856011	0.000242428	-0.10596	1	-0.248522	0.141121	-0.535069	0.045025	-0.318981	0.999697	-0.198993	0.372551	-0.720529	0.00161886
hsa-miR-1307-3p_1_1_Subs;0	-0.232268	0.868402	-0.349261	0.189246	-0.223601	0.139491	0.10814	1	-0.299953	0.313809	-0.303351	0.161549	-0.423084	0.310363	-0.2935	0.352951	-0.43059	0.0148313	-0.0934582	1	-0.541733	0.0316979	-0.330122	0.155191	-0.180689	0.999697	-0.731169	0.0213068	-0.549453	5.9691e-05
hsa-miR-1307-3p_0_1_Subs;23:G>T	-0.211042	0.865566	-0.224468	0.0946931	-0.164045	0.447509	-0.0150942	1	-0.236332	0.0307329	-0.416771	0.000709902	-0.443005	0.237577	-0.351619	0.00454172	-0.480188	0.00288315	-0.167018	1	-0.331322	0.00138022	-0.216813	0.28134	-0.096557	0.999697	-0.408816	0.0276388	-0.545328	0.00330118
hsa-miR-1307-3p_0_1_Subs;23:G>A	0.148445	0.915097	0.501351	0.372222	0.7879	0.00116851	0.101024	1	0.11305	0.825184	0.701168	0.00563953	-0.186215	0.805783	0.307523	0.480534	0.831883	6.14275e-05	0.223909	1	0.870009	0.00252011	1.04506	0.000948051	-0.184119	0.999697	0.823107	0.00329358	1.43316	1.42195e-09
hsa-miR-1307-3p_1_1_Subs;22:G>T	-0.204495	0.868402	-0.112932	0.754125	0.0454683	0.869021	0.0338582	1	-0.280702	0.282099	-0.124252	0.521335	-0.42849	0.20075	-0.190099	0.596731	0.0980213	0.651326	-0.133893	1	-0.373634	0.0647444	0.111662	0.736575	-0.0297439	0.999697	-0.473649	0.0630217	-0.0524862	0.782546
hsa-miR-1307-3p_0_1_Subs;0	-0.356437	0.865481	-0.514685	0.00370413	-0.760526	8.41847e-06	0.029848	1	-0.436788	0.00903702	-1.03818	1.32549e-11	-0.49364	0.277168	-0.446274	0.00437423	-1.2153	1.38693e-13	-0.138467	1	-0.741897	0.000322434	-0.782688	0.000141179	-0.244493	0.999697	-1.05449	2.14307e-06	-1.34319	6.16722e-15
hsa-miR-1307-3p_0_0_Subs;22:G>T	-0.538373	0.862581	-0.0514535	0.88795	0.398068	0.0776859	-0.381	1	0.215181	0.594543	0.217538	0.25736	-0.54604	0.36604	-0.148776	0.656311	0.279585	0.0391887	-0.55474	1	0.136735	0.548742	0.410357	0.102595	-0.373642	0.999697	0.297915	0.213188	0.581681	2.38975e-05
hsa-miR-1307-3p_1_0_Subs;0	-0.187249	0.868402	0.98497	2.61823e-06	2.5337	0	0.225762	1	1.05763	0.00123718	3.04085	0	-0.348333	0.303238	1.12514	1.8326e-08	3.1903	0	-0.143152	1	1.60152	1.15264e-07	2.7363	7.83058e-07	-0.127318	0.999697	1.97362	0	3.43381	0
hsa-miR-1307-3p_0_0_Subs;22:G>A	0.00397891	1	0.446271	0.446044	0.801381	0.00542023	0.00698943	1	0.21243	0.816582	0.70422	0.00370328	-0.145661	0.853459	-0.284156	0.685126	1.00857	9.53157e-05	-0.113776	1	0.685572	0.0330005	0.966819	0.0707444	0.0486272	0.999697	1.15269	0.00105554	1.75668	5.45349e-09
hsa-miR-1307-3p_0_0_Subs;0	-0.257571	0.865481	1.26347	0	2.21684	0	-0.0342243	1	1.30288	1.1735e-11	2.60285	0	-0.485998	0.242382	1.38621	4.00451e-14	2.6971	0	-0.234066	1	1.82697	6.9488e-11	2.32091	1.52144e-08	-0.281199	0.999697	2.28471	0	2.90077	0
hsa-miR-1307-3p_0_-1_Subs;0	-0.257613	0.868402	-0.0275216	0.965191	0.383841	0.103673	-0.114326	1	-0.0609926	0.874462	0.556483	0.00118587	-0.487772	0.334975	-0.00942535	0.98931	0.662339	7.95722e-05	-0.326225	1	0.315359	0.180292	0.753892	0.00253014	-0.21041	0.999697	0.250318	0.447896	0.85445	6.43981e-09
hsa-miR-1307-3p_1_-2_Subs;0	-1.73269	0.249614	0.123568	0.933821	1.25981	0.0285535	-0.396655	1	0.133694	0.90143	1.79461	0.000405465	-1.37322	0.165594	0.179912	0.859288	2.11745	1.32832e-05	-0.750289	1	0.536189	0.511406	1.77031	0.000373692	-1.03593	0.999697	0.846458	0.229086	2.7545	2.45915e-09
hsa-miR-1307-3p_0_-2_Subs;0	0.0788821	0.962226	0.32005	0.523806	2.47605	0	0.672587	1	0.378413	0.349988	2.69313	0	-0.00578789	0.993662	0.687775	0.1631	2.91573	0	0.0217775	1	0.891571	0.0126422	2.90963	2.53711e-06	0.0951333	0.999697	1.41872	2.15589e-05	3.63518	0
hsa-miR-1307-3p_0_-3_Subs;0	-0.558762	0.913512	0.147828	0.906477	3.48544	9.3663e-09	0.937892	1	0.511958	0.601365	3.9726	4.59102e-14	1.51067	0.19658	0.447628	0.654286	4.20018	0	-0.32495	1	1.10679	0.117448	4.18204	7.9392e-05	0.472033	0.999697	1.68118	0.00329364	5.0966	0
hsa-miR-1307-5p_0_3_Subs;22:C>A;24:T>A	0.295133	0.868402	-0.0691183	0.920619	-0.198005	0.649359	-0.472825	1	0.132523	0.894092	0.202198	0.624241	0.591426	0.442847	-0.0958485	0.888786	0.283849	0.36065	0.271531	1	0.111028	0.835347	0.268729	0.53825	-0.270609	1	0.575012	0.0999952	0.871217	0.00714427
hsa-miR-1307-5p_0_2_Subs;23:G>A	0.371274	0.868402	-0.345288	0.670028	-2.44173	1.07225e-15	-0.897234	1	-0.614978	0.170374	-1.88515	2.59078e-07	0.529342	0.430109	-0.285163	0.460729	-2.28407	2.3496e-13	0.0125568	1	-1.12189	0.000233036	-1.78262	1.58356e-05	-0.310728	0.999697	-0.684925	0.0974631	-2.60034	7.64048e-09
hsa-miR-1307-5p_0_2_Subs;0	0.370838	0.880267	-0.308011	0.625534	-1.47223	2.43306e-07	-0.494572	1	-0.509567	0.231924	-0.994615	0.000796813	0.477198	0.509915	-0.266053	0.499075	-1.18513	5.78931e-05	-0.032769	1	-0.821807	0.00338887	-1.09768	0.000935495	-0.240241	0.999697	-0.369488	0.486253	-1.10269	0.00577668
hsa-miR-1307-5p_0_2_Subs;23:G>T	0.426121	0.868402	-0.595662	0.294605	-2.74089	6.72166e-13	-0.729529	1	-0.800804	0.132157	-2.63263	5.96716e-16	0.582476	0.39329	-0.520437	0.173304	-3.29094	0	-0.106306	1	-1.34745	4.25619e-05	-2.13867	9.3909e-05	-0.308215	0.999697	-1.15021	0.0225205	-4.02736	3.75103e-10
hsa-miR-1307-5p_0_1_Subs;0	0.313909	0.899044	-1.45432	0.00965244	-3.61043	0	-0.629346	1	-1.77278	0.0002477	-3.76723	0	0.581621	0.410666	-1.52448	1.71673e-05	-4.58336	0	-0.163663	1	-2.32424	1.4655e-07	-2.38246	1.28252e-05	-0.230339	0.999697	-3.28471	1.05499e-08	-4.54483	7.16693e-14
hsa-miR-1307-5p_0_0_Subs;21:T>A	0.358985	0.899588	0.332104	0.590242	-0.101533	0.857301	-0.451268	1	-0.0761977	0.920718	1.43966	0.00633014	0.112165	0.919223	0.352365	0.537053	0.869329	0.0322141	0.049176	1	0.479872	0.243856	0.652792	0.177232	0.154003	0.999697	0.851238	0.0111462	1.30449	0.000468039
hsa-miR-1307-5p_0_0_Subs;0	0.344154	0.868402	0.45946	0.425214	-0.271735	0.479573	-0.588752	1	0.400187	0.902022	0.722218	0.0653621	0.560553	0.344065	0.556496	0.124652	0.473706	0.209663	-0.0540933	1	0.208364	0.503532	0.255987	0.594178	-0.274847	0.999697	1.07313	0.00488265	1.13154	0.00480784
hsa-miR-1307-5p_0_0_Subs;1:T>G	0.30683	0.89613	0.514068	0.526608	-0.367438	0.510572	-1.4171	1	0.339302	0.874462	1.07239	0.210429	-0.0404851	1	0.768516	0.494939	0.618281	0.510133	-0.12822	1	0.875193	0.311299	0.373566	0.790562	-0.458435	0.999697	1.21933	0.0776734	1.04157	0.190507
hsa-miR-1307-5p_0_-1_Subs;0	0.630867	0.865481	0.0224342	0.973815	0.0358463	0.920007	-0.0950984	1	0.116332	0.894092	1.06624	0.00113771	0.632941	0.347629	0.202121	0.832003	1.02394	0.000658046	0.11623	1	0.0883943	0.911328	0.617497	0.293331	-0.170395	0.999697	0.862486	0.0526271	1.82557	2.08164e-08
hsa-miR-1307-5p_0_-2_Subs;0	0.040442	1	-0.0213193	0.987548	0.256608	0.182313	-0.093996	1	-0.23215	0.669067	0.971537	4.01937e-05	0.706217	0.245857	0.157022	0.835851	1.26131	6.49063e-06	0.156629	1	-0.383075	0.446163	1.04816	0.0261506	-0.113203	0.999697	0.173375	0.78823	2.11585	6.84649e-14
hsa-miR-548e-5p_0_0_Subs;0	0.162369	0.865481	-0.723959	0.00370413	-1.60477	0	0.000650079	1	-0.682573	0.000828924	-2.24766	0	0.0440836	0.905135	-0.616409	0.00106193	-2.70481	0	0.155068	1	-1.17477	0.000985262	-1.9542	5.19097e-10	0.106055	0.999697	-2.76604	0	-2.85679	0
hsa-miR-548e-5p_0_-1_Subs;0	0.816231	0.687002	1.324	1.6057e-05	1.56609	2.32906e-12	0.43878	1	1.28197	2.4342e-07	1.44708	2.81673e-08	0.481764	0.543488	1.33934	3.33028e-06	1.55988	1.83063e-14	0.51617	1	1.7102	0	1.38164	0.000227421	0.461706	0.999697	2.26067	0	1.77902	0
hsa-miR-548e-5p_1_1_Subs;0	-0.166722	0.892603	-0.153502	0.71197	-0.0559403	0.851815	-0.392874	1	-0.0243954	0.955289	-0.46621	0.0537722	-0.124513	0.823637	-0.131892	0.718079	-0.41893	0.0884147	-0.306374	1	-0.308893	0.339153	-0.436287	0.0876822	-0.192332	0.999697	-0.271613	0.27542	-0.632106	0.00253494
hsa-miR-548e-3p_0_0_Subs;0	0.164822	0.916485	0.0651692	0.916515	0.415886	0.158243	-0.521341	1	-0.34363	0.36551	0.395024	0.152093	0.164537	0.745762	-0.16316	0.710126	0.450023	0.00383916	-0.167856	1	-0.136467	0.731536	0.398494	0.0316907	-0.0829351	0.999697	0.106061	0.75706	0.633286	0.00269164
hsa-miR-548e-3p_0_-1_Subs;0	0.184952	0.9446	-0.556686	0.15287	-1.233	0.000332487	-0.481629	1	-0.891299	0.0142004	-1.62573	8.58714e-08	0.223407	0.802806	-0.658947	0.00951386	-1.94757	2.88707e-13	-0.0213406	1	-1.36624	2.04341e-08	-1.42592	0.00023047	-0.0371393	0.999697	-1.57474	2.8624e-09	-2.71686	1.69336e-11
hsa-miR-548e-3p_0_1_Subs;23:C>A	0.270994	0.87545	-0.0539784	0.944809	-0.403673	0.0847547	-0.340458	1	-0.268995	0.476885	-0.609145	0.0198928	0.206059	0.769408	-0.304902	0.41415	-0.677826	0.000398254	-0.00173646	1	-0.57179	0.0394082	-0.677736	0.000434538	-0.119075	0.999697	-0.566816	0.0622127	-1.11763	3.1017e-09
hsa-miR-548e-3p_0_-2_Subs;0	0.683884	0.865481	1.39277	0.000149588	2.2766	3.97804e-08	0.0333309	1	0.945799	0.186631	2.59952	0	0.697122	0.520598	0.96335	0.00435418	2.80642	0	0.256157	1	1.40551	0.00534014	2.33337	4.77507e-12	0.40458	0.999697	2.22622	2.51147e-06	2.67161	1.59783e-06
hsa-miR-210-3p_0_1_Subs;23:T>A	-0.131835	0.988058	-0.0562771	0.882318	-0.00527554	0.78191	-0.0842541	1	-0.0488138	0.96246	-0.159501	0.396171	-0.185469	0.833824	-0.140435	0.942689	-0.250652	0.305035	-0.211125	1	-0.090022	0.966439	-0.205321	0.579178	0.111634	0.999697	0.67413	0.194957	0.547738	0.50122
hsa-miR-210-3p_0_1_Subs;0	0.122791	0.895573	0.0846818	0.88795	-0.731899	0.0727361	-0.0537873	1	-0.409382	0.0100803	-0.909877	0.0187634	0.213619	0.387651	0.00985277	0.982015	-0.700431	0.0295385	-0.00981565	1	0.0350819	0.843651	-0.708625	0.0500244	0.0843821	0.999697	0.19679	0.478553	-0.51852	0.0879984
hsa-miR-210-3p_0_0_Subs;0	-0.0138114	0.990277	-0.47854	0.0172129	-0.836982	0.0492611	-0.169922	1	-0.707539	0.000985926	-1.29353	0.000103071	0.0801015	0.970231	-0.621232	0.00263026	-1.21539	0.000232598	-0.16005	1	-0.724571	0.00029152	-0.914838	0.0221053	-0.0198901	0.999697	-0.503678	0.0116395	-0.627688	0.13046
hsa-miR-210-3p_0_0_Subs;22:A>T	0.169369	0.938324	-0.150366	0.667554	-0.322844	0.417768	-0.168938	1	-0.292096	0.193774	-0.502336	0.133695	0.124133	1	-0.397894	0.133902	-0.402049	0.21472	-0.125175	1	-0.166618	0.523682	-0.180104	0.624127	-0.0139098	0.999697	-0.0927386	0.516057	0.0956277	0.904042
hsa-miR-210-5p_0_0_Subs;0	-0.485748	0.865481	-0.596073	0.132646	-0.360203	0.178231	0.322205	1	-0.675944	0.0571801	-0.737612	0.00265798	-0.748125	0.275287	-0.935726	0.0144094	-0.480222	0.0270681	0.114919	1	-0.975538	0.0033163	-0.437108	0.25792	-0.613515	0.844427	-0.273253	0.238861	0.113136	0.902688
hsa-miR-1343-3p_0_0_Subs;0	-0.702282	0.862581	-1.32818	0.00222725	-2.76704	1.81102e-07	-0.311629	1	-1.09711	0.0133036	-4.78126	3.13043e-12	-0.882955	0.250655	-1.56076	0.000545448	-4.58425	0	-0.395124	1	-2.57329	9.20779e-06	-1.70981	0.00386182	-0.0318141	0.999697	-5.04977	0	-6.10376	0
hsa-miR-130a-3p_0_1_Subs;0	0.0196918	0.990274	0.0207779	0.963983	0.341952	0.0336844	-0.464366	0.892898	-0.127762	0.747249	0.337151	0.0127703	0.15279	0.761391	0.00191865	0.998361	0.500674	0.00270158	-0.0244961	1	0.196325	0.657424	0.234584	0.169403	-0.280877	0.999697	0.427163	0.0131327	0.4987	0.00172919
hsa-miR-130a-3p_0_-2_Subs;0	-0.441951	0.862581	-0.151848	0.702997	-0.00321043	0.983492	-0.197582	1	0.126073	0.742241	0.185174	0.211046	-0.498621	0.310363	-0.156315	0.499075	0.513466	0.0295554	-0.424393	1	0.106928	0.709569	0.655974	0.241164	-0.481838	0.833541	-0.0305841	0.905572	1.14604	1.24071e-05
hsa-miR-130a-3p_0_0_Subs;0	0.404778	0.868402	-0.0825575	0.867924	-0.0218695	0.954936	-0.0637987	1	-0.0119268	0.969377	-0.14508	0.452169	-0.0142954	0.997569	0.0860075	0.944996	0.366209	0.0802815	-0.00809858	1	0.209106	0.718828	0.415068	0.102438	-0.0700793	0.999697	0.577739	0.0429726	0.303461	0.175808
hsa-miR-130a-3p_0_1_Subs;23:T>A	0.0759204	0.921516	0.23074	0.588073	0.628273	8.59825e-06	-0.300902	1	0.295452	0.383473	0.755875	0.000284326	0.00337394	0.976052	-0.0320712	0.959446	0.76725	5.29272e-05	-0.162226	1	0.776342	0.00180466	0.732301	0.00572022	-0.0605914	0.999697	1.1491	2.06018e-05	1.23377	7.74685e-08
hsa-miR-130a-3p_0_-1_Subs;0	0.000144462	1	0.734044	9.21284e-05	1.47517	0.47906	-0.208402	1	0.647511	0.00378602	2.41033	0	-0.745448	0.755679	0.345255	0.833082	2.74113	0	-0.0188734	1	1.16435	0.695681	2.73706	0.000119246	-0.220042	0.999697	1.70507	0.0670139	3.05038	0.00248623
hsa-miR-1908-3p_0_0_Subs;0	0.0861742	0.971065	-0.586118	0.395897	0.610612	0.275612	-0.118927	1	-0.607152	0.56794	-0.163689	0.689331	-0.637934	0.479542	-0.665079	0.198316	0.151167	0.714894	0.134154	1	-0.467234	0.482713	-0.0462578	0.907516	-0.169674	0.999697	-0.322465	0.619299	0.120783	0.82196
hsa-miR-1908-5p_0_1_Subs;22:C>T	-0.329327	0.880694	-0.558442	0.240821	-1.72922	0.000305542	0.056299	1	-0.351399	0.575404	-1.88237	0.000235114	-0.786421	0.269158	-0.643003	0.184219	-2.87859	3.23543e-09	-0.121347	1	-1.00656	0.039285	-1.89533	0.000524471	-0.0690214	0.999697	-1.92743	0.000889816	-3.66001	9.44355e-05
hsa-miR-1908-5p_0_0_Subs;0	-0.578819	0.862581	-0.510749	0.255323	-0.392869	0.269012	-0.1057	1	-0.286877	0.538435	-0.795834	0.0476294	-0.811762	0.181668	-0.481924	0.244225	-1.48055	0.000496343	0.0370628	1	-0.549525	0.224418	-1.18045	0.0121688	-0.193148	0.999697	-1.13719	0.00591176	-2.0675	2.84236e-07
hsa-miR-1908-5p_0_-1_Subs;0	-0.173848	0.910409	1.03669	0.00180332	2.2494	4.09129e-15	0.0710773	1	1.22274	0.000184492	2.24944	3.30524e-10	-0.561779	0.192322	1.21058	0.00904942	2.4351	1.04922e-14	0.116739	1	1.8875	4.17522e-05	1.65802	1.21671e-05	-0.0730947	0.999697	2.12425	3.12227e-10	2.13082	2.48436e-12
hsa-miR-192-5p_1_3_Subs;0	0.215167	0.868402	-0.0279373	0.955982	-0.0767689	0.815533	-0.233766	1	-0.0132968	0.955695	0.0030195	0.986948	0.448495	0.295311	-0.0182974	0.995217	0.0856874	0.732057	0.0872659	1	-0.176951	0.145477	-0.237227	0.294245	0.167612	0.999697	-0.177426	0.287421	-0.240694	0.335372
hsa-miR-192-5p_1_3_Subs;23:T>A	0.171277	0.90987	0.0248775	0.983972	0.277981	0.437937	-0.228854	1	0.0336311	0.923194	0.239729	0.307852	0.42218	0.316262	0.0596732	0.910999	0.410857	0.0596092	-0.037669	1	-0.0523239	0.868511	0.326289	0.15767	0.0874077	0.999697	0.12693	0.471042	0.558777	0.0135937
hsa-miR-192-5p_1_2_Subs;22:G>T	0.418727	0.868402	-0.158897	0.616025	-0.908829	2.67635e-11	-0.421275	1	-0.391288	0.161148	-1.17068	6.46201e-09	0.296183	0.63854	-0.243081	0.448276	-1.20927	3.13216e-11	-0.529575	1	-0.678194	0.037874	-1.05432	1.86471e-05	-0.0709963	0.999697	-0.743119	0.000480156	-1.83167	0
hsa-miR-192-5p_1_2_Subs;0	0.201916	0.919972	-0.0140667	0.991576	0.0204586	0.919656	-0.156816	1	0.107011	0.889581	0.0185127	0.910161	0.246138	0.769408	0.214622	0.725842	0.238118	0.406366	-0.237131	1	-0.296906	0.470328	-0.233772	0.548059	0.00302999	1	-0.163109	0.620947	-0.330258	0.293719
hsa-miR-192-5p_0_2_Subs;23:G>T	0.338659	0.865481	-0.568679	0.00488019	-1.38765	1.51412e-07	-0.0644954	1	-0.79493	3.79538e-06	-1.98003	0	0.448726	0.129814	-0.608059	0.000495166	-2.45769	0	-0.101277	1	-1.06641	0.000175727	-1.47387	0.000275686	0.276117	0.999697	-1.39639	1.76006e-12	-2.85692	0
hsa-miR-192-5p_0_1_Subs;22:A>T	0.157542	0.910409	-0.148444	0.784429	-0.788639	2.9661e-12	-0.405627	1	-0.261212	0.507	-1.01089	3.67288e-05	0.456082	0.431245	-0.113539	0.896063	-1.2396	5.51571e-10	-0.275841	1	-0.424025	0.325353	-0.99803	0.000731269	0.327784	0.999697	-0.670147	0.0148099	-2.31295	1.02646e-15
hsa-miR-192-5p_0_1_Subs;0	0.20715	0.899044	-0.190698	0.442897	-0.148256	0.399147	-0.256511	1	-0.335392	0.265051	-0.416617	0.00185291	0.244407	0.530375	0.0139964	0.979297	-0.410727	0.0725952	-0.233738	1	-0.174945	0.525305	-0.399312	0.00509777	-0.0203865	0.999697	-0.0182167	0.908718	-0.461052	0.0314017
hsa-miR-192-5p_1_1_Subs;0	0.20514	0.947999	-0.0526428	0.903689	0.490055	0.078303	-0.547821	1	-0.0719815	0.825606	0.54253	0.0188516	0.397542	0.613751	0.0964828	0.847806	0.73359	6.36476e-05	-0.298568	1	-0.00743112	0.970281	0.417965	0.00269927	-0.0109897	0.999697	0.11398	0.77292	0.524668	0.00148029
hsa-miR-192-5p_0_0_Subs;0	0.0185282	1	-0.187175	0.675989	-0.0874811	0.695912	-0.360499	1	-0.11311	0.747249	-0.0690112	0.754129	0.368305	0.526186	-0.043944	0.958343	-0.218102	0.107393	-0.138977	1	-0.209515	0.553526	-0.273811	0.0567947	0.153732	0.999697	-0.29578	0.227626	-0.360661	0.0558673
hsa-miR-192-5p_1_0_Subs;0	0.185982	0.93841	0.0876253	0.88795	1.13133	6.45214e-08	-0.626665	1	0.243627	0.568926	1.43334	0	0.5257	0.42934	0.226912	0.554397	1.58101	0	-0.137252	1	0.301676	0.492194	1.13239	0.000371393	0.399388	0.999697	0.494053	0.0492105	1.60794	0
hsa-miR-192-5p_0_-1_Subs;0	0.430173	0.711789	0.328746	0.395031	1.03675	9.18476e-08	0.0464439	1	0.423441	0.317991	1.3886	0	0.402139	0.455459	0.357472	0.346845	1.47605	0	0.0549847	1	0.624723	0.0667251	1.16564	0.000496448	-0.0772822	0.999697	0.847491	0.0015318	1.72273	0
hsa-miR-192-5p_0_-2_Subs;0	2.10362	0.868402	0.816885	0.415319	2.51123	2.32861e-09	1.55482	1	0.918444	0.37122	3.72698	0	2.71856	0.181402	0.99434	0.274669	3.68916	0	1.75104	1	1.58143	0.0269664	3.33118	0.00361165	1.53786	0.999697	2.17118	0.00179492	3.986	0
hsa-miR-548k_0_0_Subs;0	0.126297	0.880694	-0.101315	0.72321	-0.0817405	0.691697	-0.217728	1	-0.11028	0.702374	-0.136589	0.395353	0.101238	0.794029	-0.0585618	0.791739	-0.137935	0.360851	-0.0209456	1	-0.161343	0.436425	-0.18086	0.315081	0.0525736	0.999697	-0.212213	0.142607	-0.478373	0.00877777
hsa-miR-326_0_2_Subs;21:C>T;22:C>T	0.00488023	1	-0.153223	0.357508	-0.542924	6.9289e-06	0.11349	1	-0.300572	0.0556292	-0.628725	1.45958e-05	0.0103908	0.993349	-0.18813	0.198441	-0.476413	0.00020831	-0.168733	1	-0.441987	0.00256877	-0.520546	0.00128557	-0.179272	0.999697	-0.154939	0.474682	-0.675707	8.82642e-09
hsa-miR-326_0_2_Subs;21:C>T;22:C>A	0.0750171	0.96393	0.266748	0.176083	0.100002	0.540403	-0.0636499	1	0.0903792	0.666098	0.150961	0.147918	-0.0786413	0.878172	0.245411	0.142705	0.412674	9.05763e-05	-0.0377229	1	0.347518	0.0509697	0.0299256	0.982973	-0.148008	0.999697	0.799965	8.8374e-06	0.387494	0.0150148
hsa-miR-326_0_1_Subs;21:C>A	-0.140916	0.868402	-0.415871	0.0378589	-0.571414	2.32572e-10	-0.276037	0.969939	-0.417049	0.0109439	-0.891632	4.73567e-14	-0.146797	0.658379	-0.403204	0.000600681	-0.792265	8.21447e-13	-0.107824	1	-0.55861	0.0043284	-0.61208	0.000444747	-0.181491	0.999697	-0.497683	0.0130194	-0.818006	3.98965e-08
hsa-miR-326_0_1_Subs;20:G>A;21:C>T	-0.413099	0.862581	-0.324334	0.168673	-0.753741	0.00564963	0.134664	1	-0.469516	0.0908219	-1.34757	8.89468e-07	-0.560756	0.336836	-0.506974	0.0289294	-1.37469	1.66141e-05	-0.222321	1	-0.806332	1.17024e-06	-0.995428	0.0027296	-0.479215	0.775954	-1.11136	1.65372e-10	-1.65104	2.584e-08
hsa-miR-326_0_1_Subs;21:C>T	-0.00699598	0.999941	-0.377978	0.000469161	-1.08104	3.1485e-12	0.156145	1	-0.432438	0.00510941	-1.38265	0	0.142679	0.802846	-0.223939	0.0163351	-1.36637	2.59122e-14	-0.211136	1	-0.839504	3.42518e-13	-1.0981	0.000149808	-0.203283	0.999697	-0.802052	1.76679e-05	-1.9175	0
hsa-miR-326_0_1_Subs;20:G>T;21:C>T	-0.510505	0.862581	-0.274158	0.529655	-0.148172	0.52659	0.278245	1	-0.105512	0.814562	-0.0346693	0.84475	-0.591886	0.28739	-0.070757	0.875769	-0.197851	0.347282	-0.231343	1	-0.169822	0.350654	0.000469579	1	-0.277303	0.999697	0.153635	0.567481	-0.325164	0.0968956
hsa-miR-326_0_0_Subs;0	-0.0969427	0.957682	0.335903	0.191793	0.327837	0.114973	0.0449846	1	0.265104	0.576977	0.314317	0.0717644	0.0652358	0.94945	0.441648	0.0895193	0.544678	0.00373794	-0.0526052	1	0.301078	0.332517	0.216092	0.267175	-0.20755	0.999697	0.726813	0.0032142	0.115418	0.57502
hsa-miR-1260b_0_-1_Subs;0	-0.35556	0.865481	0.468834	0.0836203	0.99379	8.4366e-07	0.346373	1	0.661958	0.023239	1.13665	0.000369364	-0.338011	0.332427	0.804143	0.000349905	1.63269	8.17617e-11	-0.0568037	1	0.771797	0.0188941	1.26902	0.000851054	-0.367856	0.999697	0.577734	0.0370944	1.52202	6.18322e-08
hsa-miR-1260b_0_-1_Subs;9:A>G	-0.377168	0.862581	0.288438	0.292652	0.670825	0.000818561	0.216602	1	0.340103	0.237199	0.66096	0.0132956	-0.401104	0.281855	0.483633	0.0106725	0.952504	1.64448e-05	0.0597949	1	0.440951	0.122436	0.641306	0.0288853	-0.358998	0.999697	0.256511	0.285795	0.64119	0.0057496
hsa-miR-34c-5p_0_0_Subs;0	0.160187	0.868402	-0.883553	9.75258e-06	-1.71461	1.95026e-07	-0.207913	1	-1.11532	7.22681e-09	-2.84322	0	-0.00997582	0.964923	-1.14969	5.1985e-08	-3.31301	0	0.117026	1	-1.06287	5.42205e-06	-1.1799	0.000125478	-0.0422145	0.999697	-1.5156	2.46552e-12	-3.11928	1.61009e-14
hsa-miR-100-5p_0_1_Subs;23:G>A	-0.270194	0.947999	-0.434407	0.724691	-0.425849	0.655967	-0.545374	1	-0.217445	0.876448	-0.528348	0.469153	-0.226336	0.853432	-0.711615	0.506066	-0.181875	0.853439	0.183788	1	-0.87802	0.304084	-0.617625	0.401199	-0.00123673	0.999697	-0.97838	0.287421	-1.28274	0.127508
hsa-miR-100-5p_0_0_Subs;0	-0.514948	0.875667	-0.267798	0.840108	0.74831	0.296286	-0.651237	1	0.00885795	0.992593	0.751912	0.127693	-0.467116	0.600901	-0.387798	0.691202	1.35597	0.0351455	0.103633	1	-0.312633	0.747936	0.557308	0.41417	-0.130868	0.999697	-0.233356	0.817141	0.491806	0.666677
hsa-miR-100-5p_0_-1_Subs;0	-0.478084	0.90163	-0.56817	0.670323	-0.132225	0.82033	-0.727806	1	-0.279707	0.840624	-0.105046	0.848899	-0.412622	0.743714	-0.512549	0.620233	0.439351	0.646947	-0.114529	1	-0.865986	0.367426	-0.232253	0.581225	-0.168505	0.999697	-0.909124	0.370728	-0.400657	0.512935
hsa-miR-100-5p_0_-2_Subs;0	-0.441421	0.910409	0.476761	0.771208	2.20425	1.80989e-06	-0.398331	1	0.779618	0.578915	2.65048	5.42978e-11	-0.304639	0.80668	0.349356	0.863728	2.96584	5.59472e-09	-0.504309	1	0.859448	0.545822	2.30429	0.00130333	-0.704425	0.999697	1.17301	0.226138	3.10577	2.81272e-07
hsa-miR-200c-3p_0_-1_Subs;0	-0.111815	0.947875	-0.262256	0.556079	-0.494982	0.0642875	0.518353	1	-0.243703	0.658259	-0.258026	0.305606	-0.169263	0.831787	-0.250893	0.678359	-0.475367	0.102897	0.0645536	1	-0.227857	0.633623	-0.454147	0.0570212	-0.0828459	0.999697	-0.626167	0.117732	-0.758413	0.0114241
hsa-miR-200c-3p_0_0_Subs;0	-0.156166	0.912051	0.0426827	0.953689	-0.0168418	0.989198	0.423867	0.827105	0.124429	0.770351	-0.101151	0.739425	-0.129414	0.640142	-0.0746593	0.802536	-0.270677	0.272654	0.0397563	1	0.0637314	0.895491	-0.0905538	0.835852	0.0213268	0.999697	-0.206719	0.477634	-0.287463	0.257865
hsa-miR-141-3p_0_-1_Subs;0	0.256143	0.912051	0.597331	0.00823656	2.1004	0	-0.488761	1	0.609011	0.116817	2.62462	0	0.649118	0.447591	0.656561	0.00395214	2.65798	0	0.1223	1	1.18705	0.00527614	2.46883	1.32631e-05	0.125098	0.999697	1.48829	4.67235e-08	3.09704	0
hsa-miR-148b-5p_-1_1_Subs;1:G>T	0.530426	0.868402	-0.304761	0.859365	-0.428639	0.624654	-0.38828	1	-0.462434	0.666098	-0.14167	0.909329	0.292477	0.860548	-0.504185	0.674677	-0.324709	0.721622	0.174744	1	-0.0647224	0.966439	-0.397711	0.537672	-0.0764536	0.999697	-0.0080352	0.944694	-0.587656	0.464992
hsa-miR-148b-5p_-1_0_Subs;0	-0.0163531	0.990277	-0.199858	0.556329	-0.00885463	0.99742	-0.330448	0.892898	-0.137036	0.665525	0.0777972	0.68084	-0.204256	0.630872	-0.157778	0.64142	0.225758	0.161392	-0.132844	1	-0.149161	0.51916	-0.0919001	0.733509	-0.223794	0.999697	-0.0338668	0.886513	-0.00558087	0.98867
hsa-miR-148b-5p_-1_1_Subs;0	0.232228	0.868402	-0.149562	0.469331	-0.373852	0.035378	-0.24926	1	-0.256145	0.182227	-0.366681	0.00643948	0.116728	0.804844	-0.266045	0.169224	-0.356698	0.0217335	0.0298279	1	-0.369987	0.00437665	-0.462126	0.00441074	0.0191669	0.999697	-0.252376	0.0774518	-0.572375	0.000608011
hsa-miR-148b-5p_-1_-1_Subs;0	0.288598	0.910179	0.500403	0.162589	0.961712	2.92524e-06	0.140948	1	0.726577	0.00305251	1.16596	2.27678e-06	0.506963	0.537809	0.703432	0.00495019	1.42705	0	-0.00360892	1	0.575679	0.0792537	1.2704	2.77673e-05	0.187198	0.999697	0.71787	0.000756737	1.91548	2.70985e-11
hsa-miR-148b-5p_0_1_Subs;0	0.372467	0.868402	-0.236967	0.5839	-0.235493	0.200796	-0.350882	1	-0.287433	0.349487	-0.0862561	0.598747	0.540378	0.405366	-0.247886	0.34239	-0.0316777	0.801306	0.0107971	1	-0.463207	0.073434	-0.23764	0.287588	0.0491216	0.999697	-0.380005	0.0711538	-0.34746	0.0913012
hsa-miR-148b-5p_0_0_Subs;0	0.104272	0.962226	-0.41958	0.162589	0.471734	0.235148	-0.423157	1	-0.707569	0.00817436	1.00082	0.00705156	-0.00963704	0.997622	-0.19646	0.482314	1.1545	0.00105644	-0.373962	1	-0.374353	0.177341	0.816149	0.120532	-0.505304	0.999697	-0.178197	0.528992	0.915557	0.0195197
hsa-miR-148b-3p_0_2_Subs;23:C>A;24:T>A	-0.0227837	0.979915	-0.0635132	0.79655	-0.491045	0.0329269	-0.112075	1	-0.298226	0.208235	-1.02145	8.43374e-06	-0.00843637	0.991982	-0.100705	0.612621	-1.20095	7.20248e-12	-0.235385	1	-0.168055	0.485332	-0.390166	0.0651406	-0.0467648	0.999697	-0.676311	3.71024e-09	-1.18443	2.12384e-06
hsa-miR-148b-3p_0_2_Subs;23:C>T;24:T>A	0.133068	0.865481	-0.238377	0.0751077	-1.07067	1.08399e-07	0.071399	1	-0.42964	0.0335582	-1.81292	1.44107e-13	0.150672	0.643987	-0.308787	0.0098971	-1.97662	0	0.0335962	1	-0.475326	0.0277215	-1.05552	0.000465652	0.0221794	0.999697	-1.04179	0	-2.34442	1.22575e-12
hsa-miR-148b-3p_0_1_Subs;23:C>T	0.0526016	0.947999	-0.0605629	0.734236	-0.293712	0.0316109	-0.0810285	1	-0.232846	0.223411	-0.347088	0.000821775	0.18691	0.530375	0.0441581	0.846345	-0.444582	4.94865e-05	-0.089774	1	-0.139237	0.492512	-0.465929	0.00380102	0.0430366	0.999697	-0.225851	0.186068	-0.866808	5.95664e-08
hsa-miR-148b-3p_0_0_Subs;0	-0.0980736	0.947875	-0.0996488	0.808614	-0.179761	0.435934	-0.0105588	1	-0.158004	0.585074	-0.29005	0.108022	0.36283	0.572531	0.125331	0.835248	-0.595627	0.000603915	-0.115635	1	-0.20436	0.499358	-0.550133	0.0210898	0.104169	0.999697	-0.387322	0.20479	-0.786105	0.00236363
hsa-miR-148b-3p_0_2_Subs;23:C>T	-0.0394663	0.962226	-0.683169	3.71678e-06	-1.99587	9.25987e-13	-0.215305	1	-0.720515	1.11085e-05	-3.00888	0	0.046695	0.945035	-0.718404	0.000322893	-3.44697	0	0.0181149	1	-1.20524	0.000462355	-1.95741	0.000317408	0.0728688	0.999697	-2.3526	0	-4.69232	5.38592e-14
hsa-miR-148b-3p_0_-2_Subs;0	-0.165385	0.912051	0.17279	0.840108	2.26189	0	-0.527589	1	0.0282997	0.984055	2.79077	3.89755e-14	-0.133568	0.941007	0.519845	0.359693	2.8119	0	-0.51004	1	1.01873	0.0258897	2.68291	4.79149e-05	-0.0962727	0.999697	1.43884	0.00428011	3.5752	0
hsa-miR-148b-3p_0_1_Subs;23:C>A	0.0968046	0.868402	-0.00960923	0.952989	-0.304423	0.050678	-0.119249	1	-0.293993	0.0793632	-0.316756	0.0175617	0.159327	0.648752	-0.00754357	0.930682	-0.296572	0.0161541	-0.0572842	1	0.0918144	0.688538	-0.204356	0.131096	0.00970594	0.999697	-0.012283	0.935305	-0.318328	0.0382281
hsa-miR-148b-3p_0_3_Subs;23:C>T;25:C>A	0.266199	0.868402	-0.416058	0.175564	-1.58851	0.00389459	-0.195746	1	-0.698005	0.011768	-3.38794	1.17399e-15	0.0246408	0.979967	-0.407594	0.0670497	-3.75611	0	-0.129185	1	-0.921868	0.0104285	-1.92903	1.55479e-05	-0.167457	0.999697	-2.24957	1.53364e-15	-4.8219	0
hsa-miR-148b-3p_0_1_Subs;4:G>T;23:C>T	0.873509	0.938973	0.233941	0.840108	-0.480678	0.787523	-0.107624	1	-0.595537	0.671566	0.510603	0.655039	1.11338	0.822568	0.0449721	0.967793	-0.577186	0.930178	0.597869	1	0.520101	0.836894	-0.423041	0.561074	-0.0128991	0.999697	0.431524	0.946255	-0.531617	0.931216
hsa-miR-148b-3p_0_3_Subs;23:C>T;25:C>T	-0.0463966	0.959881	-0.897239	3.63148e-05	-2.36389	5.79597e-12	-0.216411	1	-0.952849	6.57971e-05	-3.6349	0	-0.0504764	0.936897	-0.986107	2.5506e-06	-4.24955	0	-0.0677211	1	-1.46192	0.000887774	-2.13497	0.000401224	-0.0124132	0.999697	-2.91321	1.91337e-11	-5.61842	1.34511e-10
hsa-miR-148b-3p_0_2_Subs;0	-0.00198531	1	-0.881938	0.000507251	-2.11683	2.25205e-07	-0.120821	1	-0.752756	0.000902098	-3.09801	2.65637e-13	-0.181388	0.535879	-0.862027	0.0137455	-3.8502	0	-0.0682091	1	-0.910423	0.0212778	-1.90766	0.00285526	-0.239565	0.999697	-2.67883	0	-6.16558	0
hsa-miR-148b-3p_0_-4_Subs;0	0.510603	0.880694	-0.158914	0.944459	2.10247	0.00011072	0.299756	1	0.124364	0.996883	2.44799	5.96716e-16	0.0682378	0.974166	0.833568	0.244316	3.07167	0	0.41036	1	0.767099	0.424953	3.09713	0.00042317	-0.308519	0.999697	0.881772	0.238713	4.04387	0
hsa-miR-148b-3p_0_1_Subs;22:T>A;23:C>A	-0.4792	0.90987	-0.211076	0.867973	0.852	0.0212237	-0.13911	1	-0.288705	0.779056	1.3728	0.00353704	-0.165108	0.941524	0.0883949	0.953522	2.00396	6.66695e-09	-1.87467	1	0.490073	0.457029	1.85841	0.0165528	-0.422857	0.999697	0.648058	0.247578	2.68587	1.89672e-08
hsa-miR-148b-3p_0_2_Subs;4:G>T;23:C>T	0.942815	0.912051	-0.653207	0.670323	-2.20966	0.625964	0.00390781	1	-0.787739	0.558356	-1.6668	0	1.2051	0.764381	-1.27722	0.794422	-3.67159	0.272007	0.800342	1	-0.197482	0.000477182	-3.74287	0.222096	0.399516	0.999697	-1.97632	0.380272	-3.49696	0
hsa-miR-148b-3p_0_-1_Subs;0	-0.206793	0.881391	0.7808	0.00040127	2.34065	0	-0.169534	1	0.77311	0.00812848	2.82553	0	0.221434	0.725423	1.00663	1.07316e-06	2.79509	0	-0.278745	1	1.40048	7.31967e-06	2.25813	3.51961e-10	-0.0426478	0.999697	1.87511	6.27374e-14	3.05134	0
hsa-miR-148b-3p_0_-3_Subs;0	-0.384853	0.865481	-0.284987	0.750211	0.402402	0.26329	0.0777774	1	0.0821674	0.929763	0.87359	0.0221459	-0.160531	0.868225	0.0688584	0.996166	0.85997	0.00265218	-0.0122939	1	0.0510342	0.98751	0.572006	0.11282	-0.0454084	0.999697	0.0236461	0.991975	1.49609	3.08155e-06
hsa-miR-148b-3p_0_2_Subs;23:C>A	0.0390783	0.986966	-0.357063	0.0584655	-1.67774	2.16342e-09	-0.0265993	1	-0.518878	0.0307329	-2.50962	0	0.146152	0.733736	-0.517835	0.0745814	-2.90601	0	0.0677644	1	-0.725885	0.0155191	-1.50299	0.00321369	0.122313	0.999697	-1.68313	6.85719e-10	-3.97886	7.53063e-11
hsa-miR-148b-3p_0_2_Subs;1:T>G;23:C>T	0.487114	0.865481	-0.70563	0.513249	-2.07901	0.000386986	-0.217544	1	-0.77802	0.355571	-2.6057	0.000245357	0.24505	0.875841	-0.898518	0.172406	-3.5894	6.8111e-09	0.247182	1	-0.819686	0.206491	-2.38536	0.00384234	-0.090389	0.999697	-2.14727	6.11635e-05	-3.95917	2.5428e-06
hsa-miR-148b-3p_0_1_Subs;0	-0.0570788	0.910409	-0.34108	0.00351888	-1.36865	0	-0.167271	0.955297	-0.382686	0.0952713	-1.81479	4.24086e-10	0.0596351	0.899055	-0.273127	0.0277554	-2.20892	0	0.0385242	1	-0.693449	0.00806659	-1.31207	0.000828935	0.0374888	0.999697	-1.24935	3.53317e-10	-3.40409	1.04886e-13
hsa-miR-148b-3p_0_0_Subs;22:T>A	0.0613209	0.972985	0.411988	0.0684099	0.771175	6.84258e-07	0.0160871	1	0.279411	0.306167	0.950732	3.762e-06	0.482658	0.343695	0.562209	0.028606	1.06933	1.90098e-10	0.0168196	1	0.625889	0.0485655	1.23877	0.000395472	0.236222	0.999697	0.730258	0.00301174	2.05467	1.69817e-12
hsa-miR-616-5p_0_-1_Subs;0	0.314145	0.865481	0.608892	0.0163307	2.15856	0	0.221008	1	0.536704	0.259162	2.35551	0	-0.177108	0.761405	0.536815	0.0322941	2.72607	0	0.139408	1	1.22004	0.00173247	2.41604	6.82649e-06	0.173268	0.999697	1.62156	5.01808e-13	2.97785	0
hsa-miR-26a-2-3p_0_0_Subs;0	-0.184942	0.868402	-0.503054	0.161175	-1.35749	8.82955e-12	-0.801668	0.602009	-0.722821	0.0951427	-1.56574	7.28485e-06	-0.0590218	0.904343	-0.286225	0.629841	-1.95783	0	-0.757517	1	-1.01959	0.00993782	-1.29734	0.000107872	-0.400878	0.999697	-2.0149	7.37185e-07	-1.83602	0
hsa-let-7i-5p_0_1_Subs;0	-0.14325	0.898702	0.100612	0.80774	0.310529	0.00121839	0.0929689	1	0.299195	0.196759	0.488477	0.000440593	-0.0650479	0.926889	0.266189	0.196971	0.529242	1.30789e-07	-0.0362321	1	0.203014	0.400169	0.381208	0.00893477	0.156831	0.999697	0.228801	0.474682	0.461801	0.0047396
hsa-let-7i-5p_0_2_Subs;23:G>A	0.254921	0.868402	0.087299	0.87863	0.0803018	0.657921	0.624555	0.505128	0.420908	0.361233	0.0742154	0.6736	0.30273	0.745762	0.020795	0.975029	0.235881	0.197567	0.39234	1	-0.0393503	0.931803	0.237712	0.230268	0.259034	0.999697	0.153982	0.674968	0.184762	0.249764
hsa-let-7i-5p_0_1_Subs;1:T>G;23:G>A	0.377386	0.892603	0.205197	0.876539	0.534733	0.444768	-0.0309352	1	0.275491	0.7628	0.504985	0.399738	-0.108277	0.939028	-0.081645	0.963413	0.129935	0.855106	0.36499	1	0.190207	0.859386	0.435674	0.733509	0.0751699	0.999697	0.304459	0.711452	0.452572	0.548531
hsa-let-7i-5p_0_1_Subs;22:T>A;23:G>A	0.0892028	0.947875	-0.0745143	0.90467	0.227482	0.352135	-0.0471046	1	0.0109618	0.971359	0.33871	0.10878	0.0315645	0.974688	0.0340337	0.951502	0.481309	0.0169432	0.0423225	1	0.0263121	0.957414	0.462321	0.0402417	0.186668	0.999697	0.120035	0.682633	0.828363	0.00355866
hsa-let-7i-5p_0_2_Subs;23:G>A;24:G>T	0.00670356	1	-0.311205	0.00947516	-0.865777	0	0.0829589	1	-0.211715	0.296461	-1.23347	5.08613e-15	-0.0106231	0.992328	-0.26822	0.0368028	-1.31072	0	0.00587374	1	-0.423062	0.00931648	-0.892582	0.00283183	0.118002	0.999697	-0.73523	5.23771e-11	-1.84857	0
hsa-let-7i-5p_0_0_Subs;6:T>C	-0.370736	0.868402	-0.072851	0.945753	0.217452	0.775285	0.174865	1	0.0942041	0.927987	0.147771	0.789042	0.406237	0.621506	-0.166039	0.841456	0.536039	0.472055	0.294906	1	-0.0191925	0.992896	0.398933	0.449908	0.201787	0.999697	0.19079	0.865311	0.561411	0.239152
hsa-let-7i-5p_0_1_Subs;23:G>T	-0.0747975	0.947875	-0.157142	0.216225	-0.32692	2.46847e-07	-0.0784334	1	-0.0699094	0.74592	-0.437671	2.49846e-10	-0.0852703	0.860548	-0.106427	0.528438	-0.344428	5.18456e-13	-0.0310319	1	-0.267455	0.0103646	-0.334699	0.0378734	-0.0133499	0.999697	-0.261916	0.0561289	-0.83107	0
hsa-let-7i-5p_0_0_Subs;4:G>T	0.129824	0.997855	0.120819	0.88795	0.453313	0.422515	-0.397189	1	0.405738	0.864667	1.01397	0	-0.071146	1	0.454511	0.902482	0.370668	0.483491	0.515117	1	0.835766	0.747745	0.935139	0.73319	-0.446259	0.999697	1.11989	0.68162	0.410376	0.943036
hsa-let-7i-5p_0_-1_Subs;21:T>A	-0.22273	0.878248	-0.143375	0.820963	0.848654	0.000717147	0.098437	1	-0.230691	0.715344	1.15634	8.26693e-09	0.430395	0.316262	0.143597	0.79277	1.44163	2.59905e-11	-0.0691122	1	0.1068	0.789744	1.56111	0.000378589	0.145205	0.999697	0.640707	0.0287056	2.51648	1.64781e-12
hsa-let-7i-5p_0_0_Subs;6:T>A	-0.127192	0.957682	-0.0169882	0.960427	0.22562	0.70138	-0.042465	1	0.112061	0.909008	0.359356	0.453651	0.301959	0.712411	-0.168713	0.855174	0.510357	0.45265	0.104192	1	0.22183	0.732836	0.17555	0.637483	0.0377038	0.999697	0.319199	0.705504	0.429902	0.375769
hsa-let-7i-5p_0_0_Subs;22:T>A	0.137274	0.89613	0.4016	0.142951	0.739216	6.56331e-05	0.0225469	1	0.29553	0.341345	0.993824	1.98587e-12	0.222667	0.640868	0.369156	0.134337	1.23572	4.11778e-09	-0.103095	1	0.512166	0.0190035	1.17578	3.73835e-06	0.0946221	0.999697	0.875673	0.000149148	1.75183	7.94456e-11
hsa-let-7i-5p_0_-1_Subs;0	-0.0226991	0.994112	-0.0425035	0.931061	0.810474	0.529731	0.0382975	1	0.0933729	0.800191	1.06899	0.356984	0.115928	0.794275	0.13114	0.640182	1.2754	0.261358	0.0205696	1	0.136752	0.617554	1.06137	0.414673	0.152563	0.999697	0.307321	0.152281	1.47895	0.182164
hsa-let-7i-5p_0_-2_Subs;0	0.115706	0.904705	0.444666	0.291719	1.99313	0	0.236829	1	0.601659	0.11281	2.4659	0	0.421631	0.237577	0.637797	0.0326356	2.82946	0	-0.0230142	1	1.08156	0.00727655	2.67065	6.02979e-07	0.26462	0.999697	1.5122	2.78769e-06	3.47965	0
hsa-let-7i-5p_0_0_Subs;6:T>G	-0.435972	0.868402	0.0507561	0.995619	0.0299962	0.999789	-0.166383	1	0.163413	0.894092	0.102839	0.896846	0.158519	0.894665	0.0294676	0.993543	0.57009	0.482637	0.0442386	1	0.131262	0.887445	0.322741	0.594473	-0.148835	0.999697	0.357828	0.752129	0.467475	0.485194
hsa-let-7i-5p_0_0_Subs;0	0.00350984	1	0.120893	0.557864	0.295503	5.51219e-05	0.0326425	1	0.240192	0.124416	0.354257	2.10809e-06	0.077302	0.860634	0.240125	0.0798774	0.487059	2.36306e-08	0.0702227	1	0.104678	0.579988	0.384145	0.000395777	0.127184	0.999697	0.309117	0.0291313	0.467905	4.01695e-06
hsa-let-7i-5p_0_1_Subs;23:G>A	0.016401	0.997017	0.0863551	0.748878	0.131018	0.227025	0.0264652	1	0.0825443	0.794974	-0.0648462	0.71772	0.0502062	0.943065	0.0774304	0.723461	0.0317524	0.798883	-0.0555901	1	0.155872	0.458394	0.279263	0.0149939	0.0271518	0.999697	0.301778	0.0939354	0.196659	0.20305
hsa-let-7i-5p_0_1_Subs;4:G>T;23:G>A	0.0803184	0.999941	0.00162036	0.860853	0.264167	0.451345	-0.385882	1	0.120862	0.84772	0.406738	6.42118e-07	-0.211841	0.987934	0.383993	0.913571	-0.232691	0.658537	0.404502	1	0.715209	0.772087	0.457065	0.79151	-0.792739	0.999697	0.995064	0.681478	0.0750814	0.793753
hsa-let-7i-5p_0_2_Subs;23:G>T;24:G>T	-0.0643078	0.958461	-0.375006	6.52072e-05	-1.29453	0	-0.077094	1	-0.307543	0.0371762	-1.72339	0	-0.14688	0.672974	-0.445826	8.73324e-07	-1.97758	0	0.0879363	1	-0.815783	1.0226e-05	-1.35307	0.00120641	0.0244167	0.999697	-1.05572	0	-3.36081	0
hsa-let-7i-5p_0_2_Subs;23:G>T;24:G>A	0.2775	0.865481	-0.263571	0.474536	-0.52187	0.0142668	0.158537	1	-0.0904593	0.845202	-1.45492	8.83975e-10	0.162531	0.450695	-0.264556	0.427122	-1.52113	4.32271e-15	0.274938	1	-0.175753	0.625495	-0.649076	0.0239644	0.240598	0.999697	-0.379417	0.0952444	-1.90904	0
hsa-let-7i-5p_0_-3_Subs;0	-0.135865	0.904705	0.098838	0.88795	2.37415	0	0.275059	1	0.0954083	0.897138	2.9387	0	0.0166289	0.997569	0.239253	0.609349	3.39619	0	0.15145	1	0.83818	0.0484088	3.53253	0.000222429	0.00219283	0.999697	1.38993	5.2427e-06	4.42929	0
hsa-let-7i-5p_0_-4_Subs;0	-0.374304	0.865481	-0.461983	0.597833	0.0916563	0.843523	0.103594	1	-0.0410032	0.971359	0.326534	0.647173	-0.255621	0.73601	-0.169875	0.881692	0.483951	0.294672	0.0277188	1	-0.01495	0.921	0.387743	0.418453	0.0490664	0.999697	-0.0304532	0.946255	0.605819	0.146412
hsa-let-7i-5p_0_3_Subs;23:G>A;24:G>T	-0.0708352	0.966918	-0.495813	0.0104527	-1.49872	9.43481e-10	-0.107043	1	-0.641933	0.000144167	-2.32966	0	-0.180017	0.621506	-0.726202	0.000122146	-2.54063	0	-0.0192626	1	-0.746568	0.00198885	-1.2441	0.000765837	0.0740819	0.999697	-1.08871	3.50979e-07	-2.97663	0
hsa-let-7i-5p_0_0_Subs;1:T>G	0.258744	0.937986	0.126706	0.930261	0.374432	0.609378	0.0123731	1	0.319927	0.773139	0.772174	0.246375	-0.0027029	0.997826	0.332911	0.756571	0.640748	0.307417	0.357583	1	0.46621	0.546617	0.624478	0.55089	-0.183719	0.999697	0.631777	0.384901	0.533647	0.348214
hsa-let-7i-5p_0_2_Subs;23:G>A;24:G>A	-0.00625018	1	0.010402	0.986135	-0.361882	0.0566098	0.0495441	1	-0.0604595	0.898161	-0.672948	8.29141e-05	-0.0142682	0.992692	-0.278502	0.303729	-0.702072	1.41316e-06	-0.0140178	1	0.0859556	0.812337	-0.15995	0.453495	0.0659211	0.999697	0.170855	0.578353	-0.473209	0.0178244
hsa-let-7i-3p_0_-2_Subs;0	-0.265277	0.865481	1.29153	4.25065e-05	4.02792	0	0.203955	1	1.09459	0.0132849	4.40328	0	-0.110192	0.861186	1.36505	3.33028e-06	4.66962	0	-0.438938	1	2.27356	1.3339e-07	4.6665	5.08871e-11	-0.286899	0.999697	2.71695	0	5.63803	0
hsa-let-7i-3p_0_-1_Subs;0	0.095875	0.947875	0.0851355	0.875021	0.701911	0.00159709	0.205199	1	0.177031	0.830593	1.01691	0.000186787	0.536566	0.208458	0.155808	0.718063	1.07466	9.64172e-07	0.0295382	1	0.340218	0.39645	0.869813	0.00938943	0.0352587	0.999697	0.667208	0.00892056	1.48974	7.6321e-11
hsa-let-7i-3p_0_0_Subs;0	0.272016	0.868402	0.447619	0.0381732	0.0782458	0.769574	-0.151899	1	0.0844639	0.889581	0.273339	0.169009	0.650347	0.231554	0.547843	0.0156646	0.118288	0.381532	-0.0746474	1	0.120162	0.687153	0.00759092	0.962967	0.145117	0.999697	0.644657	0.0221569	0.135367	0.499218
hsa-miR-618_0_0_Subs;0	0.29806	0.880267	0.0419077	0.974778	0.228313	0.591546	0.180582	1	0.0572088	0.929763	0.676855	0.112189	0.138017	0.868244	0.0685536	0.939222	0.826817	0.0725952	0.153714	1	-0.0695129	0.938171	0.227164	0.600532	-0.138939	0.999697	-0.287461	0.448059	0.208151	0.734632
hsa-miR-618_0_0_Subs;23:T>A	0.512738	0.865481	-0.0451428	0.972722	1.03778	0.0345469	-0.66965	1	-0.300386	0.800191	1.64917	0.00109228	0.0261856	1	-0.056281	0.981494	1.99061	1.16565e-05	0.0978158	1	0.106024	0.9173	1.86955	0.000504718	0.11036	0.999697	0.207422	0.760672	2.41043	6.94454e-07
hsa-miR-618_0_-1_Subs;0	0.337329	0.868402	0.476297	0.419257	2.06452	8.06714e-10	0.447107	1	0.429335	0.609988	2.82487	1.80134e-14	0.145526	0.839543	0.729416	0.0838764	3.31348	7.16808e-14	-0.0239338	1	1.04297	0.0676933	2.43897	3.18964e-06	-0.308696	0.999697	1.31147	0.000131128	3.34031	1.02029e-13
hsa-miR-331-3p_0_0_Subs;0	-0.33727	0.865481	0.0491687	0.984263	0.367939	0.328625	-0.133435	1	-0.207181	0.666098	0.0404297	0.863526	-0.207678	0.755823	0.024734	0.991182	0.0898294	0.781835	-0.451967	1	-0.219056	0.554294	0.0837381	0.835333	-0.195113	0.999697	-0.0728283	0.826424	0.154737	0.672449
hsa-miR-331-3p_0_0_Subs;1:G>T	0.234785	0.923851	0.244886	0.88795	0.655731	0.353367	0.107399	1	-0.197725	0.887684	0.335377	0.630784	0.109829	0.948053	-0.0629259	0.989319	0.196115	0.726355	-0.102809	1	0.234576	0.844732	0.312212	0.983341	0.0478452	0.999697	0.272849	0.752129	0.336401	0.589331
hsa-miR-331-3p_0_1_Subs;21:A>C;22:C>T	0.159966	0.880694	0.243851	0.538058	-0.680547	0.00860998	0.15149	1	-0.149527	0.740445	-0.788511	0.00730024	-0.0793571	0.93251	0.130043	0.844605	-0.789766	0.000623259	0.094499	1	-0.192844	0.720878	-0.654899	0.0031992	-0.146321	0.999697	0.00569731	0.949834	-0.978883	4.64698e-05
hsa-miR-331-3p_0_1_Subs;22:C>T	-0.370594	0.862581	-0.118022	0.778401	-0.449047	0.218755	0.00375794	1	-0.386385	0.223782	-0.964934	0.00198859	-0.227185	0.65389	-0.126163	0.840235	-1.07246	0.00134677	-0.408582	1	-0.413657	0.182035	-0.683791	0.139997	-0.0558895	0.999697	-0.414269	0.11825	-1.59908	9.79225e-06
hsa-miR-331-3p_0_-1_Subs;0	-0.390942	0.865481	-0.0952407	0.868325	0.0175698	0.948939	0.0359807	1	-0.198251	0.665525	-0.248869	0.5256	-0.0667445	0.939028	0.0441438	0.960309	-0.345907	0.360232	-0.396506	1	-0.380826	0.306396	-0.199377	0.732836	-0.117798	0.999697	-0.284222	0.371681	-0.342124	0.401695
hsa-miR-331-3p_0_1_Subs;22:C>A	-0.356601	0.868402	0.27613	0.684582	0.732264	0.0163755	-0.0891382	1	0.212973	0.691304	0.537239	0.0651685	-0.255868	0.694878	0.427276	0.34666	0.530888	0.105529	-0.661418	1	0.129039	0.824032	0.448049	0.268571	-0.182702	0.999697	0.252225	0.459597	0.485793	0.148627
hsa-miR-331-3p_0_0_Subs;21:A>C	-0.00209645	1	0.165681	0.597412	-0.342425	0.204171	0.0499213	1	-0.025254	0.954894	-0.507556	0.0856819	-0.347835	0.636022	-0.0071826	0.992129	-0.293984	0.28859	-0.118782	1	-0.107193	0.863312	-0.164753	0.580849	-0.426482	0.999697	-0.0525552	0.820449	-0.185835	0.544641
hsa-miR-15a-5p_0_2_Subs;0	0.12764	0.947999	0.136653	0.864289	-0.178948	0.658023	-0.0236543	1	-0.14124	0.876448	-0.362094	0.287917	0.34386	0.536834	0.0101258	0.989319	-0.513134	0.210393	0.227813	1	0.159717	0.760723	-0.332986	0.542182	0.234458	0.999697	0.101077	0.848378	-0.447172	0.364516
hsa-miR-15a-5p_0_1_Subs;0	0.169973	1	-0.344407	0.466194	-0.699453	0.00681066	0.0673683	1	-0.475619	0.267075	-0.709975	0.00379384	0.187553	0.909855	-0.201279	0.725881	-0.893475	0.00847545	0.182644	1	-0.547126	0.306396	-0.992536	0.0130001	0.080413	0.999697	-0.649367	0.0781494	-1.35749	2.49905e-05
hsa-miR-15a-5p_0_1_Subs;23:G>T	0.492296	0.865566	-0.14536	0.785563	-1.31283	7.85914e-08	-0.104174	1	-0.359423	0.302197	-1.49434	1.69282e-05	0.75433	0.313796	-0.206797	0.696163	-1.80639	9.32824e-08	0.419453	1	-0.697332	0.048057	-1.58273	0.00124968	0.237014	0.999697	-0.70321	0.0790725	-2.77414	2.29656e-12
hsa-miR-15a-5p_0_1_Subs;23:G>A	0.285458	0.925707	0.142247	0.929795	-0.267869	0.59483	-0.23191	1	-0.101088	0.859368	-0.127529	0.825252	0.467609	0.545397	0.0851322	0.964904	-0.22454	0.664565	0.121164	1	-0.0509305	0.954243	-0.412837	0.445992	0.205435	0.999697	-0.0723595	0.865311	-0.349722	0.466872
hsa-miR-15a-5p_0_0_Subs;22:G>A	0.303845	0.862581	0.209294	0.453822	0.308324	0.0780852	-0.136173	1	0.0558122	0.894092	0.325256	0.0950374	0.165734	0.660573	0.138091	0.624748	0.529938	0.00011671	0.162579	1	0.362003	0.188747	0.539328	0.131096	-0.0654263	0.999697	0.642853	0.000767529	0.86753	5.29028e-05
hsa-miR-15a-5p_0_0_Subs;22:G>T	0.737064	0.734053	0.0395378	0.952037	-0.117398	0.695346	0.100247	1	-0.17649	0.63203	-0.167533	0.426459	0.262219	0.661533	0.0150086	0.982015	-4.893e-05	0.995516	0.492744	1	0.0291792	0.97549	-0.0229513	0.88331	0.414322	0.999697	-0.0897649	0.790332	-0.0485711	0.813385
hsa-miR-15a-5p_0_0_Subs;0	0.247723	0.868402	0.0929995	0.882318	0.281951	0.198357	-0.112105	1	-0.03643	0.901784	0.399253	0.0436325	0.27484	0.530375	0.176255	0.7444	0.42075	0.0615304	0.112391	1	0.199376	0.718585	0.318544	0.351975	0.0530694	0.999697	0.359373	0.169647	0.532399	0.0171433
hsa-miR-15a-5p_0_-1_Subs;0	0.341944	0.862581	-0.0296157	0.940485	-0.0133643	0.962006	-0.0211746	1	-0.142995	0.543762	0.10756	0.492653	0.225172	0.507964	-0.0150539	0.97375	0.264421	0.112779	0.14735	1	0.0412132	0.953382	0.206793	0.660242	0.0223958	0.999697	0.156074	0.459597	0.424653	0.00140921
hsa-miR-15a-5p_0_-2_Subs;0	0.172289	0.868402	0.779158	8.37072e-14	2.25369	0	-0.026806	1	0.75113	0.000603369	2.63319	0	0.242005	0.165594	1.00232	2.61651e-05	2.95458	0	0.0204766	1	1.59432	1.59294e-06	2.95625	1.1768e-05	-0.0229057	0.999697	2.03637	0	3.81408	0
hsa-miR-15a-5p_0_-2_Subs;1:T>G	0.799064	0.865481	0.220145	0.880569	1.68156	0.00893867	-0.56778	1	-0.247503	0.844282	2.32051	0.000624145	-0.221323	0.937644	0.316295	0.74416	2.54603	0.00100173	-0.098976	1	1.43571	0.0538056	2.94263	0.010464	-0.0132026	0.999697	1.89848	0.00277435	3.25871	4.28839e-09
hsa-miR-17-5p_-1_-2_Subs;0	0.127369	0.947999	-0.323428	0.118979	0.284199	0.294867	-0.177583	1	-0.196716	0.586236	0.651147	0.000830425	0.242373	0.751357	-0.178809	0.580072	0.687903	0.00097389	-0.12984	1	-0.129673	0.65285	0.38378	0.509156	-0.19766	0.999697	-0.441188	0.0465547	0.812869	0.00074026
hsa-miR-17-5p_0_0_Subs;23:G>A	-0.0594003	0.949748	-0.0209523	0.958757	0.453516	0.11512	-0.130625	1	0.0835241	0.864667	0.851284	0.000761397	0.0683974	0.894665	0.153307	0.735512	0.907606	0.000386284	-0.241044	1	0.228031	0.285159	0.72753	0.0207117	-0.15194	0.999697	0.0164704	0.945074	1.28882	1.47556e-06
hsa-miR-17-5p_0_0_Subs;0	-0.0255314	0.971909	-0.189659	0.013012	-0.358101	0.00385746	0.0139131	1	0.0357237	0.591807	-0.188039	0.140591	-0.0296777	0.945035	0.0605684	0.730337	-0.153899	0.171688	-0.0106335	1	-0.208323	0.000220681	-0.478815	0.000120166	0.0196593	0.999697	-0.297352	0.00774705	-0.40829	0.00343772
hsa-miR-17-5p_0_1_Subs;24:T>A	-0.209402	0.865481	0.00140396	0.987548	-0.364587	0.071928	-0.140678	1	-0.112548	0.717723	-0.563123	0.000425669	-0.227313	0.333417	-0.170328	0.585358	-0.529949	0.000602076	-0.0243341	1	-0.0492252	0.886787	-0.333635	0.0634531	-0.0364973	0.999697	0.111187	0.695135	-0.338393	0.0491243
hsa-miR-17-5p_0_1_Subs;0	-0.121359	0.865481	-0.294834	0.030847	-0.857129	3.36316e-11	-0.124189	1	-0.27756	0.044116	-1.22696	0	-0.226463	0.361376	-0.353907	1.34115e-06	-1.18461	0	-0.0303137	1	-0.470841	7.66467e-06	-1.02	6.13057e-06	-0.0706866	0.999697	-0.619325	1.24498e-07	-1.88701	7.06951e-15
hsa-miR-17-5p_0_0_Subs;23:G>T	-0.0186408	0.984482	0.00091547	0.992134	-0.527448	0.00273142	-0.0349008	1	-0.06419	0.814562	-0.649538	0.00164545	0.00135288	1	0.14467	0.561478	-0.541062	3.63954e-05	-0.17493	1	-0.206381	0.121501	-0.609244	0.0271271	0.0740983	0.999697	-0.437801	0.00836183	-1.00691	5.78223e-10
hsa-miR-17-5p_0_-2_Subs;0	0.144043	0.896449	-0.267627	0.294009	0.566818	0.0162458	0.0116513	1	-0.11014	0.795153	1.15138	2.84317e-11	0.317967	0.287312	0.0679046	0.865269	1.292	6.0074e-13	-0.0918072	1	-0.173749	0.336399	0.971517	0.00669506	0.0999135	0.999697	-0.158576	0.403225	1.51887	0
hsa-miR-17-5p_0_-1_Subs;0	-0.0297928	0.984482	0.356962	0.0198872	1.1875	3.36226e-10	-0.137825	1	0.70694	0.000509605	1.82007	1.36778e-12	0.329447	0.321732	0.836757	0.000388169	1.9777	0	-0.0527773	1	0.940063	0.0053392	1.32781	0.000891966	0.0542992	0.999697	1.05827	0	2.02812	0
hsa-miR-17-5p_0_2_Subs;25:G>T	-0.153943	0.871792	-0.462225	0.294198	-0.950097	2.85976e-06	-0.174505	1	-0.381694	0.0351901	-1.42225	5.05878e-09	-0.386028	0.333417	-0.61458	0.00935576	-1.66565	3.3435e-08	0.103131	1	-0.231993	0.252338	-1.32391	8.7759e-05	-0.114306	0.999697	-0.866759	0.000392766	-2.42954	0
hsa-miR-17-5p_0_2_Subs;24:T>A;25:G>A	-0.177613	0.868402	0.609745	0.0154932	-0.116662	0.754447	0.315453	1	0.371122	0.182227	-0.2514	0.595029	-0.102148	0.831787	0.249096	0.592353	-0.107357	0.778513	0.225874	1	0.721502	0.00796005	0.137377	0.701811	0.316069	0.999697	1.06214	0.000120804	0.271399	0.263923
hsa-miR-17-3p_0_1_Subs;0	0.230287	0.899588	-1.0964	0.000475779	-2.5645	2.70934e-11	-0.695104	1	-0.968803	0.000601231	-2.93476	1.45498e-11	0.298293	0.686419	-0.897306	0.00409163	-3.32268	3.06729e-15	0.194255	1	-1.97356	4.8518e-06	-2.40912	0.000119246	-0.732314	0.999697	-2.72762	0	-3.51218	3.99451e-08
hsa-miR-17-3p_0_-1_Subs;0	0.116197	0.9112	0.556925	0.00329737	1.35102	0	-0.147107	1	0.581134	0.00254156	1.95519	0	-0.0923476	0.804844	0.700542	0.00178355	2.36014	0	-0.0273055	1	1.2799	0.00133896	1.8834	0.000828152	-0.389662	0.267648	1.77244	0	2.54429	0
hsa-miR-17-3p_0_0_Subs;0	0.280631	0.906468	0.0397259	0.928546	-0.266229	0.194101	-0.777529	1	0.0087249	0.915922	0.109776	0.599739	0.142895	0.881291	0.20767	0.440131	0.198386	0.417468	-0.0623328	1	0.0377839	0.998445	-0.179278	0.447133	-0.33013	0.999697	0.56058	0.0110087	0.159668	0.639037
hsa-miR-17-3p_0_-2_Subs;0	0.0709084	0.987664	-0.177598	0.654753	-0.0940489	0.648452	-0.326191	1	-0.252565	0.263723	-0.129194	0.555675	-0.00891929	0.983563	-0.0479787	0.91142	-0.132652	0.621634	-0.107853	1	-0.364628	0.184414	-0.00497368	0.87911	-0.183663	0.999697	-0.522294	0.0314425	0.174136	0.473581
hsa-miR-17-3p_0_-3_Subs;0	-0.906476	0.766968	1.38822	0.000696763	2.34814	0	-0.896142	0.839379	1.34712	0.000107311	2.81137	0	-0.452459	0.572531	1.75815	7.87653e-06	3.01005	0	-0.649121	1	1.99772	0.000945564	2.8509	6.31435e-05	-0.730125	0.999697	2.4694	3.02055e-14	4.03636	0
hsa-miR-18a-5p_0_-1_Subs;22:A>G	0.289515	0.868402	0.164259	0.746777	0.688801	0.0045533	0.0353131	1	0.0660843	0.89919	0.719655	2.38479e-05	0.546271	0.192322	0.28573	0.436392	0.94588	2.55855e-06	-0.201876	1	-0.00235467	0.960169	0.801369	0.0209987	0.154492	0.999697	0.297949	0.298816	1.10179	2.21999e-10
hsa-miR-18a-5p_0_-3_Subs;0	0.226522	0.948119	-0.152839	0.747538	0.371424	0.166117	-0.551261	1	-0.0456412	0.88336	0.623094	0.0007745	0.211384	0.831787	0.179556	0.702097	0.585983	1.80545e-06	0.120443	1	-0.0355295	0.949172	0.343491	0.272059	0.0945874	0.999697	0.188011	0.550772	0.825819	2.45254e-13
hsa-miR-18a-5p_0_-1_Subs;0	0.38871	0.865481	0.296211	0.173649	0.591875	0.00365279	-0.149653	1	0.130163	0.816888	1.06385	2.61006e-07	0.92562	0.174133	0.580594	0.0561164	1.07403	0	-0.0205323	1	0.218108	0.281635	0.612463	0.0146601	0.571276	0.971793	0.488883	0.00399586	1.02946	1.38671e-14
hsa-miR-18a-5p_0_0_Subs;0	0.0800747	0.951091	0.0816577	0.832926	-0.311803	0.0241406	-0.00412778	1	0.00852835	0.959686	-0.22985	0.0921697	0.413231	0.334975	0.383552	0.00640476	-0.0876319	0.469289	-0.176251	1	0.0455401	0.856847	-0.351515	0.0234813	0.103326	0.999697	-0.0446004	0.84402	-0.280855	0.232013
hsa-miR-18a-5p_0_-2_Subs;0	0.440717	0.868402	-0.0222637	0.955489	0.128698	0.506381	-0.106284	1	-0.314727	0.383436	0.369273	0.000916022	0.607595	0.443829	0.0916832	0.859371	0.44684	1.40656e-13	0.110017	1	-0.219004	0.395011	0.191928	0.51991	0.240091	0.999697	-0.0215948	0.946027	0.519949	3.3642e-06
hsa-miR-18a-5p_0_1_Subs;0	0.0342055	0.999941	-0.229217	0.55122	-0.670177	0.000386986	-0.509697	1	-0.227477	0.320375	-1.24728	2.70229e-08	0.154874	0.841362	-0.296849	0.252034	-1.30815	3.00295e-11	-0.165359	1	-0.147702	0.47109	-0.793852	0.000550614	0.0747055	0.999697	-0.312906	0.172762	-1.41814	1.17911e-11
hsa-miR-18a-3p_0_0_Subs;0	-0.308082	0.865481	0.015063	0.972722	-0.756154	0.00651353	0.0979175	1	0.158563	0.607064	-0.708614	0.000378098	-0.454806	0.402682	0.114572	0.784565	-1.05117	0.0001011	-0.148054	1	-0.243124	0.260984	-0.863228	0.02603	-0.438613	0.944986	-0.644212	0.000512659	-1.52494	2.52026e-07
hsa-miR-18a-3p_0_-1_Subs;0	-0.0731261	0.987133	1.11351	0.010969	1.68719	2.45627e-05	0.840841	0.892898	1.03329	0.052471	1.78719	7.25611e-06	0.118916	0.945035	1.43856	4.2262e-05	2.06007	4.79869e-14	0.204402	1	1.67361	0.00993904	2.03628	0.0111812	-0.0697335	0.999697	2.36954	6.96329e-09	1.64456	1.63001e-06
hsa-miR-19a-3p_-1_0_Subs;0	0.624688	0.865481	0.124465	0.63537	-0.0603561	0.773064	0.166725	1	-0.0769864	0.842831	0.0705025	0.703654	0.550516	0.333875	0.23758	0.355669	-0.0371987	0.82309	0.274161	1	-0.129552	0.563688	-0.0626315	0.720154	-0.00613068	0.999697	-0.00849984	0.982493	0.340007	0.120799
hsa-miR-19a-3p_-1_-1_Subs;0	0.842211	0.865481	-0.0403815	0.944642	-0.0200701	0.99309	-0.0191092	1	-0.247952	0.584264	0.158687	0.420219	1.05541	0.342364	0.247404	0.674677	0.201077	0.393719	0.505352	1	-0.278671	0.364765	0.0482248	0.836528	0.370974	0.999697	-0.197917	0.622728	-0.0676692	0.867163
hsa-miR-19a-3p_0_-3_Subs;0	0.382891	0.894575	-0.135291	0.72321	0.000926109	0.99563	0.0257499	1	-0.353817	0.243009	0.0889813	0.829496	0.63182	0.192322	0.0226289	0.980695	-0.0141078	0.970938	-0.265936	1	-0.278282	0.28784	-0.00107785	0.950784	0.298057	0.999697	0.0856758	0.841769	0.386912	0.18116
hsa-miR-19a-3p_0_0_Subs;0	0.593402	0.865481	0.0209252	0.959192	-0.264042	0.0566325	-0.029503	1	-0.0919271	0.810962	-0.096391	0.555691	0.678428	0.254672	0.154027	0.437838	-0.032295	0.845273	-0.0162353	1	-0.112502	0.471301	-0.163829	0.274058	0.225129	0.999697	0.0830768	0.618486	0.0119385	0.993082
hsa-miR-19a-3p_0_-2_Subs;0	0.737603	0.868402	-0.129809	0.681913	-0.0867981	0.755255	-0.426896	1	-0.197119	0.601365	0.452765	0.12473	0.6498	0.583845	0.143237	0.719134	0.516723	0.0137282	0.26158	1	0.0420232	0.990181	0.203292	0.749922	0.426269	0.999697	0.200378	0.518866	0.849314	2.00247e-05
hsa-miR-19a-3p_0_-1_Subs;0	0.597012	0.865481	0.108871	0.787876	0.0225017	0.871349	-0.157381	1	-0.00355531	0.911491	0.326535	0.00810276	0.761695	0.192322	0.4761	0.0312814	0.25379	0.0336992	-0.0400942	1	-0.111539	0.66515	0.109668	0.338266	0.178456	0.999697	0.0760755	0.797824	0.198394	0.119339
hsa-miR-19a-3p_0_0_Subs;23:A>T	0.549121	0.865481	-0.256274	0.269317	-0.347205	0.156201	-0.0638571	1	-0.342825	0.257417	-0.148284	0.529639	0.745156	0.192322	0.0715363	0.863728	-0.501144	0.0121489	-0.0976157	1	-0.237282	0.0917493	-0.294887	0.231476	0.328248	0.999697	-0.265029	0.0335648	-0.438715	0.0239342
hsa-miR-20a-5p_0_0_Subs;23:G>T	0.322962	0.868402	-0.242197	0.244417	-0.635199	4.77674e-06	-0.178807	1	-0.230889	0.264664	-0.418431	0.0113803	0.571968	0.356633	-0.15806	0.497152	-0.532372	0.000169839	0.146376	1	-0.419511	0.0138321	-0.799072	0.000118307	0.346885	0.999697	-0.626761	0.00491487	-1.14053	3.67913e-11
hsa-miR-20a-5p_0_1_Subs;23:G>A;24:T>G	0.0321801	0.994886	0.35442	0.634438	0.105619	0.760211	-0.19837	1	0.375077	0.429044	0.70148	0.0174855	0.114644	0.90472	0.385665	0.323227	1.07494	2.79977e-09	0.591428	1	0.972766	0.000606783	0.741577	0.183864	0.0039879	0.999697	1.15304	1.38203e-05	1.59324	1.63525e-05
hsa-miR-20a-5p_0_2_Subs;24:T>A;25:G>A	-0.0575425	0.954151	0.64085	0.0880505	0.0585553	0.831708	-0.00673638	1	0.431222	0.288895	0.0458216	0.85285	0.280486	0.591948	0.189749	0.764676	-0.0600152	0.828263	0.19719	1	0.799363	0.024525	0.0651333	0.830339	0.347508	0.999697	1.11085	0.0011855	0.306971	0.279361
hsa-miR-20a-5p_0_0_Subs;0	0.19232	0.868402	-0.179596	0.193162	-0.333681	0.0110702	-0.200466	1	-0.0518963	0.794845	-0.0486527	0.761166	0.233921	0.594963	0.0513581	0.828857	-0.0072775	0.979131	0.0402446	1	-0.256128	0.0635062	-0.474698	0.0054236	0.163432	0.999697	-0.279074	0.00663698	-0.38919	5.87266e-05
hsa-miR-20a-5p_0_-1_Subs;0	0.31246	0.868402	0.208617	0.457318	0.823865	1.01451e-05	-0.202571	1	0.433374	0.0248928	1.54776	2.2932e-14	0.606681	0.372442	0.610381	0.0151292	1.68587	0	0.148898	1	0.460727	0.213919	0.953431	0.00992001	0.295186	0.999697	0.652119	0.000167888	1.6315	0
hsa-miR-20a-5p_0_1_Subs;0	0.163181	0.868402	-0.221887	0.043574	-0.677497	2.01004e-13	-0.147452	1	-0.23793	0.0424994	-0.883515	1.17399e-15	0.0855791	0.853432	-0.230627	0.0221837	-0.931931	9.79515e-14	0.0592863	1	-0.413289	0.000961479	-0.993984	2.53711e-06	0.175446	0.999697	-0.521617	1.42251e-06	-1.66293	0
hsa-miR-20a-5p_0_0_Subs;23:G>A	-0.0151294	0.988578	0.0326997	0.974686	0.215417	0.347443	-0.494645	0.603147	0.104196	0.800295	0.578136	0.0169842	0.188648	0.747308	0.245724	0.511642	0.545984	0.00819128	-0.287004	1	-0.0110251	0.915669	0.238981	0.427079	-0.0391075	0.999697	0.072096	0.824577	0.532821	0.00772507
hsa-miR-20a-5p_0_1_Subs;24:T>A	0.133517	0.899044	0.130651	0.741065	-0.317584	0.0859803	-0.357618	1	0.0222001	0.948082	-0.323438	0.0790417	0.17113	0.745762	-0.0348585	0.942635	-0.380459	0.0258334	-0.0283045	1	0.206711	0.418447	-0.326829	0.146863	0.177307	0.999697	0.269949	0.233219	-0.246271	0.179516
hsa-miR-20a-5p_0_1_Subs;23:G>A;24:T>A	0.00199108	1	0.415656	0.541612	0.504633	0.0118859	-0.0407119	1	-0.0177797	0.971359	0.775724	0.00237964	-0.0767613	0.976052	0.142808	0.923213	1.20588	2.02987e-14	-0.369021	1	0.673145	0.131817	0.656458	0.142645	-0.070685	0.999697	0.953624	0.0216422	1.28578	1.90373e-05
hsa-miR-20a-5p_0_-2_Subs;0	0.258103	0.882146	-0.388114	0.127846	0.402598	0.067112	-0.414021	1	-0.154879	0.606151	0.977902	1.95272e-08	0.138299	0.864127	0.093253	0.807258	1.15546	1.53454e-11	-0.0335544	1	-0.214449	0.390269	0.813988	0.00767573	0.0506503	0.999697	-0.180842	0.38711	1.3005	2.54204e-12
hsa-miR-92a-1-5p_0_0_Subs;0	-0.381756	0.868402	0.0243961	0.991239	-0.297439	0.158842	0.558426	1	0.377537	0.301771	-0.0764217	0.787092	0.03083	0.982881	0.304018	0.344367	0.175903	0.525122	-0.379534	1	0.307158	0.671039	-0.0276136	0.830222	-0.931759	0.646757	0.767033	0.0106649	0.177722	0.351661
hsa-miR-1260a_0_0_Subs;9:T>G	-0.342207	0.865481	0.265616	0.323945	0.620392	0.000394773	0.196794	1	0.292719	0.273784	0.563764	0.0206503	-0.398692	0.287958	0.431582	0.0182411	0.821995	2.96281e-05	0.0610272	1	0.427225	0.125308	0.578038	0.0289977	-0.355553	0.999697	0.270474	0.221971	0.504831	0.0199742
hsa-miR-342-5p_0_1_Subs;0	-0.794266	0.420078	-0.0162776	0.972722	0.635386	9.49507e-07	-0.225073	1	0.127605	0.794974	0.771353	1.42915e-05	-0.764153	0.0230071	-0.344875	0.271332	1.02459	1.45131e-05	0.0699348	1	0.17	0.66537	0.855699	0.00019785	-0.40301	0.999697	0.444597	0.106041	1.29272	1.40801e-05
hsa-miR-342-5p_0_3_Subs;24:G>A	0.0387985	1	0.0723691	0.884196	-0.602673	0.0113962	0.698146	1	-0.153617	0.678123	-0.98395	6.79757e-05	-0.176779	0.86753	-0.0151142	0.991244	-0.764464	0.00406558	0.8883	1	0.146731	0.661838	-0.556319	0.0513375	-0.0898737	0.999697	0.482523	0.187743	-0.882263	0.000672717
hsa-miR-342-5p_0_3_Subs;0	-0.364273	0.865481	-1.19124	1.55505e-09	-2.62241	3.4549e-09	0.337346	1	-1.24104	5.11037e-07	-4.20073	2.42351e-13	-0.684946	0.250655	-1.37822	8.51459e-10	-3.74215	1.25529e-13	0.00801069	1	-1.57539	2.94119e-05	-1.56377	0.000668872	-0.54096	0.961623	-2.49038	0	-3.44018	7.67917e-07
hsa-miR-342-5p_0_4_Subs;0	-0.625401	0.865481	-0.812165	0.00538332	-1.76914	5.15177e-08	-0.040693	1	-1.40442	2.60077e-07	-2.62751	0	-1.25365	0.106256	-1.74633	2.05946e-14	-2.5214	0	-0.0270788	1	-0.609257	0.0130227	-1.49588	1.45829e-05	-0.775845	0.920469	-0.799044	0.00273451	-2.33481	2.39242e-13
hsa-miR-342-5p_0_5_Subs;26:C>T	-0.464267	0.865481	-0.639054	0.120815	-0.672906	0.207709	0.309981	1	-0.782154	0.093797	-1.45822	3.89824e-09	-0.960459	0.252936	-1.15626	0.000432723	-1.64708	3.74514e-09	-0.09237	1	-0.279558	0.414888	-0.51349	0.115899	-0.326106	0.999697	-0.261743	0.52554	-1.12771	0.000185242
hsa-miR-342-5p_0_2_Subs;23:G>A	-0.120411	0.941907	-0.357701	0.758712	0.755959	0.000977539	0.315032	1	0.0536079	0.876017	1.03392	0.000189029	-0.215252	0.793532	-0.248871	0.896695	1.04777	9.73518e-06	0.31466	1	0.0517474	0.835371	1.29428	0.00133243	-0.286778	0.999697	0.0846143	0.804915	1.66934	2.80937e-07
hsa-miR-342-5p_0_5_Subs;0	-0.511985	0.865481	-1.59351	1.31806e-13	-3.18768	4.09129e-15	-0.08588	1	-2.17564	2.55586e-13	-6.27466	8.59126e-13	-0.672733	0.431245	-2.55378	0	-6.47506	0	-0.0958296	1	-1.55059	0.000622615	-2.27277	4.55218e-05	-0.140603	0.999697	-3.28501	0	-5.96812	1.02646e-15
hsa-miR-342-5p_0_2_Subs;0	-0.251554	0.868402	-0.0619754	0.802618	-0.500431	0.00331962	0.324714	1	0.13015	0.691013	-0.73593	1.46181e-09	-0.553269	0.329562	-0.0878436	0.824738	-0.854501	5.55862e-12	0.246218	1	-0.123707	0.53902	-0.579205	0.0250206	-0.0949621	0.999697	0.0373249	0.83841	-1.17873	0
hsa-miR-342-5p_1_5_Subs;25:C>T	-0.343123	0.868402	-0.312379	0.668372	-0.770021	0.0350719	0.399874	1	-0.478284	0.239332	-1.03345	0.00156085	-0.706309	0.379129	-0.829791	0.012949	-1.2842	0.00183416	0.0274584	1	-0.0578913	0.850186	-0.570372	0.239561	-0.239363	0.999697	-0.0726412	0.705504	-0.98682	0.0024166
hsa-miR-342-5p_1_6_Subs;0	-0.566665	0.865481	-1.50275	0.00249753	-2.79339	1.44779e-09	-0.328834	1	-2.72898	0	-4.32872	0	-1.48057	0.0400634	-2.78788	0	-5.30339	0	-0.00771438	1	-1.42286	0.000110778	-1.28512	0.0115628	-0.219134	0.999697	-2.42704	1.54161e-10	-5.05594	0
hsa-miR-342-5p_1_2_Subs;0	-0.66053	0.862581	0.701951	0.00606926	0.475515	0.0721393	0.0938226	1	0.739108	0.0108414	0.572969	0.017253	-1.05259	0.16128	0.62133	0.0435996	0.678573	0.0200892	-0.138986	1	0.823686	0.012044	0.63145	0.114292	-0.493448	0.999697	0.971312	0.0130698	0.771053	0.00114164
hsa-miR-342-5p_1_4_Subs;0	-0.254328	0.875667	-0.109265	0.860853	-0.516922	0.0549523	0.370494	1	-0.227883	0.642549	-0.947199	0.000333276	-0.773957	0.275287	-0.523581	0.227484	-0.96139	0.000190131	0.130939	1	-0.000616431	0.988904	-0.314042	0.419455	-0.234346	0.999697	0.307318	0.544365	-0.421927	0.0984371
hsa-miR-342-5p_1_5_Subs;0	-0.482181	0.865481	-1.13498	4.00728e-10	-2.41393	0	0.0571263	1	-1.3532	9.77214e-08	-4.03595	0	-0.643488	0.376123	-1.71007	4.36856e-15	-4.63679	0	-0.0693922	1	-1.25758	9.57419e-05	-1.81763	0.000591342	-0.15113	0.999697	-2.15227	0	-5.64368	0
hsa-miR-342-5p_1_5_Subs;1:G>T	-0.696858	0.868402	-1.21212	0.254257	-1.93346	0.00695097	-0.23658	1	-1.35523	0.0521799	-3.6732	7.71142e-08	-0.98191	0.54474	-2.15036	0.00276111	-4.4472	1.15699e-12	-0.252321	1	-0.779001	0.216482	-2.72935	2.17555e-05	-0.588906	0.999697	-1.98824	0.00649859	-5.88914	0
hsa-miR-342-5p_1_3_Subs;0	-0.334795	0.865481	-0.898252	0.0102138	-1.4936	1.73484e-08	0.366493	1	-0.754525	0.0218595	-1.82704	2.12427e-09	-0.442141	0.402682	-0.717541	0.129573	-2.42102	8.75272e-14	0.0583569	1	-1.53311	7.32337e-06	-1.52351	0.000147504	-0.287448	0.999697	-1.61718	2.09757e-05	-3.02694	2.01146e-13
hsa-miR-342-5p_1_6_Subs;26:A>T	-0.50829	0.865481	-0.893445	0.000204806	-2.6198	0	0.104154	1	-1.40581	9.57996e-07	-4.69861	0	-0.670895	0.310363	-1.62354	3.76212e-10	-4.36311	0	-0.0477041	1	-1.33198	0.000867434	-1.98517	0.000220397	-0.194542	0.999697	-2.30674	6.65978e-10	-6.03637	0
hsa-miR-342-3p_0_0_Subs;23:T>G	-0.82938	0.823815	-0.100225	0.960427	0.437427	0.283205	0.250552	1	0.196148	0.785554	0.587453	0.163994	-0.431525	0.684057	0.0673467	0.850952	0.562916	0.0620859	0.160991	1	0.480746	0.17776	0.816526	0.0962404	-0.252523	0.999697	0.615495	0.0754459	0.487953	0.309809
hsa-miR-342-3p_0_2_Subs;24:C>A;25:A>T	-0.0171823	0.979961	-0.68476	0.299723	-1.62885	1.35376e-06	0.215554	1	-0.793591	2.36295e-06	-2.38146	0	-0.473042	0.318275	-1.16381	8.53985e-08	-3.23018	0	0.308182	1	-0.645356	0.0281549	-1.00203	0.0050066	0.0748479	0.999697	-1.31379	4.09838e-08	-2.28578	3.86514e-15
hsa-miR-342-3p_0_3_Subs;25:A>T;26:C>T	-0.209915	0.910409	-1.75156	0.000111178	-2.72618	1.13985e-12	-0.0606201	1	-2.14157	1.48789e-10	-4.18112	0	-0.458368	0.450695	-2.56417	1.46687e-07	-5.73449	0	0.131245	1	-2.24605	0.000196485	-2.96548	2.14586e-05	-0.16308	0.999697	-4.36447	0	-5.99508	1.75395e-11
hsa-miR-342-3p_0_-1_Subs;21:C>T	-0.1289	0.984482	0.699664	0.200083	2.56291	1.13705e-10	0.148335	1	0.963771	0.0327561	2.93291	0	0.454206	0.827845	0.763363	0.195527	2.93574	2.60187e-10	0.183167	1	1.40729	0.000248536	2.58553	0.00104033	0.538464	0.999697	1.83996	3.16464e-06	4.0113	2.45686e-15
hsa-miR-342-3p_0_1_Subs;0	-0.29745	0.865481	-0.0287523	0.975277	-0.82154	2.12717e-09	0.0254101	1	-0.0787265	0.770351	-1.36904	0	-0.499116	0.36604	-0.456745	0.00375604	-1.56186	0	0.123038	1	-0.100405	0.806226	-1.04828	0.000613551	-0.178339	0.999697	-0.128354	0.595957	-2.14889	0
hsa-miR-342-3p_0_1_Subs;24:C>T	-0.0816511	0.919972	0.0407731	0.920033	-0.0967654	0.685333	0.0860244	1	0.0067876	0.97638	-0.267785	0.293032	-0.259758	0.584711	-0.353557	0.208169	-0.218707	0.36052	0.192139	1	0.12596	0.677787	-0.142717	0.621175	-0.0537097	0.999697	0.12478	0.595957	-0.175701	0.484426
hsa-miR-342-3p_0_1_Subs;1:T>G	0.0783632	0.999941	-0.0432379	0.984304	-0.679809	0.265517	-0.0371657	1	0.101431	0.969377	-0.988195	0.140591	-0.168694	0.931589	-0.525358	0.551831	-1.37314	0.0520014	0.593026	1	0.237455	0.836894	-1.25557	0.0197618	-0.204653	0.999697	0.00097147	0.991975	-1.86863	0.00174122
hsa-miR-342-3p_0_0_Subs;0	-0.247068	0.865481	0.278332	0.336664	0.580422	0.0019073	0.0167351	1	0.395614	0.20233	0.514176	0.000306674	-0.375891	0.443829	0.0963681	0.616432	0.57471	0.000112135	0.103772	1	0.441171	0.076436	0.348844	0.0554338	-0.172908	0.999697	0.679574	0.000265669	0.607554	8.50201e-05
hsa-miR-342-3p_0_2_Subs;24:C>A;25:A>G	-0.734354	0.865481	-0.365521	0.922073	-0.72162	0.388258	0.0687745	1	-0.718244	0.513307	-1.25504	0.0602831	-0.278338	0.747308	-0.996586	0.404823	-0.862313	0.076098	0.114594	1	-0.706136	0.371669	-0.18445	0.500577	-0.168037	0.999697	-0.78166	0.681478	-0.758468	0.242618
hsa-miR-342-3p_0_3_Subs;25:A>T;26:C>A	-0.108122	0.919972	-1.14027	0.0704815	-2.40654	4.19253e-07	0.29513	1	-1.59142	3.28918e-08	-5.07368	0	-0.321026	0.600901	-2.23961	3.65121e-11	-5.92624	0	0.13924	1	-1.32738	0.000931808	-1.81336	0.0036666	-0.230982	0.999697	-3.39355	0	-6.62581	0
hsa-miR-342-3p_0_2_Subs;24:C>A	-0.26555	0.875292	-0.160101	0.939213	-0.624663	0.0238009	0.381931	1	-0.582928	0.0717624	-1.60214	5.61948e-08	-0.239211	0.777247	-1.1905	2.8317e-05	-1.37662	8.98329e-11	0.195522	1	-0.253325	0.539244	-0.318623	0.266874	-0.0610819	0.999697	-0.262586	0.567481	-0.653442	0.00904499
hsa-miR-342-3p_0_3_Subs;26:C>T	-0.103515	0.912051	-1.31218	0.00440208	-2.89622	5.57958e-14	-0.0571675	1	-1.79991	2.3224e-10	-4.97024	0	-0.559696	0.269158	-2.21826	0	-6.51263	0	0.0646717	1	-1.9458	6.60501e-08	-1.96806	0.0032093	-0.186724	0.999697	-3.8121	0	-5.74482	0
hsa-miR-342-3p_0_0_Subs;1:T>G	0.115343	1	0.524919	0.695239	0.53555	0.528901	-0.153925	1	0.56233	0.7628	0.865265	0.19344	-0.162037	0.93251	0.142389	0.966505	0.676158	0.300604	0.441532	1	0.899694	0.382394	0.255399	0.780371	-0.306103	0.999697	1.10492	0.136477	0.643058	0.236525
hsa-miR-342-3p_0_-2_Subs;0	-0.308488	0.865481	0.0883316	0.872337	1.3531	1.14706e-06	-0.176308	1	0.0671486	0.895112	1.50064	1.2518e-09	-0.17928	0.755679	-0.248432	0.587818	1.90707	0	0.17124	1	0.2532	0.513966	1.6588	0.000712317	0.124826	0.999697	0.444177	0.237334	2.66061	5.24429e-16
hsa-miR-342-3p_0_-3_Subs;0	-0.739813	0.509305	0.374951	0.464584	1.95955	3.3314e-12	-0.418003	1	0.459179	0.207979	2.09617	2.88214e-15	-0.547842	0.233806	0.347581	0.325721	2.6287	0	-0.0867749	1	0.840731	0.00347102	2.30885	0.000273505	-0.287702	0.999697	0.98693	0.000130896	3.64534	0
hsa-miR-342-3p_0_3_Subs;26:C>A	-0.156706	0.887038	-0.89649	0.0704815	-1.9854	6.95653e-09	0.346916	1	-1.52138	3.7853e-07	-3.91315	9.86283e-15	-0.226469	0.698854	-2.37442	4.96873e-08	-4.94627	0	0.170411	1	-0.956737	0.00350313	-1.38008	0.00297115	-0.384818	0.999697	-2.29715	0	-4.04227	3.37882e-13
hsa-miR-342-3p_0_2_Subs;25:A>T	-0.235075	0.868402	-0.674742	0.0656471	-2.33469	0	0.0514387	1	-1.00994	8.18443e-08	-3.89157	0	-0.572853	0.21254	-1.36678	2.55847e-12	-4.33207	0	0.0972979	1	-1.11887	0.00400996	-1.97664	3.37776e-05	-0.261077	0.999697	-2.1963	0	-5.44949	1.46505e-10
hsa-miR-342-3p_0_-1_Subs;0	-0.278249	0.865481	1.03088	2.04286e-05	3.0638	0	0.0960996	1	1.15938	1.50383e-05	3.30995	0	-0.345554	0.54474	0.911251	1.26337e-05	3.59565	0	0.11717	1	1.89994	2.62072e-05	3.31712	1.09421e-08	-0.16284	0.999697	2.48359	0	4.40873	0
hsa-miR-342-3p_0_-1_Subs;22:G>A	-0.106691	0.988588	0.0671478	0.966957	3.21328	5.95494e-09	-0.687199	1	0.106212	0.993703	3.56422	1.61318e-10	-0.271838	0.92209	-0.0372832	0.980645	3.43399	3.17828e-09	-0.108499	1	0.814538	0.361793	3.90544	3.50832e-07	-0.0421776	0.999697	1.3766	0.00619204	4.19213	3.56739e-10
hsa-miR-342-3p_0_1_Subs;4:C>G	-0.013388	0.997017	0.164433	0.960427	-0.89918	0.936961	-0.242193	1	0.745836	0.91185	-0.587746	0.880727	-0.0164714	1	-0.554749	0.904587	-1.49658	0.510133	0.890996	1	1.01568	0.539244	-2.09699	0.244165	-0.0906088	0.999697	0.717566	0.681478	-1.91206	0.414603
hsa-miR-342-3p_0_-1_Subs;20:C>T	-0.993768	NA	2.18507	0.10626	2.59175	2.14935e-05	1.17413	1	2.21085	0.14889	2.58522	4.13902e-06	0.538912	0.93804	1.68094	0.44837	3.13961	5.00406e-12	1.56738	1	3.2592	0.000803072	3.07028	0.000224216	-0.0307717	0.999697	3.87677	0.000775397	4.28958	7.92313e-11
hsa-miR-342-3p_0_-4_Subs;0	0.0966917	0.925707	-0.32956	0.396258	1.22655	0.000796508	0.168583	1	-0.548411	0.0511333	1.42346	8.89932e-07	-0.109387	0.955446	-0.1388	0.706274	2.07231	9.02425e-16	0.328037	1	0.235883	0.435774	1.98286	0.00631487	-0.326717	0.999697	0.159505	0.478553	3.15549	0
hsa-miR-342-3p_0_2_Subs;24:C>T;25:A>T	-0.218829	0.868402	-0.684663	0.311002	-1.31823	0.000301498	0.0486191	1	-0.995073	0.00529538	-2.52054	6.92004e-11	-0.660498	0.181402	-1.07924	0.0167215	-3.18664	2.59151e-11	-0.0566274	1	-0.751009	0.127128	-1.18029	0.010065	-0.252261	0.999697	-1.65501	3.41078e-06	-3.6782	7.59865e-08
hsa-miR-342-3p_0_2_Subs;0	-0.293914	0.865481	-0.609906	0.111548	-1.98601	8.06814e-15	0.0197512	1	-1.10781	4.82756e-06	-3.53977	0	-0.572539	0.277535	-1.58824	0	-3.92503	0	0.102753	1	-0.782629	0.0098021	-1.62857	0.000119246	-0.222397	0.999697	-1.39716	2.23416e-11	-4.05696	0
hsa-miR-342-3p_0_1_Subs;24:C>A	-0.344656	0.865481	0.174843	0.620776	0.113274	0.800087	0.0811153	1	0.0241644	0.884649	-0.347324	0.339658	-0.340094	0.581327	-0.389278	0.417594	-0.102754	0.509836	0.159956	1	0.235492	0.260826	0.13677	0.547014	-0.130447	0.999697	0.59156	0.0440548	0.647015	0.0615719
hsa-miR-342-3p_0_2_Subs;25:A>G	-0.213659	0.868402	-0.138319	0.875021	-0.925914	2.7074e-13	0.438406	1	-0.343528	0.147384	-1.82421	0	-0.276791	0.684057	-0.635738	0.00143259	-1.93232	0	0.118514	1	-0.132159	0.771757	-0.67793	0.0521549	-0.16918	0.999697	-0.419229	0.0911946	-2.11288	0
hsa-miR-342-3p_0_0_Subs;23:T>A	-0.126826	0.912051	0.125946	0.840108	0.789662	0.00280766	-0.0528333	1	0.229858	0.794974	0.819785	6.35174e-05	-0.377786	0.508486	-0.371715	0.0978264	1.03482	1.4937e-08	0.375293	1	0.298995	0.240031	1.19851	0.000802018	-0.162287	0.999697	0.380778	0.17422	2.10289	5.32245e-11
hsa-miR-342-3p_0_1_Subs;24:C>G	-0.271058	0.868402	0.452204	0.121006	0.461965	0.0106883	0.239436	1	0.637731	0.214355	0.141377	0.589204	-0.552008	0.277535	0.0965834	0.834229	0.314099	0.0851154	0.207701	1	0.650418	0.00622526	0.641032	0.0560469	-0.184409	0.999697	0.799612	0.00940939	1.09426	6.89392e-06
hsa-miR-342-3p_1_2_Subs;0	-0.126306	0.889963	-0.669421	0.0964108	-1.63017	1.93919e-06	-0.20588	1	-0.88762	0.0295105	-2.33769	2.3209e-11	-0.645918	0.0162621	-1.27236	6.10944e-05	-3.20933	0	0.123589	1	-0.888247	0.00224358	-1.22035	0.0143545	-0.325584	0.897266	-1.04397	0.000162386	-3.32724	1.27229e-05
hsa-miR-342-3p_1_2_Subs;24:A>T	-0.267845	0.868402	-0.608909	0.196712	-1.43013	0.000111833	-0.213826	1	-0.781983	0.142595	-3.13679	2.31497e-15	-0.542096	0.280823	-0.724668	0.0649117	-3.2383	2.99825e-14	0.388742	1	-0.961452	0.000663824	-1.3372	0.00644028	-0.177326	0.999697	-1.66218	6.03565e-09	-4.6575	1.12122e-13
hsa-miR-342-3p_1_1_Subs;0	-0.291535	0.865481	0.119007	0.876539	0.339885	0.315522	-0.0188768	1	0.112844	0.923614	-0.130707	0.690547	-0.627435	0.105067	-0.276186	0.511658	-0.264519	0.374528	0.120634	1	0.0824744	0.900049	-0.210499	0.539113	-0.308219	0.999697	0.407796	0.301383	-1.02364	0.00231986
hsa-miR-342-3p_1_0_Subs;0	0.215099	0.910409	0.729251	0.244762	1.14812	0.0406285	0.477314	1	0.703686	0.237593	1.07068	0.00845049	-0.249072	0.747308	0.785811	0.382089	1.2562	0.000254649	0.603926	1	0.79009	0.268248	0.733204	0.147292	-0.00197575	0.999697	1.30371	0.015929	1.29224	0.00904499
hsa-miR-342-3p_2_2_Subs;22:C>A	-0.600855	0.862581	0.392002	0.446234	1.49398	0.0536732	-0.62788	1	0.294712	0.594543	1.32723	0.00121711	-0.325906	0.726242	-0.0893036	0.981494	1.5887	6.86921e-05	-0.359781	1	0.530182	0.244429	1.62872	0.00224735	0.111904	0.999697	0.823605	0.0509741	2.63003	9.07362e-06
hsa-miR-342-3p_2_3_Subs;24:C>A	-0.170491	0.868402	-0.277964	0.424404	-1.40276	0	-0.0676038	1	-0.409351	0.132157	-2.46293	0	-0.436425	0.310363	-0.625469	0.00334132	-2.61868	0	0.205972	1	-0.315231	0.102725	-1.01017	0.00240744	-0.284065	0.999697	-1.09757	4.25707e-07	-2.92619	0
hsa-miR-342-3p_2_3_Subs;24:C>T	-0.110405	0.868402	-0.448987	0.212149	-2.13674	0	0.029606	1	-0.672479	0.00670205	-3.23855	0	-0.414056	0.275287	-0.768179	0.000432723	-3.78722	0	0.299888	1	-0.952236	0.00235031	-1.99279	0.00062014	-0.268763	0.999697	-1.86305	8.69727e-12	-4.39017	3.94077e-07
hsa-miR-342-3p_2_1_Subs;22:C>A	-0.357672	0.921908	1.09031	0.0670246	3.05604	6.05942e-12	0.371436	1	0.526788	0.611736	2.95816	1.87875e-07	-0.40665	0.80668	0.691819	0.576801	3.22163	3.09299e-10	0.355614	1	1.2918	0.0360353	2.91206	0.000566123	0.163444	0.999697	1.94436	4.70221e-05	4.43519	2.26734e-11
hsa-miR-342-3p_2_-1_Subs;0	-0.23644	0.947875	1.47295	0.00266692	3.21207	2.09772e-15	0.45732	1	1.87506	1.14671e-05	3.67726	0	-0.624588	0.640518	1.0191	0.0856139	4.0176	0	-0.331993	1	2.2977	0.000108451	3.64835	2.3617e-05	0.323288	0.999697	3.07368	1.07326e-08	4.98537	0
hsa-miR-342-3p_2_2_Subs;0	-0.173317	0.868402	-0.277139	0.295688	-0.839649	2.70738e-11	0.024104	1	-0.360612	0.155787	-1.41949	0	-0.386511	0.316128	-0.698657	1.32074e-05	-1.46106	0	0.217274	1	-0.461502	0.0498017	-1.06098	0.00022342	-0.163468	0.999697	-0.6438	0.00360991	-1.97555	1.51543e-15
hsa-miR-342-3p_2_0_Subs;0	0.100154	0.899044	0.800276	0.00207627	2.87594	0	0.125739	1	0.633503	0.0256638	3.07973	0	-0.142106	0.629122	0.444817	0.0647889	3.30763	0	0.21732	1	1.61336	0.00123726	2.80741	1.03618e-06	-0.0874631	0.999697	2.13883	3.66251e-12	3.75114	0
hsa-miR-342-3p_2_1_Subs;0	-0.181016	0.865481	0.356462	0.128291	0.920894	0.000210116	-0.0169818	1	0.339138	0.24515	0.780042	0.000802887	-0.290718	0.436901	0.0715334	0.769799	0.871674	1.20174e-07	0.162888	1	0.619904	0.0278807	0.444405	0.0451584	-0.10265	0.999697	0.900671	2.88854e-05	0.516691	0.053654
hsa-miR-342-3p_2_2_Subs;23:A>T	-0.0147226	0.984482	-0.190703	0.675989	-1.13663	4.58342e-08	0.0380027	1	-0.367329	0.038752	-1.95455	3.75151e-13	-0.325595	0.440786	-0.675967	0.0003632	-1.9683	0	0.184795	1	-0.456845	0.151058	-1.24908	0.00166081	-0.164423	0.999697	-0.782552	0.00100437	-2.69332	4.1007e-10
hsa-miR-345-5p_0_1_Subs;23:G>T	-0.0667167	0.960612	-0.420334	0.312342	-1.42051	1.82313e-13	-0.134502	1	-0.457515	0.185663	-2.17115	9.6742e-11	-0.298215	0.182257	-0.372324	0.237098	-2.48258	2.77607e-11	-0.119422	1	-0.766682	0.035352	-1.52108	0.00893477	-0.18467	0.999697	-0.735893	0.00822522	-3.56649	1.77457e-10
hsa-miR-345-5p_0_0_Subs;1:G>T	-0.0699136	0.994989	-1.23818	0.160983	-2.34609	0.000136799	-0.357586	1	-1.23145	0.129486	-3.2994	5.14575e-08	-0.509614	0.709726	-1.32351	0.0646129	-3.57998	1.42688e-08	-0.21138	1	-1.28695	0.131817	-2.51063	2.77673e-05	-0.447363	0.999697	-2.31443	6.81728e-05	-3.90826	4.14833e-07
hsa-miR-345-5p_0_-1_Subs;0	-0.0182968	0.995119	0.399985	0.155514	1.19352	6.16853e-06	-0.246801	1	0.435424	0.246971	1.29169	4.22928e-10	-0.122983	0.679316	0.41792	0.0971272	1.42061	1.34105e-15	-0.118211	1	0.724955	0.0639817	1.08205	1.67583e-05	-0.126387	0.999697	1.18316	3.14161e-08	1.44288	4.81775e-11
hsa-miR-345-5p_0_-2_Subs;0	-0.0717119	0.964079	-0.00198728	0.997053	1.36113	3.73353e-09	-0.0856291	1	0.193148	0.736107	1.72291	2.94941e-14	-0.253514	0.427834	0.15167	0.539478	1.89257	0	-0.174897	1	0.543134	0.260886	1.67855	4.67702e-07	-0.174836	0.999697	0.90537	3.06124e-05	2.22037	0
hsa-miR-345-5p_0_-1_Subs;1:G>A	0.378024	0.899044	0.769033	0.503547	1.14095	0.067563	-0.326678	1	0.659024	0.489767	1.38057	0.0171037	0.215738	0.899104	0.593658	0.646974	1.3564	0.0111153	0.0330069	1	1.31238	0.093079	1.15843	0.147919	0.109059	0.999697	1.54219	0.0174012	1.59537	0.00595831
hsa-miR-345-5p_0_0_Subs;1:G>A	0.0176212	1	-0.848561	0.417474	-1.84064	0.00612643	-0.600585	1	-1.10619	0.170374	-2.59186	0.00029825	-0.245696	0.931156	-1.11363	0.196971	-2.93101	2.78924e-06	-0.0983289	1	-0.88153	0.339153	-2.05183	0.000383946	-0.479151	0.999697	-1.58749	0.00560927	-3.58835	4.40196e-05
hsa-miR-345-5p_0_-1_Subs;21:T>A	-0.402487	0.865566	0.275752	0.72873	1.57351	7.12699e-06	-0.169311	1	0.206353	0.808002	1.99378	5.14447e-05	-0.421331	0.640868	0.656545	0.210104	1.80251	1.57192e-08	-0.229913	1	0.806873	0.37661	1.83255	0.006634	0.0372773	0.999697	1.28763	0.00101358	1.9739	2.36959e-05
hsa-miR-345-5p_0_0_Subs;22:C>T	-0.0113804	1	-0.250574	0.635951	0.0879174	0.685862	-0.230431	1	-0.283555	0.55795	0.0536617	0.824542	-0.258333	0.312359	-0.260537	0.436438	0.0690738	0.745327	-0.166645	1	-0.301628	0.500846	0.13271	0.650812	-0.181219	0.999697	-0.0500285	0.875549	-0.104295	0.747873
hsa-miR-345-5p_0_0_Subs;1:G>C	0.163155	0.96313	-0.997842	0.374474	-2.14646	0.00311438	-0.333784	1	-1.26492	0.151175	-2.87722	3.08186e-05	-0.267735	0.896046	-1.05174	0.29943	-3.56948	9.10371e-08	-0.134492	1	-1.13078	0.181775	-1.94409	0.0159375	-0.218453	0.999697	-1.95954	0.000431051	-3.21154	0.00203025
hsa-miR-345-5p_0_0_Subs;22:C>A	-0.0111471	0.999941	0.365731	0.265939	0.924759	6.44166e-06	-0.0341491	1	0.377571	0.268822	0.986666	0.000268717	0.0151134	0.979999	0.341721	0.0358744	1.0194	2.26364e-06	-0.101786	1	0.574123	0.0599626	1.12742	0.000421957	0.00857794	0.999697	1.01094	3.24196e-06	1.40264	5.84115e-08
hsa-miR-345-5p_0_0_Subs;0	-0.0580609	0.964342	-1.14346	8.67818e-05	-1.97294	0	-0.176214	1	-1.16109	0.000137635	-3.00958	0	-0.376531	0.0295365	-1.19071	3.87432e-05	-3.18581	0	-0.177276	1	-1.65704	3.05639e-06	-1.88315	8.48363e-05	-0.160837	0.999697	-2.00555	2.87203e-12	-3.74505	0
hsa-miR-345-5p_0_-1_Subs;21:T>G	-0.44259	0.865481	-0.130247	0.869175	1.19633	2.75926e-06	-0.152672	1	0.0224756	0.978103	1.64115	0.00147869	-0.373143	0.572531	0.399145	0.423803	1.40158	9.49859e-08	0.092198	1	0.775165	0.328145	1.90099	0.00403164	-0.0209038	0.999697	0.955397	0.0195766	1.25206	0.00086729
hsa-miR-345-5p_0_1_Subs;23:G>A	0.126562	0.905329	0.0779458	0.922964	-0.776168	0.001835	0.17776	1	0.152722	0.784622	-1.22342	3.8092e-05	-0.180546	0.747308	0.0382407	0.977201	-1.2744	0.000543946	-0.0182036	1	-0.232384	0.559286	-0.940477	0.0297656	-0.0954358	0.999697	0.0349554	0.915913	-2.53858	1.02646e-15
hsa-miR-345-5p_0_2_Subs;23:G>T	0.14948	0.914344	-0.388738	0.557323	-2.04308	8.9297e-06	0.182751	1	-0.0762302	0.922616	-3.00907	6.42895e-11	-0.173521	0.831787	-0.351671	0.518772	-3.34988	1.57132e-12	-0.00242652	1	-0.94341	0.0902121	-2.18743	0.000136866	-0.112562	0.999697	-1.44067	0.000556767	-4.89322	0
hsa-miR-345-5p_2_0_Subs;0	-0.0665267	0.954151	-1.21774	3.99783e-07	-2.18647	0	-0.409082	1	-1.38027	5.06288e-08	-2.92834	0	-0.0405183	0.968677	-1.31733	5.3666e-06	-2.91894	0	-0.293744	1	-1.4152	0.000594405	-1.88619	5.87724e-06	-0.264171	0.999697	-2.30304	0	-3.21041	0
hsa-miR-345-5p_2_-1_Subs;0	0.187657	0.949748	1.11414	1.17484e-05	1.83137	1.39654e-13	-0.540285	1	1.1232	0.00857314	2.24899	0	-0.0333209	0.978907	1.10881	3.52578e-05	2.44101	0	-0.097382	1	1.41782	0.00577334	2.08945	3.14409e-06	-0.205873	0.999697	2.0671	4.48173e-15	2.54465	0
hsa-miR-203a_0_-2_Subs;0	-1.35514	0.995119	1.00588	0.636013	3.31521	1.97775e-05	0.352476	1	0.578068	0.810685	4.00733	9.98426e-07	#NAME?	0.634333	0.564476	0.869303	4.684	2.7186e-08	-1.35107	1	2.41555	0.0525085	4.94569	0.0270792	-2.88605	0.999697	2.57285	0.00108582	6.4823	2.5374e-13
hsa-miR-147b_-1_-1_Subs;0	1.07234	0.420078	1.51091	6.20275e-07	2.01763	3.8804e-09	0.540357	1	1.36725	0.000440378	2.02951	2.60424e-11	1.13939	0.0219244	1.76366	5.31823e-08	2.30228	4.60996e-14	0.600003	1	1.24326	0.00681556	1.61529	0.000187005	0.886995	0.649312	1.75686	3.30865e-08	2.04671	3.83249e-09
hsa-miR-147b_-1_-4_Subs;0	0.302977	1	0.992303	0.741065	4.52377	3.05336e-10	#NAME?	1	1.01831	0.702374	4.86502	1.32166e-06	#NAME?	0.919223	2.49618	0.106681	5.43628	6.56575e-09	-0.330677	1	3.93715	0.000483943	4.8015	0.0135335	0.328978	0.999697	4.14219	3.55392e-05	6.28343	2.92362e-09
hsa-miR-147b_0_-1_Subs;0	0.202102	0.865481	0.776531	0.105489	1.13767	0.000293214	0.140649	1	0.813357	0.0903325	1.25645	4.95714e-05	0.482603	0.197301	1.44187	0.0006493	1.51923	4.25629e-06	0.0744328	1	1.0188	0.0257051	0.975979	0.00343417	0.0723021	0.999697	1.41457	7.58438e-06	1.9135	0.000231385
hsa-miR-147b_0_0_Subs;1:G>T	1.6925	0.50341	2.03515	0.060852	1.1908	0.081489	0.131155	1	2.32785	0.0324791	1.51614	0.107696	1.30918	0.316262	2.90019	0.0150455	1.45701	0.0775382	0.378724	1	2.59189	0.0256774	1.05597	0.363762	1.01641	0.999697	3.0589	0.00255219	1.17198	0.065481
hsa-miR-147b_0_-4_Subs;0	-1.27212	0.865481	1.31899	0.32164	2.43855	3.83272e-08	0.276443	1	0.972645	0.463879	2.8645	2.46019e-12	0.0442266	1	1.8467	0.0389295	3.2384	9.3557e-13	-0.841396	1	2.15949	0.0279182	2.32759	0.00148092	-0.664515	0.999697	3.0698	4.7326e-05	3.64029	1.57957e-07
hsa-miR-147b_0_0_Subs;0	1.67672	0.10863	2.55534	3.42873e-13	1.91634	3.78177e-06	1.39978	0.2165	2.64032	5.56299e-12	1.7433	2.22289e-07	1.96924	0.00822304	3.28038	0	2.10061	1.77938e-07	1.50249	1	2.47585	4.68769e-07	1.32076	0.000721375	1.55782	0.267648	2.98028	0	2.06591	5.40553e-05
hsa-miR-147b_0_-1_Subs;1:G>T	0.0873099	0.980365	0.334533	0.820963	1.22297	0.0804958	-0.27849	1	0.511091	0.694233	1.38641	0.0893094	0.248465	0.932439	1.24059	0.331958	1.66715	0.0196092	-0.318253	1	1.06659	0.310646	1.15281	0.444553	-0.250225	0.999697	1.41866	0.128963	1.56134	0.0102881
hsa-miR-147b_0_-2_Subs;0	-0.0737072	0.949748	-0.805817	0.178016	-0.963917	0.0338093	0.106048	1	-0.696212	0.227142	-1.28448	0.000217006	0.236188	0.649059	-0.510112	0.508197	-0.852181	0.0384067	-0.037469	1	-0.71031	0.21119	-0.682345	0.0142373	0.0941104	0.999697	-1.03924	0.0161942	-0.574095	0.328785
hsa-miR-628-3p_0_2_Subs;0	-0.255716	0.868402	-0.00433046	0.996579	-0.314433	0.230174	0.159477	1	0.0833446	0.889173	-0.437177	0.0856595	-0.470982	0.303621	-0.327693	0.460729	-0.351301	0.161392	0.166512	1	0.108808	0.792812	-0.158266	0.621963	-0.245907	0.999697	0.0724414	0.729852	-0.231058	0.288678
hsa-miR-628-5p_0_0_Subs;0	0.104717	0.913772	-0.254965	0.332576	-0.528678	2.27995e-06	-0.205423	1	-0.496696	0.00513031	-0.802735	0	0.193243	0.629361	-0.287309	0.194915	-0.738695	3.13449e-07	-0.126195	1	-0.170938	0.522389	-0.497699	0.000273335	0.0203738	0.999697	-0.164593	0.409396	-0.381017	0.0165526
hsa-miR-2116-3p_0_3_Subs;23:G>T;24:A>T	-0.33619	0.865481	-0.612981	0.391937	-1.03504	0.00579055	-0.0110403	1	-0.636303	0.122307	-2.05188	2.19276e-07	-0.549844	0.453184	-0.897556	0.0355857	-2.18599	1.48194e-09	0.226243	1	-0.628805	0.189896	-1.14047	0.00838618	-0.509116	0.999697	-0.546825	0.268916	-2.21461	0.000498672
hsa-miR-2116-3p_0_2_Subs;23:G>T	-0.114385	0.94504	-0.455567	0.464584	-1.07487	0.000197231	0.227322	1	-0.545508	0.101725	-2.20619	5.27633e-09	-0.607536	0.347714	-0.793221	0.0163928	-2.42988	1.86685e-14	0.575891	1	-0.551454	0.103623	-1.38841	5.01779e-07	-0.441296	0.999697	-0.958475	0.0178357	-2.3823	1.43481e-05
hsa-miR-2116-3p_-1_-1_Subs;0	-0.313693	0.865481	-0.718882	0.00464147	-1.63937	4.18675e-11	0.0794557	1	-0.936799	5.17275e-05	-2.68327	0	-0.676524	0.183333	-0.952121	0.00016575	-3.21779	0	0.128311	1	-1.0849	0.000684613	-1.55826	7.8912e-06	-0.412911	0.999697	-2.13092	0	-3.94529	0
hsa-miR-190a-5p_0_0_Subs;0	0.583772	0.865481	-0.060679	0.958757	-0.00990201	0.901896	0.454447	1	-0.283118	0.794974	0.407718	0.587632	0.664644	0.313796	-0.0494688	0.968915	0.472789	0.476027	0.122092	1	0.0793779	0.928871	-0.0966719	0.927618	0.222566	0.999697	0.504764	0.490536	0.914208	0.20693
hsa-miR-190a-5p_0_2_Subs;0	0.433223	0.875667	-0.76629	0.469331	-1.62134	0.0207551	-0.348165	1	-1.05785	0.200251	-2.35953	0.000441834	0.320235	0.778144	-1.03268	0.196971	-2.58317	4.36246e-05	0.196387	1	-0.723889	0.297738	-1.90957	0.00330576	0.308032	0.999697	-1.05198	0.0971566	-3.0378	2.20536e-08
hsa-miR-190a-5p_0_1_Subs;0	0.339328	0.868402	-0.479633	0.684582	-1.3859	0.0502523	-0.171086	1	-0.762585	0.409562	-1.36359	0.0575192	0.46977	0.690735	-0.63975	0.481909	-1.33883	0.0387332	0.184181	1	-0.432229	0.629152	-1.36089	0.0317307	0.0836383	0.999697	-0.431885	0.42463	-1.44428	0.0124149
hsa-miR-7706_0_0_Subs;0	-0.314031	0.865481	-0.115094	0.71197	0.271503	0.133485	0.121323	1	0.128085	0.789615	0.333345	0.0495361	-0.348682	0.3544	-0.103566	0.646277	0.170674	0.278714	0.0159691	1	-0.0836031	0.812337	0.129016	0.373658	-0.0127111	0.999697	-0.175601	0.309457	0.16568	0.275987
hsa-miR-7706_0_0_Subs;24:A>T	-0.253596	0.865481	-0.0533261	0.882241	-0.0887565	0.561636	0.133916	1	-0.0677487	0.814562	-0.172862	0.183211	-0.36962	0.435304	-0.244223	0.147617	-0.34279	0.0151353	0.132411	1	-0.181039	0.371296	-0.179171	0.249719	-0.0155585	0.999697	-0.320788	0.0513328	-0.711353	4.88803e-10
hsa-miR-7706_0_-1_Subs;0	-0.229483	0.865481	0.00520268	0.994921	0.365711	0.0831521	0.222872	1	0.0125333	0.976477	0.424534	0.00686125	-0.390071	0.336836	0.070417	0.835983	0.516747	0.00105351	-0.0670789	1	-0.00637184	0.991441	0.365822	0.0395741	-0.171983	0.999697	-0.0848467	0.698471	0.380528	0.0337619
hsa-miR-7706_0_0_Subs;23:G>A	-0.283378	0.865481	0.300564	0.508864	0.511558	0.165825	-0.0193443	1	0.466957	0.27145	0.164216	0.614346	-0.652617	0.25877	0.250277	0.592353	0.26321	0.483217	-0.0574311	1	0.62024	0.136495	0.752545	0.0451146	-0.46965	0.615221	0.526129	0.0970859	0.585546	0.18116
hsa-miR-3174_0_0_Subs;0	-0.398745	0.865481	-0.72626	0.00074095	-1.56485	0.00221989	-0.192928	1	-0.811345	0.00612823	-2.77669	4.69085e-12	-0.588058	0.237577	-1.0229	2.1029e-07	-3.08837	0	-0.370057	1	-0.845708	0.0149225	-1.35041	0.0008244	-0.298898	0.999697	-2.10913	1.56915e-11	-3.72466	7.43147e-08
hsa-miR-3174_0_1_Subs;24:C>T	-0.198283	0.892603	-0.557084	0.0275217	-2.17633	2.20994e-06	-0.138734	1	-0.852171	0.00640162	-2.94704	4.48489e-13	-0.588793	0.181402	-0.878088	0.00778136	-3.46165	0	-0.173272	1	-1.25311	0.000815228	-1.50582	0.000150621	-0.00213989	0.999697	-1.41614	2.03353e-08	-5.14789	0
hsa-miR-3176_0_4_Subs;0	-0.175028	0.938324	-0.141806	0.88795	-0.208727	0.73186	-0.371558	1	-0.612158	0.33546	-0.1665	0.682484	-0.0280802	0.992934	-0.500949	0.518545	-0.0526676	0.915019	-0.243809	1	-0.469906	0.410191	0.0193973	1	-0.533891	0.999697	-0.40307	0.538303	0.195961	0.670352
hsa-miR-3176_0_3_Subs;0	0.0210962	1	-0.537881	0.474536	-0.534094	0.225445	-0.351013	1	-0.722906	0.11306	-0.753073	0.000686671	0.152174	0.912714	-0.691288	0.252534	-0.677279	0.0209993	-0.151291	1	-0.977789	0.0454213	-0.354314	0.312229	-0.0660301	0.999697	-1.24277	0.0122194	-0.513308	0.186013
hsa-miR-940_0_1_Subs;22:G>T	-0.184224	0.899588	-1.01353	2.04414e-06	-1.7163	1.02275e-10	-0.271961	1	-0.948666	0.000175309	-1.52353	2.70761e-05	-0.152865	0.783674	-0.959194	0.0118322	-2.1427	3.34408e-14	-0.124774	1	-1.67333	2.38898e-08	-1.59102	0.000517342	-0.418846	0.999697	-1.60672	4.15419e-08	-2.50727	1.08406e-06
hsa-miR-193b-3p_0_2_Subs;0	-0.209108	0.924329	-0.42357	0.692895	-1.94189	1.02021e-06	0.0899046	1	-0.53505	0.548267	-2.60918	8.68243e-07	-0.682215	0.407342	-0.353265	0.725048	-2.82143	3.90146e-08	-0.0561691	1	-0.585308	0.393632	-1.89801	0.0195427	-0.23023	0.999697	-1.39583	0.00727913	-4.16769	9.71515e-10
hsa-miR-193b-3p_0_1_Subs;0	-0.12449	0.959881	-0.35546	0.652007	-1.07003	0.00165542	0.0313212	1	-0.253453	0.742974	-1.12367	0.0148431	-0.391151	0.573232	-0.451515	0.468146	-1.51508	1.52964e-05	-0.03121	1	-0.610119	0.243856	-1.25362	0.0206892	-0.201094	0.999697	-0.876054	0.0374821	-2.64304	4.04743e-10
hsa-miR-193b-3p_0_0_Subs;0	-0.213757	0.904705	0.079396	0.925575	0.230106	0.492772	0.111522	1	0.484064	0.290882	0.550694	0.0232087	-0.355248	0.585382	0.413908	0.373785	0.525146	0.0592516	-0.195645	1	0.120148	0.860185	0.115475	0.62647	-0.301046	0.999697	0.458493	0.279334	0.135773	0.50289
hsa-miR-365a-3p_0_0_Subs;0	-0.316836	0.865481	-0.202309	0.446428	-0.324975	0.247593	0.0040895	1	0.072979	0.894092	-0.44178	0.0494265	-0.492932	0.250655	-0.0452937	0.883261	-0.451865	0.049349	0.0067598	1	-0.394998	0.0465683	-0.544968	0.0773806	-0.12444	0.999697	-0.356991	0.0735176	-1.24693	1.60844e-05
hsa-miR-484_0_-1_Subs;0	-0.128037	0.868402	0.0357885	0.967915	0.330847	0.242115	0.0678622	1	0.175621	0.587911	0.31542	0.0864573	-0.0795143	0.803505	0.0883067	0.863728	0.404458	0.0311565	0.0650817	1	0.00701571	0.972503	0.382767	0.0817216	-0.0756762	0.999697	0.207147	0.425757	0.51006	0.041277
hsa-miR-484_0_2_Subs;24:A>T	0.0960217	0.994886	-0.0816993	0.901925	-0.831158	0.0463223	-0.304057	1	-0.537715	0.116741	-2.38108	2.31497e-15	-0.250359	0.795349	-0.55856	0.132447	-2.56822	1.6103e-12	0.0135746	1	-0.894676	0.000985679	-1.14556	0.0232363	-0.0509926	0.999697	-1.14779	0.00161684	-3.13155	1.7709e-10
hsa-miR-484_0_0_Subs;21:A>T	0.187546	0.923851	0.109407	0.875773	0.471172	0.0339359	0.2248	1	0.0739124	0.929763	0.192792	0.372214	0.0518326	0.950565	0.0949338	0.802536	0.305109	0.190769	0.0705309	1	0.343528	0.37661	0.265371	0.346708	0.136391	0.999697	0.540469	0.0174338	0.271202	0.269042
hsa-miR-484_0_0_Subs;0	-0.000308894	0.999117	-0.0858543	0.849408	-0.113565	0.634746	-0.0331866	1	-0.336103	0.139313	-0.412158	0.0059255	-0.14384	0.68322	-0.334377	0.0835155	-0.387674	0.0196632	0.0404042	1	-0.237829	0.299818	-0.112907	0.637483	-0.177149	0.999697	-0.0890237	0.727954	-0.299695	0.175641
hsa-miR-484_0_0_Subs;22:T>G	-0.0258058	0.995119	0.388738	0.263989	0.549533	0.029906	-0.015151	1	0.64056	0.0257855	0.696078	0.0351099	-0.121676	0.846128	0.597	0.021533	0.815498	0.000382825	0.246702	1	0.507185	0.279379	0.494084	0.266738	0.127374	0.999697	0.735133	0.0313288	0.919389	0.00120405
hsa-miR-484_0_2_Subs;23:A>T	-0.0589478	0.910409	0.144192	0.862694	-0.520287	0.000540951	-0.577697	0.827105	-0.230256	0.460899	-1.28417	2.56132e-06	-0.728327	0.149607	-0.361324	0.362609	-1.64838	0	-0.443958	1	-0.096822	0.856184	-0.951851	0.0400637	-0.408524	0.999697	-0.245442	0.334069	-2.16784	2.98382e-14
hsa-miR-484_0_-2_Subs;0	0.179941	0.914344	0.575388	0.141417	1.41037	2.85427e-06	0.406083	1	0.654983	0.0282748	1.68568	1.71364e-12	-0.249666	0.606292	0.650313	0.0414615	1.84787	2.80688e-10	0.244894	1	0.546332	0.490049	1.69588	0.000472276	-0.265933	0.999697	1.39863	1.3398e-05	2.1384	8.25146e-13
hsa-miR-484_0_1_Subs;23:A>T	-0.188861	0.865481	-0.102029	0.838831	-0.404185	0.0286653	-0.59061	0.0695547	-0.489818	0.0342285	-1.0853	4.04188e-07	-0.665201	0.0347089	-0.530398	0.034597	-1.27803	3.823e-09	-0.192831	1	-0.314671	0.244429	-0.699409	0.0465006	-0.287254	0.999697	-0.334204	0.210496	-1.68191	2.511e-07
hsa-miR-484_0_1_Subs;22:T>A	-0.50066	0.819799	0.166875	0.699058	0.671788	0.0860707	-0.503807	0.700958	0.254238	0.394598	0.615666	0.0275257	-0.686153	0.0491183	-0.0432924	0.925545	0.796602	0.0142656	-0.158199	1	-0.0200497	0.956586	0.596181	0.0798447	-0.32572	0.999697	0.244613	0.47932	0.816729	0.0522768
hsa-miR-484_0_2_Subs;22:T>A	-0.28329	0.865481	0.353854	0.208389	0.629455	0.00160091	-0.199862	1	0.336297	0.303754	0.58119	0.0459227	-0.453132	0.172256	-0.0286639	0.966458	0.735493	5.58931e-05	-0.0460232	1	0.487457	0.102138	0.7978	0.0105234	-0.0975374	0.999697	0.684251	0.00158084	1.07718	1.15121e-05
hsa-miR-484_0_2_Subs;22:T>A;24:A>T	-0.3552	0.268197	-0.205646	0.5839	-0.824573	0.00818066	-0.215704	1	-0.341289	0.234001	-1.40449	5.60498e-05	-0.419316	0.0391415	-0.402796	0.206793	-1.57785	0.000404956	-0.0301459	1	-0.680785	0.0030834	-0.985657	0.00800751	-0.277927	0.829673	-0.756597	0.000671411	-1.97655	0.000207137
hsa-miR-484_0_3_Subs;0	0.0457648	0.987664	0.400312	0.342461	0.15587	0.715575	-0.313415	1	-0.325284	0.383436	-0.384901	0.305124	-0.445246	0.376123	-0.267757	0.448276	-0.160189	0.68001	-0.0284748	1	0.314563	0.426019	0.315995	0.358768	-0.248758	0.999697	0.57703	0.0310733	0.189876	0.576087
hsa-miR-484_0_1_Subs;0	-0.445914	0.57831	0.215576	0.391349	0.238488	0.286513	-0.743715	0.000231282	0.174656	0.50713	0.0312931	0.879727	-0.917456	0.00016925	-0.0827072	0.78649	0.0558727	0.687311	-0.369794	1	0.216095	0.468851	0.185754	0.274058	-0.477442	0.275642	0.478152	0.00522044	0.0134146	0.922398
hsa-miR-484_0_2_Subs;0	-0.053119	0.964079	-0.00551317	0.991576	-0.289325	0.143876	-0.117647	1	-0.292699	0.219579	-1.03971	7.00674e-13	-0.415906	0.337488	-0.496031	0.00768436	-1.2159	7.40607e-13	0.0561803	1	-0.211977	0.358154	-0.329656	0.18228	-0.179962	0.999697	-0.263352	0.266425	-1.1456	1.95789e-08
hsa-miR-484_0_0_Subs;4:G>T	1.08112	0.915285	0.405727	0.88795	0.10952	0.580795	-0.232321	1	-0.249107	0.665525	0.538795	3.39551e-05	0.456021	0.945035	-0.252077	0.982315	-0.459611	0.775196	1.11023	1	0.751292	0.748108	0.143017	1	0.197827	0.999697	1.20065	0.626542	0.0339362	0.770938
hsa-miR-484_0_1_Subs;22:T>A;23:A>T	-0.635432	0.865481	-0.317071	0.803469	-0.823315	0.16864	-0.493727	1	-0.328771	0.777965	-1.07503	0.0725797	-0.540049	0.584711	-0.593712	0.539935	-1.04179	0.0520014	-0.057555	1	-1.14484	0.0249468	-0.837534	0.107647	-0.352475	0.999697	-1.16746	0.0383348	-1.88423	0.0029854
hsa-miR-484_0_0_Subs;22:T>A	-0.262803	0.882146	0.0225232	0.961008	0.348396	0.537573	0.131153	1	0.0646195	0.89919	0.441548	0.316562	0.0184629	0.998084	-0.175491	0.78649	0.814269	0.0872233	0.261371	1	-0.27081	0.652489	0.397816	0.442605	-0.147221	0.999697	0.0820347	0.830373	0.889596	0.18116
hsa-miR-484_0_2_Subs;23:A>T;24:A>T	0.0807093	1	-0.192531	0.840108	-1.05487	5.50092e-06	-0.0262934	1	-0.363238	0.500625	-2.64584	3.96276e-08	-0.244545	0.795725	-0.548293	0.241681	-3.52187	0	-0.201541	1	-1.20175	0.0331878	-1.67969	0.000914921	-0.0722071	0.999697	-1.21794	0.0160189	-3.70795	2.11011e-05
hsa-miR-484_0_3_Subs;25:A>T	-0.0416062	0.984482	-0.205772	0.839831	-1.06859	0.000220392	-0.000264632	1	-0.477814	0.392805	-2.36414	1.29777e-14	-0.412412	0.426696	-0.782064	0.00519758	-2.24102	8.53231e-12	0.0274564	1	-0.842529	0.012044	-1.35844	0.00151199	-0.18174	0.999697	-1.35601	1.60142e-05	-3.33396	0
hsa-miR-328-3p_0_2_Subs;23:C>T;24:C>T	-0.346002	0.865481	-0.0696382	0.892169	-0.890131	0.000199039	0.0917288	1	-0.202869	0.614804	-1.43037	4.4354e-07	-0.597606	0.333875	-0.140043	0.646974	-1.69886	1.166e-10	-0.0752565	1	-0.124332	0.681368	-0.830459	0.0813787	-0.462513	0.999697	-0.819678	0.00163597	-2.86637	0
hsa-miR-328-3p_0_1_Subs;23:C>T	-0.388297	0.865481	-0.00477305	0.998562	0.785489	0.000181148	0.0839212	1	0.0726982	0.85214	0.775107	3.2464e-06	-0.499119	0.39554	-0.163235	0.541641	0.715035	4.33077e-05	0.00358941	1	0.126055	0.752357	0.774405	0.000246415	-0.372358	0.999697	0.46421	0.0728329	0.555703	6.34328e-05
hsa-miR-328-3p_0_1_Subs;23:C>A	-0.432232	0.865481	0.255813	0.585323	0.797641	0.000853011	0.188227	1	0.293061	0.516771	0.732517	0.00283226	-0.325363	0.643987	0.264195	0.490997	0.839256	2.03322e-08	0.154329	1	0.508902	0.177641	0.581689	0.000685465	-0.312036	0.999697	0.83997	0.00487217	0.620225	0.000364147
hsa-miR-328-3p_0_0_Subs;0	-0.223608	0.871886	-0.310027	0.30281	-0.634681	7.07819e-05	0.208798	1	-0.37954	0.251196	-1.30899	4.78775e-10	-0.463998	0.418095	-0.423799	0.0581509	-1.32199	1.92217e-13	0.0150792	1	-0.746779	0.000283021	-0.885388	0.00149543	-0.320978	0.999697	-1.02142	8.80953e-07	-1.76875	1.34538e-11
hsa-miR-328-3p_0_0_Subs;22:T>A	-0.65872	0.57831	-0.339715	0.5839	1.28383	1.96285e-06	-0.382033	1	-0.45485	0.309147	0.940455	4.90063e-05	-0.658987	0.18383	-0.539386	0.195527	0.65465	0.00321359	-0.195081	1	-0.447807	0.336399	1.09116	0.000278932	-0.300032	0.999697	0.0857265	0.883853	0.664777	0.0111515
hsa-miR-328-3p_0_-1_Subs;0	-0.756561	0.711789	0.818004	0.00416659	2.34699	0	-0.073118	1	0.719011	0.0596995	2.09152	0	-0.668946	0.18383	0.784443	0.00161633	2.28185	0	-0.514386	1	1.46394	0.00252011	1.91533	2.17614e-11	-0.683792	0.844427	1.83313	6.37022e-07	1.86362	1.91867e-13
hsa-miR-140-5p_0_1_Subs;23:G>T	0.364258	0.865481	-0.24642	0.464584	-0.570927	9.90243e-05	0.276764	1	-0.315872	0.300437	-1.04917	7.19207e-12	0.26089	0.537877	0.185559	0.960799	-0.945953	1.65354e-07	0.116753	1	-0.288644	0.454619	-0.905219	0.00112278	0.328683	0.999697	-0.203471	0.603448	-1.00582	0.0140947
hsa-miR-140-5p_0_0_Subs;0	0.199554	0.921516	-0.11686	0.759293	-0.200709	0.308088	-0.167174	1	-0.291163	0.23635	-0.311787	0.076853	0.111799	0.85384	0.020308	0.982903	-0.309422	0.0655872	-0.152103	1	-0.389192	0.0555811	-0.450335	0.0157591	0.0442788	0.999697	-0.208019	0.342752	-0.453377	0.00114085
hsa-miR-140-5p_0_-3_Subs;0	0.0230554	0.994112	-0.268959	0.161175	-0.417395	2.26252e-06	-0.14898	1	-0.140482	0.346778	-0.474422	1.90026e-05	0.0639107	0.93251	-0.0262569	0.91426	-0.251517	0.0023606	0.0974204	1	-0.0712753	0.681001	-0.270567	0.0149204	-0.0658945	0.999697	0.0546911	0.80117	-0.247886	0.0782783
hsa-miR-140-5p_0_-1_Subs;0	0.0825862	0.971909	0.284265	0.73707	0.481674	0.0797376	-0.30968	1	-0.417911	0.254498	0.859237	3.16327e-05	-0.0377341	1	0.232603	0.685467	1.04137	5.80862e-07	-0.246905	1	0.0542965	0.965966	0.770547	1.1973e-07	-0.422636	0.999697	0.510049	0.0924269	1.51067	3.03665e-11
hsa-miR-140-5p_0_-2_Subs;0	0.0341758	0.984934	-0.172649	0.830427	0.00383477	0.986832	-0.318592	1	-0.555302	0.188648	0.138392	0.644823	0.280311	0.718199	0.00431956	0.994822	0.188435	0.408625	0.0222754	1	-0.14814	0.763634	0.24036	0.436223	0.0742826	0.999697	-0.0657725	0.820449	1.16662	6.02941e-06
hsa-miR-140-3p_0_3_Subs;23:C>A;24:A>T	-0.0769117	0.949748	0.105166	0.838831	-0.0916368	0.647281	-0.1516	1	-0.151419	0.30817	-0.245212	0.0104882	-0.223968	0.63854	-0.12766	0.748169	-0.509286	3.6166e-05	-0.230973	1	-0.261893	0.121247	-0.219352	0.187113	-0.226155	0.999697	-0.150116	0.174364	-0.393807	0.0110301
hsa-miR-140-3p_0_1_Subs;0	-0.0704869	0.895881	0.360341	0.0632347	0.521975	0.00163127	-0.0121851	1	0.182628	0.0217302	0.668118	5.7702e-06	-0.0561433	0.80668	0.35562	0.0845112	0.717806	6.22226e-07	-0.211029	1	0.408647	0.00710857	0.730075	0.00213712	-0.100563	0.999697	0.588358	2.83161e-06	1.18244	2.22872e-09
hsa-miR-140-3p_0_2_Subs;23:C>G	-0.370956	0.865481	0.773997	0.0359339	0.266813	0.672026	-0.0815332	1	0.934771	0.0233071	0.308572	0.437997	-0.108319	0.927031	1.02435	0.0635503	0.551463	0.1418	-0.364803	1	0.678556	0.185351	0.827481	0.0656965	-0.0551538	0.999697	0.792422	0.0276362	1.18005	0.0011947
hsa-miR-140-3p_0_2_Subs;23:C>A	0.0377152	0.962226	0.236103	0.0957461	0.774499	1.29276e-09	-0.0342464	1	0.145672	0.182873	0.853953	0	-0.0367572	0.916189	0.193365	0.0856139	0.950135	8.86504e-15	-0.0968547	1	0.303786	0.0281549	1.05775	0.000118533	-0.0227124	0.999697	0.519207	5.06858e-09	1.38152	0
hsa-miR-140-3p_0_0_Subs;0	-0.190348	0.913512	0.253965	0.58563	-0.0811139	0.734416	0.18322	1	0.103398	0.784622	0.0853735	0.814848	-0.0431418	0.972574	0.186423	0.717947	0.132358	0.67451	-0.132789	1	-0.078325	0.871912	-0.0307651	0.90889	-0.0969555	0.999697	-0.0554366	0.86811	0.514491	0.156271
hsa-miR-140-3p_0_3_Subs;23:C>A	-0.0947367	0.960849	0.674967	0.0222546	0.94429	0.0118394	0.0865447	1	0.474923	0.00288097	0.942084	0.0046522	-0.223239	0.747308	0.542311	0.110207	0.762483	0.00985051	-0.258	1	0.664185	0.0018671	1.09956	0.016739	0.00672897	0.999697	0.82974	0.00019894	1.75814	1.78493e-05
hsa-miR-140-3p_0_3_Subs;23:C>A;24:A>G	-0.181971	0.949748	0.182532	0.690191	0.548269	0.199779	0.267138	1	0.34257	0.426549	0.523814	0.177715	-0.309445	0.727172	0.279668	0.691496	0.83327	0.0128131	-0.235385	1	0.473413	0.0158551	0.511175	0.419455	-0.0645528	0.999697	0.539778	0.0460574	1.25388	0.00233436
hsa-miR-140-3p_0_3_Subs;0	-0.133485	0.868402	0.261529	0.219564	-0.0127041	0.921627	0.162416	1	0.216588	0.116696	-0.191804	0.394065	-0.00667729	0.983563	0.208949	0.188971	-0.361507	0.0808827	-0.174673	1	0.120307	0.546293	-0.235466	0.30532	0.17405	0.999697	0.120823	0.476233	-0.47063	0.00971705
hsa-miR-140-3p_0_-1_Subs;0	-0.314272	0.865481	0.41356	0.458571	1.30221	6.2624e-11	-0.497573	0.700958	0.179015	0.795224	1.77437	3.98006e-12	0.0472493	0.959997	0.375507	0.406942	2.03806	1.14595e-11	-0.0729704	1	0.207036	0.771757	1.5051	0.000788489	0.0396634	0.999697	0.491047	0.299764	2.27715	6.17578e-08
hsa-miR-140-3p_0_2_Subs;23:C>T	0.0138654	0.995119	0.0957946	0.861964	0.134489	0.795297	-0.0122635	1	-0.0867742	0.741092	0.242993	0.47866	-0.15019	0.51293	0.096901	0.634241	0.0304255	0.936632	-0.146855	1	0.129933	0.457328	0.269445	0.425862	0.184685	0.999697	0.0615635	0.745509	0.237779	0.454085
hsa-miR-140-3p_0_3_Subs;24:A>G	-0.66577	0.865481	0.440179	0.488293	0.0442837	0.997908	0.107964	1	0.498765	0.130545	-0.0495211	0.944278	-0.511411	0.552292	0.458608	0.489724	-0.165637	0.697262	-0.568395	1	0.606579	0.0766494	-0.148903	0.808177	-0.312799	0.999697	0.244072	0.742455	0.0651621	0.886753
hsa-miR-140-3p_0_3_Subs;23:C>G	0.00876817	0.999117	0.211171	0.445179	0.484155	0.071928	0.265496	1	0.0428076	0.917109	0.427579	0.0764327	-0.0141176	0.979999	-0.0825775	0.830793	0.537212	0.0247527	-0.117587	1	0.168057	0.493625	0.704394	0.0146386	-0.0742632	0.999697	0.2244	0.335703	1.07892	4.98925e-05
hsa-miR-140-3p_0_2_Subs;0	-0.111055	0.910409	-0.0964544	0.784843	-0.66357	9.73819e-14	0.0954105	1	-0.165944	0.564543	-0.958578	3.08288e-13	-0.076857	0.831787	-0.293462	0.274669	-1.21775	4.5621e-16	-0.279494	1	-0.351933	0.17257	-0.719801	0.00232327	0.0484166	0.999697	-0.571002	0.0180198	-1.51167	0
hsa-miR-140-3p_0_3_Subs;24:A>T	-0.111519	0.923727	0.187456	0.777252	-0.447054	0.00506317	0.00296752	1	0.128225	0.794974	-0.549773	3.39364e-05	-0.345189	0.391162	-0.174737	0.654286	-0.943268	7.46595e-09	-0.29492	1	-0.0954219	0.820465	-0.56837	0.00801589	0.0757885	0.999697	-0.124157	0.642468	-1.27573	0
hsa-miR-140-3p_1_-1_Subs;0	-0.418351	0.868402	0.373076	0.699058	1.99476	1.08494e-05	-0.794514	0.800585	0.572212	0.497831	2.62007	1.28349e-08	-0.0465868	0.976052	0.27629	0.840235	3.0046	2.40311e-09	-0.0142238	1	0.598309	0.487532	1.95974	0.000915898	-0.0658336	0.999697	1.24022	0.130846	3.03913	4.4655e-05
hsa-miR-140-3p_1_1_Subs;0	-0.125726	0.892603	0.155915	0.618778	0.455659	0.0161558	-0.0755439	1	-0.0148882	0.91185	0.638714	4.81765e-05	-0.130211	0.726242	0.184498	0.493231	0.767679	2.75777e-08	-0.12005	1	0.209113	0.499044	0.525503	0.0576031	-0.207328	0.999697	0.430175	0.00102114	0.922333	5.8936e-07
hsa-miR-140-3p_1_4_Subs;0	-0.293208	0.89613	0.206567	0.505158	-0.442331	0.0682399	0.131263	1	0.411821	0.0439481	-0.600487	0.000950578	-0.393793	0.56718	0.198468	0.559908	-0.679779	9.33245e-05	-0.0795306	1	0.0861779	0.718464	-0.601493	0.014539	-0.112324	0.999697	-0.124694	0.710171	-1.06591	8.99929e-10
hsa-miR-140-3p_1_3_Subs;23:A>G	-0.297557	0.868402	0.158127	0.625534	-0.0101379	0.965076	0.043504	1	0.181337	0.447688	0.0576713	0.730198	-0.396519	0.447591	0.0659525	0.892031	0.0390347	0.770023	-0.129444	1	0.107226	0.718585	0.152233	0.551426	-0.264881	0.999697	0.0877416	0.694162	0.0666361	0.696751
hsa-miR-140-3p_1_3_Subs;23:A>T	-0.0773118	0.953799	-0.0749272	0.88795	-0.354778	0.0569974	-0.0789431	1	-0.205607	0.56794	-0.679726	5.73345e-05	-0.158401	0.766737	-0.232569	0.554889	-0.924079	1.47382e-05	-0.273887	1	-0.348692	0.173354	-0.543226	0.0261646	-0.0753069	0.999697	-0.335622	0.199506	-1.43757	1.75395e-11
hsa-miR-140-3p_1_2_Subs;22:C>A	0.00542108	1	0.146504	0.28796	0.573397	7.17313e-05	0.0599424	1	0.0596866	0.74592	0.732721	1.85548e-08	0.0184871	0.950626	0.160564	0.270207	0.867464	5.76665e-09	-0.055178	1	0.24747	0.110216	0.892321	0.00151199	-0.0248988	0.999697	0.394623	0.000109077	1.26663	1.12014e-14
hsa-miR-140-3p_1_2_Subs;22:C>G	-0.0402336	0.97593	0.0520611	0.912223	0.253761	0.294867	-0.253034	1	0.158847	0.66612	0.493486	0.049523	-0.169649	0.747308	-0.138443	0.78649	0.690225	0.000368989	0.109775	1	0.168239	0.732836	0.702744	0.0148305	-0.20044	0.999697	0.266638	0.397417	0.836668	0.0122352
hsa-miR-140-3p_1_4_Subs;22:C>G;24:G>A	0.220134	0.899044	0.639409	0.0351692	0.819682	0.00912271	0.0515401	1	0.252779	0.668144	0.546375	0.0928259	0.111815	0.906357	0.154859	0.687981	0.695539	0.0427126	0.254697	1	0.842922	0.00160491	0.966891	0.000620648	0.32261	0.999697	0.759089	0.00836183	1.41411	4.16528e-05
hsa-miR-140-3p_1_2_Subs;0	-0.192023	0.865481	-0.270535	2.49077e-07	-0.880215	1.87886e-12	-0.13987	1	-0.352723	0.000121656	-1.15835	0	-0.300866	0.297464	-0.38408	9.55135e-09	-1.30298	0	-0.249477	1	-0.465931	2.2318e-05	-0.895471	3.93639e-06	-0.229959	0.999697	-0.637211	4.24726e-11	-1.75639	0
hsa-miR-140-3p_1_3_Subs;22:C>G	-0.123309	0.9112	0.204455	0.550226	0.432993	0.0337869	-0.200699	1	0.139432	0.702374	0.353461	0.0725851	-0.218961	0.585382	0.115723	0.744695	0.350118	0.144619	-0.210703	1	0.250689	0.308591	0.630512	0.0438178	-0.320295	0.999697	0.29672	0.0870344	0.843052	0.000230925
hsa-miR-140-3p_1_5_Subs;24:G>A	0.00670946	1	0.483666	0.204222	0.200728	0.578962	0.372787	1	0.485405	0.137422	-0.127057	0.594296	-0.148123	0.892787	0.228084	0.696163	-0.0131815	0.970284	-0.0831997	1	0.700132	0.00641264	-0.0339793	0.927618	0.0608067	0.999697	0.849035	0.0159486	0.397535	0.142386
hsa-miR-140-3p_1_5_Subs;24:G>A;25:G>A	-0.0115451	1	0.638944	0.0082437	-0.265656	0.812561	0.366572	1	0.324388	0.393897	-0.42185	0.274534	0.134401	0.712268	0.338484	0.309383	-0.539774	0.111479	-0.152474	1	0.585303	0.0230566	-0.329093	0.501674	-0.160579	0.999697	1.17799	7.30421e-07	-0.190406	0.859474
hsa-miR-140-3p_1_3_Subs;22:C>A;23:A>G	-0.0194707	0.997017	0.0853428	0.568229	0.406814	0.0699724	-0.0484227	1	0.0971557	0.660961	0.642074	0.000785617	-0.197875	0.629122	-0.0288464	0.91426	0.727844	1.40312e-06	0.238453	1	0.116178	0.635289	0.659229	0.00983421	-0.00747906	0.999697	0.350567	0.166579	0.876071	0.00189042
hsa-miR-140-3p_1_3_Subs;22:C>A;23:A>T	-0.0748239	0.925707	-0.06156	0.711876	-0.201501	0.30354	-0.0459032	1	-0.189939	0.174788	-0.440647	0.000821775	-0.142874	0.729625	-0.153853	0.117208	-0.580256	2.54879e-07	-0.298954	1	-0.189976	0.125262	-0.380561	0.00101025	-0.120694	0.999697	-0.176458	0.0607614	-0.561851	2.69684e-05
hsa-miR-140-3p_1_3_Subs;0	-0.186992	0.865481	0.161901	0.243239	-0.0511543	0.782326	-0.035351	1	0.139053	0.300437	-0.104494	0.413396	-0.157814	0.605969	0.198049	0.183402	-0.18726	0.118145	-0.256569	1	0.0865996	0.529282	-0.172303	0.194775	-0.120372	0.999697	0.180827	0.0926331	-0.42353	2.79514e-05
hsa-miR-140-3p_1_3_Subs;22:C>A	-0.130362	0.910409	0.245627	0.254901	0.671288	0.00256444	-0.0180376	1	0.283543	0.0806199	0.717986	0.00077847	-0.285328	0.50625	0.257913	0.29943	0.780939	7.81432e-06	-0.214128	1	0.297206	0.161861	0.889771	0.00654557	-0.207493	0.999697	0.488659	0.00237267	1.22007	1.68918e-08
hsa-miR-140-3p_1_2_Subs;10:T>G	0.244353	0.921516	-0.260513	0.884546	-0.613605	0.225668	0.285408	1	-0.562448	0.620062	-1.0076	0.0745063	-0.0747002	0.941745	-0.360791	0.785096	-1.01336	0.0420454	0.418854	1	-0.357968	0.71329	-0.62381	0.0256965	0.503944	0.999697	-0.578038	0.444595	-0.950727	0.0239197
hsa-miR-140-3p_1_4_Subs;24:G>A	-0.149409	0.924329	0.138481	0.757304	-0.716452	0.0118688	0.107515	1	-0.0675469	0.871525	-0.754563	0.00489093	-0.151465	0.860634	-0.176471	0.691496	-1.48132	2.10969e-14	-0.138557	1	-0.0400471	0.911328	-0.646573	0.0209597	0.0352793	0.999697	-0.206409	0.544365	-1.52263	3.73715e-05
hsa-miR-140-3p_1_2_Subs;22:C>T	-0.0100252	0.997855	0.00229956	0.991576	-0.0585399	0.807589	-0.0224878	1	0.0258288	0.864339	-0.0902796	0.611271	-0.0343751	0.93251	0.0377653	0.785554	-0.0531971	0.783204	-0.202957	1	-0.0206515	0.860185	0.0795963	0.732419	0.0101258	0.999697	0.0452471	0.618638	0.082382	0.63166
hsa-miR-140-3p_1_0_Subs;0	-0.331269	0.873824	0.0416375	0.967937	0.0474312	0.881664	-0.0222522	1	0.0551611	0.928437	0.202371	0.563052	-0.206033	0.806185	-0.0341742	0.974043	0.390084	0.203024	0.00886029	1	-0.122158	0.824032	-0.111515	0.589549	-0.215596	0.999697	-0.0535165	0.922658	0.509478	0.101225
hsa-miR-140-3p_1_4_Subs;22:C>A;24:G>A	-0.332763	0.868402	0.585235	0.133016	0.759567	0.0507191	-0.0192138	1	0.247164	0.613068	0.710897	0.0523917	-0.681044	0.288758	0.42086	0.448276	0.933698	0.00105936	-0.552796	1	0.737989	0.0214248	0.960198	0.0615679	-0.390972	0.999697	0.99311	0.0032142	1.57677	3.65639e-05
hsa-miR-140-3p_2_2_Subs;0	-0.0664658	0.910409	-0.358167	0.00188816	-0.851756	1.33866e-09	-0.107987	1	-0.340604	0.0257855	-1.11882	0	-0.181025	0.319947	-0.34098	0.00793672	-1.14694	0	-0.206737	1	-0.467444	0.00350675	-0.860474	2.46002e-05	-0.196771	0.999697	-0.621867	0.000133107	-1.61448	0
hsa-miR-140-3p_2_3_Subs;22:A>T	-0.127267	0.868402	-0.199002	0.00823656	-0.561033	2.9617e-06	-0.126997	1	-0.207489	0.0298769	-0.773055	1.17399e-15	-0.203795	0.426696	-0.221224	0.0197253	-0.869009	0	-0.268499	1	-0.306924	0.00429048	-0.707505	1.55359e-05	-0.106431	0.999697	-0.382015	1.96672e-06	-1.26537	0
hsa-miR-140-3p_2_1_Subs;0	-0.147169	0.878248	0.000382083	0.991576	0.385856	0.208408	0.0393235	1	0.12512	0.823722	0.769713	0.000598672	0.0893998	0.928414	0.124165	0.838652	0.968312	4.82382e-06	-0.341253	1	-0.0386174	0.889944	0.666187	0.0622064	-0.302587	0.999697	0.492753	0.154439	1.00087	5.94955e-05
hsa-miR-140-3p_2_2_Subs;21:C>A	0.171097	0.899588	-0.157736	0.736841	0.348958	0.1359	-0.71973	0.827105	-0.535533	0.0492401	0.668024	0.000370448	-0.311893	0.579528	-0.115784	0.794413	0.788918	0.000373691	-0.419673	1	-0.28369	0.251052	0.54346	0.0901485	-0.0407946	0.999697	0.218791	0.273313	1.14596	2.60993e-07
hsa-miR-22-3p_0_2_Subs;23:T>A;24:G>A	0.236896	0.865481	0.160245	0.538871	-0.0411685	0.800358	0.179024	1	-0.183394	0.569464	-0.408961	0.025171	-0.0386825	0.932439	-0.201077	0.13858	-0.264244	0.049343	0.000517579	1	0.0857718	0.716736	0.102515	0.303949	0.0510526	0.999697	0.351041	0.0739318	0.143922	0.410413
hsa-miR-22-3p_0_2_Subs;24:G>A	0.0845219	0.910409	0.273222	0.484267	-0.373031	0.0875649	-0.0368751	1	-0.0177214	0.974479	-0.94623	2.16924e-05	-0.00804358	0.997622	0.0101304	0.992129	-0.804378	0.00083513	0.260892	1	0.0513838	0.888665	-0.476171	0.0180421	0.0164174	0.999697	0.17173	0.567175	-0.875774	0.00320995
hsa-miR-22-3p_0_1_Subs;0	0.164517	0.865481	0.195336	0.545778	0.301889	0.0958604	-0.0389487	1	0.135786	0.673304	0.295666	0.123101	0.0121457	0.991314	0.260838	0.188675	0.542458	0.00635152	0.00671584	1	0.249441	0.410381	0.327494	0.139597	-0.0814902	0.999697	0.386548	0.0770786	0.392217	0.040433
hsa-miR-22-3p_1_1_Subs;22:T>A	-0.0490137	0.977834	0.0179715	0.958757	0.371482	0.000277975	-0.252912	1	-0.0346192	0.959686	0.354242	0.0128967	0.012039	0.993662	0.197097	0.452901	0.696105	3.9741e-14	-0.203307	1	0.452695	0.194449	0.66942	0.00259249	-0.224906	0.999697	0.568857	0.00182796	0.94904	3.90783e-10
hsa-miR-22-3p_0_1_Subs;23:T>A	0.117822	0.865481	0.278547	0.0650325	0.390026	7.41277e-05	-0.12557	0.859547	0.172916	0.242666	0.338839	0.00912254	-0.0382678	0.905372	0.212649	0.123348	0.567615	6.10963e-08	-0.0611828	1	0.463554	0.00580496	0.608102	0.000981696	-0.0908406	0.999697	0.650575	2.72699e-08	0.865153	1.95955e-09
hsa-miR-22-3p_0_0_Subs;1:A>C	0.0535119	0.878248	0.16099	0.987105	0.293608	1	-0.26082	1	0.07804	0.902308	0.156544	0.390984	-0.754182	0.932439	0.0995656	1	0.519075	0.330484	-0.0626677	1	-0.412705	0.768413	0.0144747	0.538145	-0.248541	0.999697	-0.0751732	0.991902	-0.0481247	0.843509
hsa-miR-22-3p_4_0_Subs;0	-0.119747	0.965568	-0.319974	0.356789	-0.0906962	0.839427	0.0227001	1	-0.111113	0.875591	-0.317369	0.26759	-0.197035	0.831787	-0.0317203	0.963413	0.496855	0.0495326	-0.24436	1	-0.0339391	0.921515	0.403466	0.221442	-0.707263	0.961623	-0.171333	0.636255	0.136	0.730713
hsa-miR-22-3p_0_0_Subs;20:T>C	0.149358	0.868402	0.0737603	0.864075	0.0762974	0.68631	-0.208301	1	0.0237946	0.93526	0.283721	0.267028	0.0635456	0.932439	0.0718608	0.829225	0.352004	0.180057	0.00658252	1	0.236178	0.514707	0.105069	0.480805	-0.214188	0.999697	0.154715	0.508897	-0.0422547	0.808066
hsa-miR-22-3p_0_0_Subs;11:T>C	0.236439	0.865481	0.2237	0.538058	0.0831486	0.767856	0.00716146	1	0.33995	0.244911	0.212138	0.406872	0.0904713	0.919098	0.179643	0.570545	0.328885	0.296965	0.178407	1	0.231315	0.441489	-0.0549675	0.796315	-0.0549526	0.999697	0.178161	0.672198	-0.126418	0.523714
hsa-miR-22-3p_0_0_Subs;1:A>G	0.54107	0.865481	0.0459788	0.980594	0.251485	0.901452	-0.230032	1	0.158239	0.896849	0.415866	0.591276	0.12951	0.894665	0.0753264	0.996603	0.419497	0.598034	0.146958	1	0.273065	0.794674	0.0748184	0.976751	0.0581452	0.999697	-0.00245801	0.991975	-0.0880484	0.873247
hsa-miR-22-3p_0_0_Subs;16:G>A	0.469364	0.865481	0.106362	0.846643	0.0589803	0.902939	-0.0705872	1	0.0545589	0.969903	0.47198	0.351722	0.484951	0.652871	0.239037	0.717947	0.568234	0.422806	0.170588	1	0.192095	0.804911	-0.0351588	0.997329	-0.186947	0.999697	0.423191	0.387835	-0.117263	0.896483
hsa-miR-22-3p_0_0_Subs;7:C>T	0.453561	0.865481	-0.0621218	0.931061	-0.171846	0.517407	0.0521354	1	0.0735664	0.91185	0.286532	0.424621	0.318916	0.608897	-0.0540838	0.921405	0.235905	0.499662	0.247541	1	0.214867	0.699646	-0.0749193	0.790218	0.118091	0.999697	0.197471	0.649821	-0.255609	0.333274
hsa-miR-22-3p_0_0_Subs;0	0.0708996	0.898666	0.0182694	0.970886	0.0702103	0.669607	-0.118213	1	0.0628991	0.845202	0.0876822	0.588955	-0.0519489	0.860548	0.0583178	0.840235	0.231495	0.136186	-0.031519	1	-0.00945989	0.976755	0.0644718	0.704681	-0.0420173	0.999697	-0.0310322	0.875808	-0.0643161	0.677451
hsa-miR-22-3p_0_0_Subs;14:A>G	0.505844	0.865481	-0.139943	0.88795	0.0124106	0.908201	-0.0706863	1	0.0655313	0.929763	0.682047	0.238314	0.423958	0.693349	-0.0116982	0.989319	0.6551	0.181535	0.319789	1	0.456819	0.545696	0.0214912	0.978946	-0.0146993	0.999697	0.32578	0.636394	-0.0623939	0.895776
hsa-miR-22-3p_0_0_Subs;18:A>G	0.256699	0.865481	0.16681	0.690671	0.279572	0.149261	-0.333533	1	0.148133	0.701682	0.234359	0.100074	0.237703	0.642429	0.166094	0.680806	0.31413	0.105529	-0.158263	1	0.178542	0.623813	0.00888662	0.984223	-0.243155	0.999697	0.150898	0.465239	-0.052933	0.76821
hsa-miR-22-3p_0_0_Subs;13:G>T	0.240605	0.880267	-0.0953894	0.923928	0.153755	0.892791	-0.406983	1	-0.000725637	0.993703	0.700646	0.320706	0.295941	0.775129	-0.0140028	0.957345	0.406906	0.594864	-0.6131	1	0.111376	0.913195	0.2538	0.767429	-0.299681	1	-0.488142	0.578988	0.203912	0.894707
hsa-miR-22-3p_0_0_Subs;15:A>T	0.474411	0.915285	0.170688	0.882241	-0.245283	0.814199	-0.371452	1	0.410604	0.932588	-0.80116	1	0.0759929	0.948053	0.203283	0.885361	0.24277	0.563032	0.310762	1	0.493459	0.992896	-0.188011	0.857676	-0.0297523	0.999697	0.476969	0.681478	-0.408653	0.845904
hsa-miR-22-3p_1_0_Subs;0	0.0507854	0.961619	-0.00408769	0.993886	0.00700261	0.986495	-0.17658	1	-0.00664608	0.982199	0.0286842	0.896567	-0.0572989	0.899104	0.00361246	0.995217	0.202053	0.360956	-0.06404	1	-0.195265	0.388002	0.0430058	0.864274	-0.104763	0.999697	-0.0939504	0.6311	-0.0910106	0.668417
hsa-miR-22-3p_0_0_Subs;3:G>A	-0.315775	0.942339	-0.00745088	0.996579	0.177917	0.921627	-0.156501	1	0.0404898	0.963191	0.547675	0.437539	0.181086	0.831787	0.160524	0.991611	0.560817	0.440153	0.0627177	1	0.388483	0.716736	0.234035	0.88331	-0.109043	0.999697	0.200962	0.764605	0.127499	0.98886
hsa-miR-22-3p_0_0_Subs;4:C>T	2.4847	1	-0.0665023	0.967915	0.103903	0.978832	-0.359547	1	-0.136946	0.89919	2.60984	0.153494	2.55923	0.371507	-0.1632	0.859288	2.8435	0.0186319	2.21226	1	2.43989	0.188747	0.226875	0.695023	-0.0550869	0.999697	2.33452	0.270743	0.0580974	0.891911
hsa-miR-22-3p_0_0_Subs;22:T>A	-0.0988406	0.865481	0.0460799	0.916515	0.990346	2.21462e-13	-0.179651	0.892898	0.160689	0.557224	1.08583	8.39526e-10	-0.0843917	0.86282	0.127506	0.539478	1.35226	0	0.0383103	1	0.466989	0.0326888	1.46883	0.000200849	-0.120669	0.999697	0.636532	0.000286859	2.09435	0
hsa-miR-22-3p_0_0_Subs;3:G>T	-0.190942	0.962226	0.00439173	0.996579	0.218723	0.85187	-0.0193545	1	0.0975057	0.917109	0.225766	0.617413	0.00455442	0.979999	0.22539	0.831179	0.261015	0.573486	-0.123452	1	-0.380598	0.636447	0.0522171	0.969159	-0.170836	0.999697	-0.171522	0.681057	0.0540843	0.894707
hsa-miR-22-3p_0_0_Subs;17:A>G	0.50395	0.868402	-0.0623948	0.906837	0.322698	0.280782	-0.111972	1	0.0498404	0.920718	0.9279	0.049523	0.370358	0.80668	-0.0125887	0.971387	0.798436	0.0862566	0.00811239	1	0.423298	0.523682	0.192497	0.510024	0.120024	0.999697	0.174182	0.80173	0.363749	0.237196
hsa-miR-22-3p_0_0_Subs;21:G>T	0.130252	0.923917	0.0134948	0.991239	-0.0988146	0.742492	0.293984	1	0.156108	0.896381	0.181862	0.616461	0.0989909	0.886805	-0.0918969	0.9083	0.169371	0.615203	-0.169713	1	0.0620975	0.957934	0.246463	0.486965	0.0395789	0.999697	-0.237771	0.567611	-0.0907562	0.764882
hsa-miR-22-3p_0_0_Subs;4:C>G	1.04045	0.868402	0.0876945	0.923928	-0.106604	0.677591	0.0899265	1	0.114206	0.816888	0.740989	0.459313	1.02842	0.690735	-0.0756596	0.998361	0.273917	0.51272	0.828362	1	0.89434	0.608786	0.0822102	0.732866	0.345549	0.999697	0.752274	0.682633	-0.0132256	0.894707
hsa-miR-22-3p_0_0_Subs;21:G>A	0.0864239	0.947999	0.000759348	0.95303	0.357608	0.827252	0.0313502	1	-0.159909	0.973138	0.531404	0.446849	-0.0285515	0.993662	-0.0111147	0.928456	0.500244	0.51272	-0.728657	1	0.00735977	0.927094	0.353535	0.703946	-0.00549687	0.999697	-0.721345	0.406974	0.178006	0.979525
hsa-miR-22-3p_0_0_Subs;5:T>C	0.216731	0.95392	-0.0755538	0.972722	0.079205	0.716343	-0.0361331	1	0.121973	0.98934	-0.489119	0.510111	0.0427309	0.987266	0.0670233	0.937255	0.189891	0.560711	0.272078	1	0.071858	0.988077	0.10778	0.735146	0.023473	0.999697	0.0211307	0.945564	-0.134126	0.980299
hsa-miR-22-3p_0_0_Subs;15:A>C	0.431648	0.9446	-0.314373	0.71197	-0.152534	0.31274	-0.0636217	1	0.163598	0.787308	-4.00347	0	-0.2391	0.979999	0.00638553	0.826927	0.163669	0.385383	0.298591	1	0.0580313	0.714594	0.0298301	0.390268	0.122114	0.999697	0.0394531	0.945564	-0.452164	0.179269
hsa-miR-22-3p_0_0_Subs;10:G>A	0.886854	0.919972	0.184759	0.839518	0.104363	0.945063	-0.279175	1	0.346926	0.599667	1.30801	0.118741	1.03897	0.455459	0.279971	0.719134	1.45514	0.0439069	0.792001	1	1.35041	0.216201	0.294803	0.671227	-0.0794972	0.999697	1.25614	0.278025	0.104848	0.904042
hsa-miR-22-3p_0_0_Subs;12:T>C	0.427129	0.865481	0.0708927	0.833096	0.00968352	0.972591	0.0311523	1	-0.0270326	0.915994	0.450477	0.246375	0.49341	0.431698	0.0322852	0.953403	0.546243	0.151527	0.417319	1	0.362247	0.504114	0.0636676	0.768342	0.0832569	0.999697	0.327818	0.430033	-0.0214344	0.89162
hsa-miR-22-3p_0_0_Subs;15:A>G	0.662674	0.919972	-0.248748	0.88839	-0.158858	0.517424	0.0352059	1	0.161072	0.876448	-1.13351	1	0.210247	0.913289	0.0326801	0.864265	0.385375	0.351928	0.432097	1	0.320116	0.834898	0.021444	0.609136	0.127459	0.999697	0.308479	0.711333	-0.365298	0.45933
hsa-miR-22-3p_0_0_Subs;13:G>C	0.315409	0.880694	0.108465	0.99887	0.336522	0.760646	1.90666e-05	1	-0.0202551	0.932493	0.509638	0.418269	0.169437	0.883233	-0.0284142	0.964468	0.49807	0.475694	-0.230422	1	0.265603	0.732463	0.14967	0.862557	-0.088684	0.999697	-0.0913223	0.98342	0.27203	0.85311
hsa-miR-22-3p_0_0_Subs;13:G>A	0.320281	0.865481	-0.0483615	0.936375	0.174031	0.440214	0.140846	1	-0.0523863	0.929763	0.312682	0.295782	0.300811	0.701864	-0.0287656	0.97375	0.37028	0.206463	0.0619594	1	0.201333	0.732463	0.147767	0.528584	0.0153649	0.999697	-0.0414398	0.924554	-0.00725835	0.92773
hsa-miR-22-3p_0_0_Subs;8:C>T	0.151549	0.868402	0.0754081	0.853154	0.290835	0.00817923	-0.263418	0.892898	0.0527965	0.874978	0.367346	0.177209	-0.00427592	0.997622	0.0390745	0.875769	0.536572	0.0159163	-0.0443287	1	0.162052	0.731908	0.119518	0.325923	-0.274193	0.850155	0.157811	0.52554	0.00399824	0.980704
hsa-miR-22-3p_0_0_Subs;4:C>A	0.368946	0.887038	-0.0299608	0.991239	0.107765	0.962667	-0.0360615	1	0.25549	0.918833	0.336397	0.65963	0.357425	0.793866	0.0183035	0.896063	0.144828	0.807587	-0.12967	1	0.296633	0.886787	0.0938664	0.908713	0.0830521	0.999697	-0.199056	0.843157	0.0728838	0.889012
hsa-miR-22-3p_0_0_Subs;22:T>C	-0.0169906	0.999117	-0.0776229	0.839518	-0.0162016	0.954936	0.0176659	1	0.28002	0.404197	0.124443	0.616461	0.117211	0.848359	0.185354	0.408088	0.0841215	0.719916	0.0401899	1	0.0419156	0.886787	-0.118497	0.600527	0.0255337	0.999697	-0.0221875	0.920921	-0.454701	0.0446226
hsa-miR-22-3p_0_0_Subs;5:T>A	0.0318888	0.998653	-0.0410324	0.993886	-0.104662	0.544681	-0.141851	1	0.268216	0.837852	-1.10037	0.896567	-0.0771511	0.964923	0.184799	0.853996	0.173819	0.448206	0.238576	1	0.216471	0.973411	0.0195593	0.596893	0.0211251	0.999697	0.331078	0.741351	-0.255846	0.784693
hsa-miR-22-3p_-1_0_Subs;1:A>C	0.0235543	0.994112	0.0163246	0.972722	0.115851	0.661016	-0.100539	1	0.0578686	0.889946	0.00342936	0.988475	-0.201152	0.42149	0.0917031	0.840235	0.189665	0.530375	-0.218554	1	-0.134294	0.689253	-0.00628752	0.96161	-0.123063	0.999697	-0.0588844	0.841022	-0.0421156	0.871661
hsa-miR-22-3p_0_0_Subs;22:T>G	-0.213863	0.865481	-0.432833	0.424404	-0.180113	0.712508	0.12448	1	-0.228042	0.765777	-0.0263745	0.985827	-0.131807	0.831787	-0.0556647	0.945945	0.105529	0.726803	0.169147	1	-0.0578596	0.945115	0.23799	0.575764	-0.132441	0.999697	-0.293207	0.454139	-0.425382	0.328785
hsa-miR-22-3p_0_0_Subs;1:A>N	0.316842	1	-0.0236105	0.903141	-0.0792188	0.934427	-0.100111	1	0.0675527	0.959686	0.305902	0.858622	0.234955	0.979999	-0.195964	0.952733	-0.976866	0.308242	-0.00283308	1	0.0513602	0.731908	0.0886841	0.761937	0.0768848	0.999697	0.0240284	0.781356	-0.0139277	0.937372
hsa-miR-22-3p_0_0_Subs;19:C>T	-0.110427	0.974794	0.117452	0.925575	0.000464802	0.949285	-0.216956	1	0.0393724	0.959686	0.0980567	0.787792	-0.0985701	0.937699	0.0251766	0.993227	0.126829	0.754573	-0.433206	1	0.107471	0.871889	0.0161676	0.964189	-0.146622	0.999697	-0.288718	0.503962	-0.104175	0.663652
hsa-miR-22-3p_0_0_Subs;6:G>A	-0.643649	0.868402	0.276095	0.946963	0.0656254	0.962667	-0.260409	1	0.353697	0.797568	0.247208	0.747225	0.0974815	0.948053	0.381577	0.815916	0.338698	0.634006	0.100917	1	0.427492	0.711648	0.129366	0.904427	-0.0278023	0.999697	0.47142	0.934447	0.0408303	0.703368
hsa-miR-22-3p_0_0_Subs;5:T>G	0.153406	0.94108	-0.23221	0.960427	-0.125556	0.299417	-0.0635368	1	0.138774	0.642346	-2.02873	0.813189	-0.241663	0.875841	0.11357	0.746869	0.13044	0.320661	0.187679	1	0.138764	0.882177	0.11749	1	0.0108867	0.999697	0.0565097	0.842255	-0.327461	0.464992
hsa-miR-22-3p_-1_0_Subs;0	-0.240907	0.862581	0.261745	0.320626	0.133202	0.444768	-0.159362	1	0.0873114	0.792562	0.238535	0.202664	-0.29981	0.396731	-0.127028	0.746869	0.274269	0.136198	-0.224385	1	0.0906871	0.776827	0.218033	0.232378	-0.346775	0.646757	0.0527261	0.826496	-0.0237967	0.893915
hsa-miR-22-3p_0_0_Subs;1:A>T	0.0505647	0.868402	0.044256	0.991239	0.214523	0.894523	-0.154168	1	-0.0550641	0.919709	-0.0485069	0.944424	-0.964804	0.814269	-0.0372462	0.942689	0.0854069	0.81271	-0.136406	1	-0.534063	0.720556	-0.133609	0.963221	-0.270213	0.999697	-0.20174	0.889405	-0.162868	0.998519
hsa-miR-22-3p_0_0_Subs;12:T>A	-0.173525	0.912051	0.141711	0.958757	0.0298952	0.936623	-0.152367	1	0.0720095	0.946238	0.494666	0.579583	0.38295	0.822568	0.144165	0.915357	0.639455	0.452978	0.145092	1	0.36165	0.768413	0.142791	0.930254	-0.115101	0.999697	0.676694	0.568603	0.139445	0.914253
hsa-miR-22-3p_0_0_Subs;2:A>G	-0.744924	0.914344	0.271559	0.97915	0.145509	0.77623	-0.367912	1	0.303159	0.894654	0.425984	0.65963	0.170079	0.831787	0.369766	0.978927	0.403304	0.645998	0.125406	1	0.565008	0.767794	0.186281	0.862557	-0.14223	0.999697	0.539238	0.83911	0.134444	0.59783
hsa-miR-22-3p_0_0_Subs;9:A>G	-0.0645002	0.971909	0.0516182	0.958757	0.137915	0.647281	-0.0327195	1	0.215468	0.417306	0.23903	0.412148	0.11067	0.93251	0.164289	0.731135	0.366587	0.0893734	0.159969	1	0.161684	0.617025	0.00246128	0.950784	-0.0112132	0.999697	0.033381	0.978486	0.0549187	0.889498
hsa-miR-22-3p_0_0_Subs;7:C>A	0.328243	0.9224	-0.0545525	0.972722	-0.340259	0.887036	-0.245567	1	0.140474	0.955695	0.370748	0.483466	0.13791	0.936424	-0.157807	0.919423	-0.339894	0.835143	0.0703897	1	0.210192	0.915729	0.00131346	0.965452	0.0577947	0.999697	0.202736	0.864332	0.072572	0.952582
hsa-miR-22-3p_0_0_Subs;3:G>C	-1.13103	0.904705	0.18116	0.966876	0.246138	0.706365	-0.38724	1	0.26617	0.859368	0.410385	0.770406	0.00881269	0.831787	0.310165	0.966505	0.463881	0.721552	-0.152415	1	0.424773	0.846585	0.206231	0.585097	-0.149012	0.999697	0.334757	0.534859	-0.0308002	0.782546
hsa-miR-22-3p_0_0_Subs;12:T>G	-0.240948	0.933333	0.170803	0.991239	0.184757	0.825378	-0.30529	1	0.313338	0.878291	0.354576	0.712471	0.509446	0.82499	0.23368	0.875769	0.616783	0.59455	0.394612	1	0.401056	0.737619	-0.0555793	0.865648	0.246198	0.999697	0.594718	0.916267	-0.11784	0.694255
hsa-miR-22-3p_1_-1_Subs;0	0.180972	0.904705	0.935619	0.000131666	2.10611	0	-0.362717	1	0.884764	0.0351901	2.65189	0	0.0150944	1	1.1251	5.32575e-08	2.96453	0	-0.0943126	1	1.67341	2.04341e-08	2.90861	0.000236262	-0.180303	0.999697	2.06125	0	3.24098	0
hsa-miR-22-3p_0_-1_Subs;0	-0.0198725	0.990274	0.685226	0	1.90327	0	-0.0856376	1	0.725663	0	2.38078	0	-0.165598	0.390864	0.795602	0	2.7603	0	-0.0977064	1	1.38347	1.13274e-07	2.66351	8.90725e-06	-0.139442	0.999697	1.74653	0	3.0235	0
hsa-miR-22-3p_0_-1_Subs;1:A>G	0.196869	0.947999	0.607987	0.513249	2.3986	0.000437291	-0.848197	1	0.997031	0.242109	2.81716	5.0121e-06	0.219444	0.860634	0.951988	0.257539	3.16482	1.53325e-05	-0.302074	1	1.31555	0.0556513	2.94243	0.00160041	-0.0977076	0.999697	1.73804	0.00244283	3.08849	2.0382e-07
hsa-miR-22-3p_0_-1_Subs;20:T>G	-0.482106	0.865481	0.336941	0.572836	1.79276	7.54525e-06	0.132151	1	0.112179	0.894873	2.45174	3.15197e-06	-0.249069	0.792539	0.487445	0.312574	2.68921	6.82212e-11	-0.219305	1	1.2659	0.0188712	3.00306	0.0024531	-0.591668	0.999697	1.38971	0.000146622	2.85763	1.88257e-08
hsa-miR-22-3p_0_-2_Subs;20:T>A	0.67479	0.836351	0.1768	0.831774	1.22067	1.06705e-05	0.322546	1	0.261728	0.738812	1.74635	0.00155597	-0.128873	0.945035	0.48222	0.497152	2.1182	1.04007e-11	0.823349	1	0.940499	0.130942	2.34664	0.0377593	0.467659	0.999697	0.944321	0.050981	2.85352	2.78359e-08
hsa-miR-22-3p_1_-2_Subs;0	-0.674931	0.865481	0.393074	0.648247	2.14325	5.14163e-05	0.0958622	1	0.580887	0.502357	2.69154	9.26616e-07	-0.907604	0.275287	0.189998	0.898661	3.21116	5.15633e-15	-0.509509	1	1.25159	0.257188	3.11058	0.00166208	-1.07334	0.5429	1.83225	0.000256633	3.62786	1.48594e-12
hsa-miR-22-3p_0_-2_Subs;0	-0.110681	0.865481	0.111784	0.689382	2.37883	0	0.0596116	1	0.241125	0.214848	2.79551	0	-0.267109	0.0262712	0.145004	0.545524	3.31247	0	0.205588	1	1.08478	0.00692299	3.20331	0.000288337	-0.193337	0.999697	1.38001	3.88385e-10	3.86503	0
hsa-miR-22-3p_0_-2_Subs;20:T>G	-0.948767	0.868402	-0.424133	0.632728	1.95946	9.6008e-07	-0.0831504	1	-0.195272	0.874462	2.84024	3.9328e-07	-1.11161	0.597712	0.321371	0.735512	3.21993	0	0.281371	1	0.749532	0.381748	3.22328	0.000668458	-0.474187	0.999697	1.17535	0.00779001	3.45931	3.21805e-07
hsa-miR-22-3p_0_-3_Subs;0	-0.63337	0.865481	-0.490391	0.597412	1.64813	0.00604672	-0.311876	1	-0.264207	0.881279	2.07483	0.00191792	-0.308148	0.755823	-0.46561	0.562267	2.56989	1.09152e-06	0.22093	1	-0.43115	0.567084	1.49652	0.028394	-0.168399	0.999697	-0.126576	0.981584	2.85838	0.00166146
hsa-miR-22-5p_0_0_Subs;0	-0.0562666	0.926216	0.172363	0.642224	0.309803	0.130377	0.0773263	1	0.155571	0.553338	0.152577	0.517379	-0.0306564	0.944775	0.375641	0.136386	0.458237	0.076098	0.0923807	1	0.233399	0.51997	0.0995841	0.749922	0.0754329	0.999697	0.205973	0.287217	0.0331444	0.88798
hsa-miR-22-5p_0_-1_Subs;0	-0.127827	0.898666	0.128522	0.557212	0.546267	4.32608e-10	-0.0946	1	0.116203	0.673304	0.636404	5.02823e-06	-0.152069	0.530375	0.199194	0.340263	0.944917	3.99715e-13	-0.119937	1	0.296454	0.235204	0.649063	0.00844534	-0.0487292	0.999697	0.283399	0.0808328	0.978655	6.20292e-14
hsa-miR-22-5p_0_-2_Subs;0	0.0245732	0.964523	0.532698	0.0275623	1.79559	0	-0.0961344	1	0.603906	0.0358512	1.8713	5.69374e-14	-0.162956	0.794029	0.489281	0.367408	2.44336	0	-0.194367	1	1.06358	0.000962139	2.21472	0.00017095	-0.106299	0.999697	1.578	5.24116e-13	2.91695	0
hsa-miR-22-5p_0_-3_Subs;0	-0.0592047	0.987133	0.634679	0.183085	3.9054	0	0.414918	1	0.814632	0.027016	4.14884	0	0.00094228	1	1.09627	0.00224619	4.71695	0	-0.246145	1	1.87575	6.9488e-11	4.7221	1.3456e-05	0.141467	0.999697	2.30795	8.86071e-09	5.60325	0
hsa-miR-132-3p_0_2_Subs;23:C>T;24:C>A	0.240126	0.868402	0.911132	0.0138181	0.136	0.821502	1.09525	0.00666682	1.17101	1.28545e-05	0.311987	0.281861	0.309948	0.310676	1.04169	0.000303665	0.18387	0.576495	0.603504	1	0.806643	0.0539855	-0.0856815	0.830222	0.297724	0.999697	0.779065	0.041078	-0.875477	0.0552384
hsa-miR-132-3p_2_2_Subs;21:C>T;22:C>T	1.25931	0.10863	1.12669	0.0344748	1.10632	0.00073227	2.34514	0	1.62026	0.00017393	1.51705	5.51032e-10	1.80141	8.62643e-13	1.63567	0.000124746	1.61147	0	0.931841	1	0.977698	0.115373	0.789596	0.0244318	0.32287	0.999697	0.497604	0.498841	0.635493	0.0986289
hsa-miR-132-3p_0_2_Subs;23:C>T;24:C>T	-0.124656	0.99088	0.33544	0.609324	-0.0218667	0.849438	0.431533	0.502954	0.547884	0.173684	0.0613394	0.842011	-0.0857326	1	0.51978	0.244225	-0.131171	0.692155	0.0561443	1	0.0910285	0.874501	-0.21207	0.572548	-0.20141	0.999697	0.0900617	0.863503	-0.95589	0.00438708
hsa-miR-132-3p_1_1_Subs;22:C>T	0.402323	0.865481	0.267735	0.74457	0.164003	0.795297	1.27463	1.38896e-05	0.9671	0.0228603	0.387703	0.322348	0.604337	0.18383	0.774754	0.0672243	-0.0769639	0.80084	0.21154	1	0.074511	0.884755	0.0280154	0.950784	-0.0445249	1	-0.641422	0.121757	-1.29503	0.0102577
hsa-miR-132-3p_0_1_Subs;23:C>A	0.151194	0.904705	0.510991	0.258535	0.648291	0.0376264	0.567893	0.00110106	0.737378	0.0140634	0.86055	0.000329041	-0.00107511	0.964923	0.756423	0.0198241	0.912608	0.000703383	0.135702	1	0.403129	0.434745	0.499804	0.118899	-0.143385	0.999697	0.18402	0.672198	0.107413	0.906092
hsa-miR-132-3p_0_1_Subs;23:C>T	0.311328	0.865481	0.370029	0.51293	-0.372683	0.248068	1.17149	4.02567e-13	0.879862	0.00825356	-0.448166	0.134135	0.558668	0.129814	0.782901	0.0138368	-0.662791	0.024308	0.255819	1	-0.148129	0.777132	-0.478188	0.29544	-0.0448205	0.999697	-0.666715	0.158748	-2.07473	1.53736e-05
hsa-miR-132-3p_2_1_Subs;21:C>T	0.601952	0.862581	0.82977	0.0378589	0.286745	0.440795	1.68402	1.08857e-11	1.40956	1.34695e-05	0.791345	0.0113698	1.15894	0.0105377	1.39102	1.79335e-09	0.824957	0.00329898	0.20273	1	0.274989	0.488303	0.330454	0.566608	-0.0600555	0.999697	-0.26044	0.619656	-0.675122	0.0883994
hsa-miR-132-3p_0_1_Subs;0	0.516098	0.865481	0.14324	0.916515	-1.21784	1.10562e-05	1.54998	3.87731e-05	0.801617	0.0568199	-1.74838	3.38935e-05	1.0187	0.0210316	0.682715	0.234824	-2.43433	7.7764e-14	0.467689	1	-0.839823	0.191147	-1.26616	0.135396	0.0458002	0.999697	-2.06875	0.00025759	-4.39058	0
hsa-miR-132-3p_2_1_Subs;0	1.21034	0.187672	0.152945	0.863684	-1.01474	0.0855013	2.37751	6.35161e-10	0.615363	0.376573	-2.06308	0.0157606	1.74339	4.66609e-05	0.431017	0.625314	-1.56714	0.00379605	0.980909	1	0.0977502	0.944003	-0.621994	0.201495	0.373773	0.999697	-0.947517	0.180583	-2.71051	0.000599151
hsa-miR-132-3p_0_0_Subs;1:T>G	1.2714	0.57831	0.990419	0.3559	0.478011	0.552344	1.83734	0.106763	1.31575	0.089591	1.31086	0.094512	1.29988	0.233806	1.44301	0.0289713	1.30495	0.098008	0.717634	1	1.29708	0.15758	0.602245	0.768342	0.179278	0.999697	0.486485	0.612939	0.219949	0.826435
hsa-miR-132-3p_0_0_Subs;22:G>T	0.212541	0.868402	0.358959	0.294198	0.0798422	0.814547	0.742611	8.18149e-05	0.786685	0.000274184	0.374236	0.0914465	0.613296	0.00131637	0.880497	4.97517e-05	0.230181	0.317041	0.0816392	1	0.171031	0.628802	-0.159182	0.630728	-0.298632	0.791114	-0.307787	0.272326	-0.957435	0.0111668
hsa-miR-132-3p_1_0_Subs;0	0.288867	0.865481	0.979589	0.0243922	0.974543	0.00190309	1.32318	1.29396e-12	1.47649	1.32582e-05	1.2874	6.37128e-06	0.776835	0.00040142	1.56771	1.31186e-06	1.45868	2.94051e-07	0.295335	1	0.83429	0.0943035	0.967202	0.0126609	-0.05833	0.999697	0.51575	0.30303	0.504613	0.293142
hsa-miR-132-3p_0_0_Subs;0	0.557616	0.778807	0.865834	0.0158732	0.944929	0.00105325	1.51671	0	1.40112	3.08603e-06	1.40298	7.42781e-10	0.942967	1.90518e-08	1.50986	7.97012e-08	1.42418	4.9005e-09	0.382365	1	0.694988	0.183349	0.854846	0.0162818	0.0155467	1	0.34488	0.478553	0.484286	0.249764
hsa-miR-132-3p_0_0_Subs;22:G>A	0.0400901	0.984482	0.498054	0.0714666	1.34995	1.11516e-11	0.676746	0.0360405	0.917747	0.00298715	1.81758	0	0.210773	0.605969	1.18777	2.44301e-10	1.75546	0	0.0644276	1	0.625024	0.0502657	1.15986	2.22441e-05	-0.165496	0.999697	0.412281	0.388811	1.2115	4.20186e-07
hsa-miR-132-3p_0_-1_Subs;0	-0.266185	0.89613	0.891064	0.00567326	2.27205	3.74194e-10	0.172921	1	1.3277	4.59005e-08	2.89675	0	-0.122607	0.93251	1.36086	1.07536e-07	2.91989	0	-0.15318	1	1.27401	0.00408404	1.87431	3.5215e-08	-0.144789	0.999697	1.19948	0.000514986	2.05513	1.02646e-15
hsa-miR-132-3p_0_-1_Subs;21:C>A	0.758249	0.820306	0.206962	0.767221	2.78017	3.56715e-09	0.651301	1	0.642058	0.130594	3.51999	0	0.292537	0.766737	0.492814	0.311779	3.92798	0	1.0529	0.748313	0.927032	0.189896	3.45591	9.49082e-08	0.753918	0.999697	0.628539	0.055431	3.80848	0
hsa-miR-132-3p_1_-1_Subs;0	-0.93592	0.420078	0.443674	0.586092	1.92637	0.000106038	-0.317084	1	0.888337	0.0477776	2.51425	6.08619e-14	-0.554853	0.313796	0.902832	0.0745814	2.49952	8.83152e-11	-0.690886	1	0.641142	0.498785	1.19671	0.0858196	-0.365916	0.999697	0.579305	0.268872	1.71339	5.07781e-06
hsa-miR-132-3p_0_-2_Subs;0	0.208943	0.868402	0.65489	0.00970956	3.00458	0	0.76814	0.011186	1.30418	1.25314e-06	3.81437	0	0.473003	0.339798	1.33734	2.00777e-06	4.0341	0	0.141821	1	1.28905	0.0084452	3.29292	2.6896e-07	-0.312547	0.999697	1.15423	4.12495e-05	3.64887	0
hsa-miR-132-3p_0_-3_Subs;0	-0.268892	0.875667	0.401292	0.642107	1.5488	0.000189998	1.0694	0.000229769	1.42836	0.000147744	2.66442	0	0.517728	0.269222	1.12863	0.0266865	2.74439	0	0.27491	1	0.864102	0.0328903	2.13815	0.00481878	-0.51679	0.646757	0.752543	0.0189987	2.60484	0
hsa-miR-132-3p_0_-4_Subs;0	1.62613	0.420078	1.21747	0.0487656	3.74322	1.07225e-15	1.9446	0.011186	1.77805	0.0431292	5.22344	0	1.90071	0.00260217	2.17232	0.000909015	5.72937	0	1.57706	1	1.55527	0.236374	5.31816	0.00180411	0.508208	0.999697	1.91265	1.79682e-05	6.03234	0
hsa-miR-132-5p_0_0_Subs;0	0.692775	0.441697	0.597589	0.201414	0.25037	0.554809	1.5505	0	1.17056	0.000687752	0.585409	0.111754	1.21577	1.24364e-11	1.20499	3.10778e-05	0.746943	0.052054	0.506767	1	0.365237	0.55869	-0.0653507	0.908713	0.0622198	0.999697	0.0257335	0.947151	-0.753778	0.0918007
hsa-miR-132-5p_-1_-1_Subs;0	0.591797	0.776638	-0.005725	0.996927	-0.85903	0.0740121	1.02354	0.499449	0.563151	0.486731	-1.15625	0.0137785	0.59691	0.0657694	0.599883	0.200358	-1.20181	0.0862566	0.527071	1	-0.416893	0.614036	-0.692314	0.244332	-0.103717	0.999697	-1.20492	0.043081	-2.45081	0.0133923
hsa-miR-132-5p_0_-1_Subs;0	0.256268	0.868402	0.367734	0.543738	0.207125	0.656149	0.891126	5.13666e-05	0.998571	0.0164226	0.51556	0.177572	0.553975	0.0212042	1.07132	0.00161633	0.648484	0.119358	0.139498	1	0.398762	0.55869	-0.0924873	0.876735	-0.188144	0.999697	0.299382	0.583262	-0.626423	0.250987
hsa-miR-132-5p_-1_-2_Subs;0	0.64379	0.798049	0.749694	0.0640289	0.687928	0.0899523	1.32064	2.58434e-11	1.27706	0.000114939	1.27996	0.00252168	1.14285	1.12144e-11	1.34666	1.85533e-07	1.51752	1.21433e-05	0.523906	1	0.581757	0.388972	0.585035	0.23249	0.0338919	0.999697	0.259473	0.688076	0.252384	0.868566
hsa-miR-132-5p_0_-2_Subs;0	1.15409	0.454467	2.00958	3.48668e-05	3.50421	0	1.74893	0.000543274	2.29156	0.000109287	4.33008	0	1.71839	0.00655634	2.43203	6.67844e-09	4.57181	0	0.709492	1	2.7066	0.00755874	3.48678	2.58347e-10	0.0831736	0.999697	2.91775	5.55288e-08	3.68072	0
hsa-miR-132-5p_0_-3_Subs;0	0.237558	0.971065	1.57306	0.0510817	3.69568	7.73233e-12	0.770313	1	1.90113	0.0502313	4.54801	0	0.37606	0.86282	2.22696	0.00116912	4.97547	0	0.246636	1	3.35443	0.0222443	4.38049	1.68461e-06	0.948128	0.999697	3.73231	6.88162e-10	4.68281	0
hsa-miR-132-5p_-1_-3_Subs;0	0.141348	0.987664	0.521931	0.459583	1.90841	5.34762e-10	0.181417	1	0.740718	0.166406	2.26025	1.88115e-11	-0.34295	0.658171	0.890049	0.00114637	2.6216	5.39603e-14	-0.0231608	1	0.718646	0.264017	1.81573	0.000891966	-0.258797	0.999697	1.00037	0.00153767	1.98998	4.53103e-08
hsa-miR-132-5p_0_-4_Subs;0	0.655009	0.865481	1.50677	0.103338	3.58058	2.75275e-08	2.0628	0.000822686	2.33569	0.00353888	4.4005	1.42641e-13	1.6721	0.0605331	2.49661	0.000124746	4.80986	0	0.608767	1	2.6702	3.29402e-05	3.8651	3.69715e-05	0.230082	0.999697	2.46068	4.74536e-05	4.33982	0
hsa-miR-212-3p_0_3_Subs;24:C>T	0.38333	0.868402	0.258297	0.84049	-0.102712	0.816115	0.774532	0.700958	0.794063	0.243431	0.111869	0.861034	0.237742	0.730886	0.64274	0.270207	0.197242	0.743079	0.0434464	1	-0.379954	0.718464	-0.524608	0.342131	-0.11982	0.999697	-0.648475	0.301472	-1.455	0.007627
hsa-miR-212-3p_0_2_Subs;0	1.1859	0.268197	0.184292	0.882318	-1.01317	0.123074	1.97699	2.56566e-09	0.968136	0.119134	-2.08481	0.000287796	1.65589	1.7321e-06	0.77924	0.243486	-1.68483	0.00167586	0.726014	1	-1.1274	0.0687325	-0.818358	0.117024	0.281959	0.999697	-3.00045	1.43247e-05	-4.1927	4.43173e-09
hsa-miR-212-3p_0_2_Subs;23:C>T	0.279083	0.868402	-0.0575157	0.953689	-0.162293	0.677307	0.33467	1	0.317206	0.609014	0.0780225	0.858508	0.09638	0.846356	0.39813	0.546793	0.118908	0.769074	-0.200663	1	-0.428913	0.514707	-0.0691514	0.739855	-0.232826	0.999697	-0.750652	0.116725	-1.32746	0.0319369
hsa-miR-212-3p_0_1_Subs;22:A>T	0.663752	0.862581	0.489215	0.304089	0.288058	0.593409	1.40724	0.00809886	1.06961	0.00118781	0.652714	0.0793407	1.21031	0.014156	1.02888	0.000799044	0.565578	0.1771	0.572464	1	0.481506	0.539244	0.0408574	0.976751	0.311925	0.999697	0.0918125	0.989008	-0.584181	0.337318
hsa-miR-212-3p_0_1_Subs;0	1.23433	0.249614	1.27495	0.0114616	1.28227	6.60425e-05	1.76138	1.23019e-07	1.91886	2.24803e-06	1.65625	1.01316e-07	1.7328	1.2387e-08	2.09462	5.8448e-09	1.7697	7.22213e-08	0.614147	1	1.14966	0.126886	1.10524	0.0110716	0.250971	0.999697	0.712218	0.437815	0.46548	0.571351
hsa-miR-212-3p_0_0_Subs;0	0.18146	0.915285	0.945702	0.0777417	1.61884	2.37406e-05	0.325861	1	1.61164	5.71214e-05	2.28336	1.02552e-12	0.0948831	0.899482	1.46649	4.2262e-05	2.38216	4.74787e-15	0.123469	1	1.18212	0.0658505	1.44885	0.00407299	-0.0964626	0.999697	1.01794	0.0332009	1.07917	0.0280131
hsa-miR-212-3p_0_0_Subs;21:C>T	0.515691	0.865481	0.283242	0.773232	1.26653	0.0173731	-0.132167	1	0.443752	0.455681	1.85133	4.25521e-05	0.284094	0.75134	0.363528	0.484762	1.96873	3.66662e-06	0.46418	1	0.922684	0.233736	1.68433	0.0379517	-0.0696375	0.999697	0.831962	0.0903011	1.90763	0.000402308
hsa-miR-212-3p_0_0_Subs;21:C>A	0.1896	0.987133	0.524194	0.311554	2.23052	1.03655e-08	0.25792	1	1.23066	0.0106299	3.01256	0	-0.017861	0.997357	1.14874	0.00167404	3.1427	0	-0.0186206	1	1.06339	0.123986	2.60049	0.000697625	-0.0921804	0.999697	0.938329	0.034565	2.8384	0
hsa-miR-212-3p_0_-1_Subs;0	0.213513	0.904705	1.30122	0.00631535	3.50258	1.49314e-09	0.241189	1	2.06542	2.94496e-07	4.25797	0	0.245166	0.814369	1.97745	1.62603e-09	4.36074	0	0.228619	1	2.24282	0.00163762	3.20074	2.24006e-12	0.329425	0.999697	2.27776	3.19188e-08	3.39196	0
hsa-miR-212-3p_0_-1_Subs;20:C>A	1.0255	0.865481	0.406334	0.539354	2.22191	1.94112e-12	0.183911	1	0.777136	0.142832	3.26631	0	1.02983	0.451555	0.321052	0.785554	3.45659	0	0.190816	1	0.881259	0.441979	3.29584	0.000147504	0.821174	0.999697	1.22852	0.00770366	3.49568	0
hsa-miR-212-3p_0_-2_Subs;0	0.909391	0.892603	1.11084	0.0942773	4.3832	0	0.849989	1	2.33342	1.13061e-08	5.78768	0	0.955655	0.537877	2.39549	4.36856e-15	5.94414	0	0.338173	1	2.73039	0.022588	5.1	6.72968e-05	0.603275	0.999697	2.55373	6.02978e-09	5.70841	0
hsa-miR-212-5p_0_2_Subs;25:C>A	-0.93632	0.865481	1.11463	0.0396516	0.459753	0.629757	0.429036	1	1.36565	0.000472284	0.227402	0.771048	0.47239	0.766737	1.57536	0.049196	-0.00302485	0.996204	0.372137	1	0.074894	0.987417	-0.138572	0.390598	-0.310185	0.999697	-0.237128	0.830373	-3.47757	3.6674e-05
hsa-miR-212-5p_1_2_Subs;24:C>T	-0.45668	0.868402	0.594031	0.594124	-0.197014	0.738272	0.832149	1	1.37491	0.0257855	-0.506927	0.412808	0.690392	0.530375	1.20625	0.186069	-0.575459	0.246701	0.307866	1	-0.639029	0.393407	-0.223363	0.431275	-0.307605	0.999697	-1.13092	0.105828	-2.88597	3.02795e-05
hsa-miR-212-5p_0_1_Subs;0	0.0532072	0.997017	0.827064	0.110213	0.260046	0.754015	1.04721	0.827105	1.52932	6.31565e-06	0.234605	0.747643	0.937931	0.318275	1.59196	0.00139226	0.0426723	0.965575	0.330133	1	-0.0745053	0.893304	0.035974	0.688921	0.0644058	0.999697	-0.898742	0.12315	-2.08417	0.00485218
hsa-miR-212-5p_1_1_Subs;0	0.57562	0.862581	0.809506	0.0413348	0.773874	0.190406	1.42659	0.000611372	1.43756	8.53147e-08	0.870489	0.0780036	1.09727	0.0243538	1.49606	1.43574e-05	0.596775	0.324011	0.298182	1	0.481705	0.441571	0.294913	0.762341	0.148906	0.999697	-0.131751	0.809077	-0.622291	0.430628
hsa-miR-212-5p_0_0_Subs;0	-0.0645814	0.986943	0.60436	0.309665	0.647398	0.211531	0.861233	1	1.20346	0.00037927	1.17876	0.00449706	0.839356	0.281855	1.07456	0.0411973	1.2679	0.00255404	0.27958	1	0.218454	0.777199	0.214856	0.765853	0.00795875	1	-0.167207	0.620947	-0.466902	0.415988
hsa-miR-212-5p_1_0_Subs;0	-0.216665	0.90987	0.675612	0.149687	1.19149	0.0102174	0.235668	1	1.07448	0.000275845	1.78243	1.28758e-08	0.493289	0.505045	1.04801	0.00102354	1.90292	1.93136e-10	0.0310801	1	0.430772	0.514707	0.914963	0.0243251	-0.0985698	0.999697	0.427693	0.229733	0.61643	0.199927
hsa-miR-212-5p_0_-1_Subs;0	-0.566274	0.865481	0.511035	0.625534	0.414525	0.629721	0.559937	1	0.974444	0.130594	0.821519	0.260413	0.913745	0.43885	0.894402	0.420391	1.04837	0.121259	0.196151	1	-0.441131	0.640095	0.119523	0.573417	-0.081427	0.999697	-0.900471	0.210607	-1.05788	0.257865
hsa-miR-212-5p_0_-2_Subs;0	0.179838	0.994112	2.43631	0.00159064	3.87958	0.000877554	1.12389	1	2.64487	0.00631129	4.71489	1.2166e-07	1.90772	0.102394	2.89404	0.00603452	5.01365	2.79809e-12	0.538064	1	2.67065	0.0202379	2.68839	0.00116425	-0.0506579	0.999697	2.20865	2.86378e-06	3.67042	0.00144038
hsa-miR-212-5p_0_-3_Subs;0	-0.174959	0.9446	1.36079	0.28646	3.14244	1.38127e-07	0.609669	1	2.02426	0.000235548	3.7695	2.19293e-14	1.43804	0.325177	1.68066	0.425178	4.32364	0	0.76361	1	2.02653	0.0586953	2.69755	1.31867e-06	-0.889026	0.999697	1.40845	0.0123636	3.49148	7.19574e-08
hsa-miR-324-3p_-2_0_Subs;0	-0.309262	0.776638	-0.366476	0.208389	-0.232464	0.158484	-0.368033	0.499449	-0.282337	0.447688	-0.516993	0.00750844	-0.327846	0.152024	-0.319037	0.381378	-0.862543	3.1232e-08	-0.394817	1	-0.760543	0.00595969	-0.764934	0.0139697	-0.233925	0.999697	-1.08387	4.86203e-05	-1.40116	3.37882e-13
hsa-miR-324-3p_-2_-1_Subs;0	-0.108551	0.954813	0.991525	4.1668e-08	2.22107	0	0.186338	1	1.04234	3.73524e-06	2.6971	0	-0.230906	0.747308	1.11698	9.25088e-06	2.91401	0	-0.150519	1	1.29798	1.41119e-06	2.27914	4.00142e-06	-0.354991	0.999697	1.91222	1.55469e-14	2.77223	0
hsa-miR-324-3p_-2_-2_Subs;0	-0.439411	0.876234	0.155566	0.869006	2.73927	2.09772e-15	0.306029	1	0.744127	0.293889	3.2588	0	-0.278457	0.860634	-0.0447997	1	3.52033	0	0.0279808	1	0.815675	0.415542	2.89567	6.06421e-05	-0.194969	0.999697	0.842998	0.041138	3.65642	2.91448e-12
hsa-miR-324-3p_-2_-4_Subs;0	0.459406	0.892603	1.46449	0.00251022	3.52395	0	0.374838	1	1.67173	0.00303674	4.37797	0	0.458965	0.776863	1.76011	0.0351012	4.81121	0	0.830096	1	2.39661	0.00148161	4.24596	3.26163e-08	0.999244	0.999697	3.00848	1.24498e-07	5.05227	0
hsa-miR-324-5p_0_0_Subs;0	0.235706	0.904705	-0.23207	0.465973	-0.699839	8.13994e-09	-0.120408	1	-0.242335	0.476885	-0.731094	4.76511e-05	0.306538	0.677987	0.014818	0.967107	-0.727547	6.11827e-05	-0.103963	1	-0.838209	0.000358536	-0.951173	0.00446882	-0.22407	0.999697	-0.836033	0.000811046	-1.63448	5.24429e-16
hsa-miR-324-5p_0_-1_Subs;0	0.0205831	0.995119	1.64805	9.27542e-08	2.87724	0	0.347714	0.892898	1.65022	1.614e-13	3.27398	0	0.276415	0.443829	1.66009	1.00946e-11	3.3865	0	0.0642903	1	2.17021	1.59819e-08	2.71417	0	-0.165687	0.999697	2.56259	0	3.24739	0
hsa-miR-324-5p_0_-4_Subs;0	-0.172597	0.971065	0.718253	0.213513	3.12595	0	-0.771456	1	1.1305	0.0173549	4.23345	0	-0.882712	0.505027	1.22365	0.00793672	4.69331	0	0.085495	1	0.909987	0.236374	4.84781	0.00103768	-0.0976513	0.999697	1.6649	0.00410015	5.85684	0
hsa-miR-4521_0_4_Subs;0	0.282388	0.868402	0.387235	0.404847	0.607129	0.000598021	0.368708	1	0.307962	0.468399	0.733138	1.02906e-05	0.0469712	0.968993	0.434911	0.280825	1.12382	5.07119e-07	0.794207	1	0.390724	0.373374	0.940692	0.000336411	0.832816	0.267648	0.323259	0.246148	1.20937	5.01353e-05
hsa-miR-4521_0_3_Subs;0	0.19821	0.926084	0.559319	0.136232	0.609946	0.00275777	0.200486	1	0.418429	0.192876	0.705641	0.000444421	-0.225512	0.838233	0.462192	0.115815	1.00897	0.00337826	0.629655	1	0.453243	0.221611	0.886817	0.00332523	0.656723	0.999697	0.354489	0.196418	1.05098	0.00110897
hsa-miR-744-5p_0_2_Subs;23:G>A;24:T>A	-0.301475	0.880694	0.299888	0.468714	-0.301685	0.12018	0.0266355	1	-0.112324	0.911503	-1.14203	1.19363e-05	-0.675979	0.409514	-0.0482313	0.966505	-1.00756	0.000598213	0.155357	1	0.287352	0.430003	-0.340547	0.109578	-0.233624	0.999697	0.336435	0.126578	-0.906015	9.63919e-05
hsa-miR-744-5p_0_-3_Subs;0	-0.460035	0.868402	2.0132	1.56121e-05	3.53293	0	0.529084	1	2.21195	7.31254e-08	3.96477	0	-0.557709	0.543644	2.19858	1.93109e-07	4.13238	0	-0.568124	1	3.11957	3.18114e-08	3.35733	2.47027e-08	-0.266209	0.999697	3.78756	0	4.1492	0
hsa-miR-744-5p_0_-2_Subs;0	-0.686608	0.466568	1.51596	2.63016e-09	2.10977	0	-0.00504973	1	1.40957	3.57788e-10	2.17783	0	-0.438547	0.581327	1.57435	0	2.13875	4.5621e-16	-0.139041	1	1.82579	5.9388e-07	1.60058	1.55818e-12	-0.237221	0.999697	2.08822	0	1.64486	3.86514e-15
hsa-miR-744-5p_0_-1_Subs;21:C>A	-0.55691	0.776638	0.0933146	0.906477	1.1787	4.79382e-07	0.0424569	1	-0.0993611	0.808615	0.946369	1.1331e-05	-0.663714	0.287958	-0.0253311	0.964468	1.24351	1.04774e-13	-0.230407	1	0.352388	0.320358	1.29145	3.79717e-09	-0.589366	0.499476	0.579506	0.034534	1.64609	1.03013e-14
hsa-miR-744-5p_0_1_Subs;23:G>T	-0.281681	0.865481	-0.574609	0.0162384	-1.79293	0	0.102269	1	-0.623597	0.00148381	-2.46087	7.10596e-14	-0.33022	0.453184	-0.872454	4.73799e-06	-2.21861	3.23546e-14	-0.190701	1	-1.10949	0.00149714	-1.63388	0.00467437	-0.106336	0.999697	-1.86376	0	-3.57395	0
hsa-miR-744-5p_0_1_Subs;23:G>A	-0.388943	0.865481	-0.288085	0.405072	-0.985967	1.22753e-05	-0.148432	1	-0.331888	0.17835	-1.5694	1.63188e-09	-0.2774	0.683185	-0.249748	0.493231	-1.88591	4.05154e-09	-0.337063	1	-0.572694	0.0249468	-1.05527	0.00330249	-0.0307901	0.999697	-1.00682	1.55516e-05	-1.91077	6.46203e-11
hsa-miR-744-5p_0_0_Subs;21:C>A	0.113857	0.951091	0.346728	0.72321	0.738398	8.30813e-05	0.499759	1	0.327459	0.694802	0.661446	0.00493659	-0.365637	0.694878	0.00840142	0.997189	1.09429	4.68001e-09	0.171046	1	0.773104	0.147146	1.07168	0.0008244	-0.0621523	0.999697	0.936421	0.032294	1.61028	1.96506e-09
hsa-miR-744-5p_0_2_Subs;23:G>A	-0.278149	0.868402	-0.545085	0.126049	-1.40349	0	-0.0390519	1	-0.660834	0.00169157	-2.12234	0	-0.694552	0.275287	-0.629949	0.0073978	-2.62587	0	-0.0951497	1	-0.451805	0.0695411	-1.46585	0.00021728	-0.355959	0.999697	-1.06412	1.51367e-06	-3.58674	0
hsa-miR-744-5p_0_0_Subs;22:A>T	-0.402863	0.862581	-0.243832	0.176083	-0.72641	2.20045e-09	-0.0772005	1	-0.306266	0.0453253	-1.09855	7.14334e-14	-0.756229	0.0529387	-0.423802	0.0139278	-1.05179	1.76457e-09	-0.159983	1	-0.400308	0.00772964	-0.744608	0.0210912	-0.349416	0.999697	-0.444357	0.00732834	-1.60945	0
hsa-miR-744-5p_0_0_Subs;0	-0.356864	0.865481	-0.140411	0.691182	0.168664	0.155456	-0.160373	1	-0.181293	0.350285	-0.112889	0.513873	-0.715933	0.135916	-0.103388	0.739785	-0.120909	0.386368	-0.214124	1	-0.0887785	0.764845	0.127758	0.699233	-0.424924	0.999697	-0.093941	0.654645	-0.196547	0.141812
hsa-miR-744-5p_0_-1_Subs;0	-0.480104	0.862581	-0.651066	2.49594e-05	-1.10257	1.18722e-07	0.091867	1	-0.614018	3.28045e-05	-1.47588	2.05147e-09	-0.770007	0.254515	-0.747425	3.72377e-06	-1.60778	3.90624e-12	-0.0208973	1	-0.931504	4.58076e-06	-1.05536	0.00184003	-0.498661	0.999697	-1.40072	1.53364e-15	-1.93406	0
hsa-miR-744-5p_0_-1_Subs;4:G>T	-0.820986	0.949693	-0.877021	0.692895	-1.02753	0.825378	-0.596202	1	-0.0743436	0.795153	-0.822229	2.39107e-08	-1.65131	0.747308	-0.702062	0.927043	-1.92465	0.70287	0.115373	1	0.289637	0.993163	-1.877	0.599654	-0.991454	0.999697	-0.803902	0.741351	-1.77552	0.859474
hsa-miR-744-3p_0_-1_Subs;21:C>T	-0.037623	0.986943	-0.1074	0.867973	0.348133	0.0452859	-0.371607	1	-0.304547	0.181219	0.0856295	0.682484	-0.4278	0.326358	-0.0971286	0.881692	-0.175153	0.347757	-0.361943	1	-0.367879	0.233997	-0.135895	0.662797	-0.512636	0.684027	-0.277468	0.29194	-0.451549	0.103013
hsa-miR-744-3p_0_0_Subs;0	-0.0707258	0.900239	-0.463841	0.10467	-1.54698	3.56717e-12	-0.0084071	1	-0.552909	0.00629978	-2.26445	1.91861e-10	-0.2316	0.309741	-0.380583	0.0453235	-2.66501	0	0.0357845	1	-0.914376	5.18472e-05	-1.66538	0.00160876	-0.248736	0.714975	-1.39796	5.76216e-12	-4.02922	5.78858e-06
hsa-miR-744-3p_0_-1_Subs;0	0.0768733	0.910409	-0.539309	0.0356382	-1.20749	2.46705e-09	-0.0711596	1	-0.553511	0.0153536	-1.82217	2.57073e-10	-0.184373	0.371151	-0.641224	5.24166e-05	-2.56177	0	0.0351601	1	-0.964584	0.00827684	-1.19738	0.000788399	-0.0196571	0.999697	-2.09852	0	-2.96218	0
hsa-miR-33b-3p_0_-1_Subs;0	-0.174286	0.868402	0.0321302	0.963294	0.661951	0.00151656	0.129424	1	-0.0337778	0.946238	0.198467	0.106795	-0.226304	0.551385	-0.000183848	0.998517	0.35173	0.000248039	-0.0916447	1	-0.174487	0.539244	0.0760859	0.75901	-0.22835	0.999697	-0.0318562	0.908718	0.645695	0.0032688
hsa-miR-33b-5p_0_-1_Subs;0	0.198541	0.889963	1.7913	7.35074e-06	1.81458	5.75959e-08	0.0562978	1	1.6781	0.000528988	2.35002	6.83137e-14	0.315449	0.573233	2.2027	5.33935e-13	2.42732	1.34105e-15	0.282596	1	2.10625	2.98475e-09	1.82459	0.000102258	-0.0436511	0.999697	3.20559	4.88928e-09	3.23991	3.41056e-15
hsa-miR-451a_0_1_Subs;0	0.0264394	1	0.709414	0.458292	3.50953	2.98685e-05	-0.156253	1	0.858874	0.171716	3.91347	2.86285e-07	0.286012	0.848359	1.10903	0.1423	3.77176	2.59871e-05	0.472614	1	0.252523	0.730071	3.20444	1.40331e-05	0.263491	0.999697	0.228052	0.7975	3.15212	0.000110896
hsa-miR-451a_0_0_Subs;0	-0.878267	0.868402	1.44117	0.219564	4.31731	5.31773e-07	-0.704723	1	1.98252	0.0271624	4.93851	2.2787e-09	-0.751698	0.701864	0.548481	0.884183	5.22335	3.89666e-09	-0.159031	1	1.3253	0.429042	3.79367	9.35201e-06	-1.00611	0.999697	1.58131	0.0808328	4.69456	1.78672e-08
hsa-miR-144-5p_0_0_Subs;0	-0.82744	0.915285	1.72026	0.0461627	5.57871	2.32959e-07	-1.21183	1	2.61933	0.0213277	6.12875	9.53259e-09	-1.56519	0.581327	2.57449	0.00178646	6.13705	1.70162e-09	-0.335559	1	2.83097	0.0054676	5.55196	1.00509e-05	-0.161661	0.999697	2.9417	0.000437066	6.48098	1.98056e-09
hsa-miR-423-5p_0_1_Subs;0	-0.441209	0.862581	-0.395369	0.474536	-1.08126	0.000305395	0.0741819	1	-0.441809	0.328897	-1.51065	7.32179e-05	-1.28395	0.00186162	-0.685224	0.0682159	-1.63988	1.34427e-07	0.259465	1	-0.63496	0.042431	-0.962145	0.0195427	-0.865224	0.104505	-0.767519	0.0237207	-2.38274	1.267e-11
hsa-miR-423-5p_0_0_Subs;4:G>T	-0.0270987	1	0.00032713	0.849408	-0.257068	0.629767	-0.139846	1	0.226532	0.8238	0.233234	0.0389926	-0.792514	0.869805	-0.443221	0.980998	-0.479385	0.821044	1.01179	1	0.920653	0.698579	-0.319036	1	-0.227369	0.999697	1.03206	0.710171	-0.345373	4.80774e-07
hsa-miR-423-5p_0_-5_Subs;0	-0.248407	0.921838	0.650785	0.394361	3.05278	2.4954e-07	0.592106	1	0.4884	0.702466	3.7091	2.26236e-09	-0.692214	0.537367	1.15787	0.00615075	3.81451	2.63513e-10	0.913218	1	1.58925	0.0669522	3.36607	0.000380527	0.458272	0.999697	2.21321	0.000232118	4.56121	3.53125e-10
hsa-miR-423-5p_0_0_Subs;1:T>G	0.000785732	0.999117	-0.535393	0.608678	-0.421857	0.434385	0.112421	1	-0.253874	0.770357	-0.19247	0.745115	-0.637465	0.510149	-0.634986	0.461904	-0.351293	0.654508	0.597203	1	0.0635884	0.959234	-0.0489342	0.828768	-0.812045	0.999697	0.0122576	0.991975	-0.646983	0.315032
hsa-miR-423-5p_0_2_Subs;25:C>T	-0.522303	0.862581	-0.792402	0.00758721	-1.77058	2.03979e-08	0.0312114	1	-0.840024	0.00484876	-2.86073	1.75384e-15	-1.43488	0.000454477	-0.990918	0.00564256	-2.99522	1.04922e-14	0.12308	1	-1.1904	3.27764e-05	-1.84973	0.00013089	-0.889063	0.0993353	-1.97232	2.24138e-12	-4.45708	1.51543e-15
hsa-miR-423-5p_0_3_Subs;25:C>T	-0.357675	0.865481	-0.594198	0.275685	-1.84508	1.29713e-05	-0.124204	1	-0.810267	0.0271624	-3.11084	7.17774e-15	-1.33522	0.0105377	-1.08795	0.00285666	-3.3452	4.5621e-16	0.0946238	1	-1.26962	0.00412693	-1.66846	0.00209098	-0.81421	0.342268	-2.06087	1.22125e-05	-4.17218	8.207e-09
hsa-miR-423-5p_0_-4_Subs;0	-0.844907	0.161881	0.569861	0.326089	2.82454	1.07225e-15	0.0426699	1	0.605973	0.271221	3.18519	6.15602e-15	-1.0647	0.024043	0.576909	0.166347	3.52501	0	0.180183	1	1.35918	0.0266958	3.13144	1.25406e-05	-0.699946	0.149163	2.18705	0.00016957	4.1512	5.00075e-14
hsa-miR-423-5p_0_-3_Subs;0	-0.376955	0.862581	0.12802	0.716634	1.37054	0.000249236	0.420168	1	0.29363	0.430347	1.53679	4.54827e-05	-0.896837	0.0677165	0.242562	0.537326	1.72798	3.48462e-08	0.494187	1	0.61277	0.193768	1.83872	0.00582882	-0.489844	0.999697	1.2218	0.00577589	2.11977	7.52346e-09
hsa-miR-423-5p_0_1_Subs;23:T>A	-0.494747	0.865481	-0.419617	0.606011	-0.819312	0.00784634	-0.00290777	1	-0.615055	0.230874	-1.62815	2.9795e-05	-1.38369	0.00420778	-0.465608	0.328688	-1.45846	0.000101855	0.21024	1	-0.779553	0.0204272	-1.19355	0.00649214	-0.8627	0.534247	-0.965053	0.00737325	-2.1649	2.46404e-10
hsa-miR-423-5p_0_-2_Subs;0	-0.421042	0.862581	0.299485	0.246963	1.41997	1.05539e-12	0.208928	1	0.307095	0.211451	1.60512	9.31679e-13	-0.912932	0.0295365	0.187064	0.448276	1.82956	0	0.181659	1	0.943468	0.012044	1.79313	0.000534546	-0.489188	0.844427	1.31928	2.03733e-09	2.16998	0
hsa-miR-423-5p_0_0_Subs;23:T>A	-0.323098	0.865481	0.115842	0.854779	0.122336	0.502265	0.376877	1	0.117319	0.837852	-0.101523	0.65963	-1.12199	0.00412285	-0.00672864	0.999681	0.0550173	0.757893	0.317458	1	0.28474	0.478771	0.520663	0.0641223	-0.559979	0.275642	0.554493	0.0939354	0.237121	0.15965
hsa-miR-423-5p_0_-2_Subs;21:T>A	-0.441906	0.862581	0.10839	0.763274	1.17614	0.000277052	0.511962	1	0.0912097	0.762842	0.945559	0.00139279	-0.706663	0.252107	-0.00524273	0.904866	1.21953	5.74764e-06	0.208744	1	0.480596	0.13565	1.52431	0.000476785	-0.459028	0.999697	0.784008	0.0111124	1.71783	4.17685e-11
hsa-miR-423-5p_0_-1_Subs;0	-0.412672	0.862581	-0.0296687	0.991239	0.275804	0.433399	0.228778	1	0.0392948	0.89919	0.323992	0.400936	-1.17841	0.00517898	-0.125908	0.893983	0.41736	0.163684	0.254907	1	0.237422	0.54595	0.577795	0.241164	-0.713304	0.275642	0.530914	0.0903011	0.397745	0.2443
hsa-miR-423-5p_0_-3_Subs;20:C>A	-0.680846	0.50745	0.443113	0.464584	1.87839	2.65019e-07	0.180291	1	0.476194	0.308913	2.14938	5.58578e-08	-1.02236	0.0400634	0.280071	0.610843	2.4635	1.25815e-09	0.341184	1	0.981999	0.0499869	2.33953	0.000124849	-0.63294	0.1253	1.66654	0.00315928	3.43686	1.61185e-08
hsa-miR-423-5p_0_1_Subs;4:G>T	0.385633	0.97593	0.207077	0.88795	-0.701374	0.733315	0.00560195	1	-0.0928065	0.737698	0.0801829	0.849471	-0.477069	0.933504	-0.962137	0.865269	-1.27831	0.919492	1.38986	1	0.716931	0.792812	-1.06287	1	0.0559608	0.999697	0.416487	0.846573	-1.00668	5.25548e-09
hsa-miR-423-5p_0_1_Subs;23:T>A;24:T>A	-0.534142	0.862581	0.0414307	0.959856	-0.192046	0.624522	-0.0936738	1	0.00896007	0.989727	-0.998498	0.00943772	-1.41276	0.00153585	-0.298242	0.486015	-0.755511	0.00336639	-0.0512871	1	0.114343	0.784646	-0.241447	0.518534	-0.429021	0.999697	0.260523	0.41302	-0.589247	0.0101397
hsa-miR-423-5p_0_2_Subs;25:C>A	-0.334556	0.868402	-0.260608	0.680508	-1.09395	0.000803124	0.0487989	1	-0.823094	0.0248928	-2.3944	1.00898e-12	-1.15843	0.106256	-0.751563	0.0844931	-3.04226	1.64147e-13	0.112065	1	-0.649908	0.0301829	-1.22007	0.000808458	-0.652842	0.707166	-1.13076	0.00017988	-2.89034	1.59533e-09
hsa-miR-423-5p_0_2_Subs;24:T>A;25:C>A	-0.293553	0.868402	-0.08301	0.996579	-1.04574	0.00445557	0.17382	1	-0.760242	0.0969679	-2.19036	8.38335e-10	-1.21322	0.034237	-0.83076	0.0814058	-2.23974	7.48973e-13	0.256885	1	-0.487947	0.132166	-0.853225	0.0279032	-0.978481	0.172964	-0.44995	0.33724	-2.29453	6.98176e-08
hsa-miR-423-5p_0_1_Subs;24:T>A	-0.33023	0.868402	-0.115791	0.798834	-0.70047	2.34366e-07	0.184304	1	-0.182826	0.468399	-1.40231	1.80134e-14	-1.01713	0.0269798	-0.417701	0.00978106	-1.57124	0	-0.00678236	1	-0.222772	0.227998	-0.701735	0.0108399	-0.561733	0.616648	-0.216843	0.243195	-1.85403	0
hsa-miR-423-5p_0_2_Subs;24:T>A;25:C>T	-0.443481	0.865481	-0.691864	0.149317	-1.61824	1.6759e-08	0.103225	1	-0.728163	0.0855925	-2.305	8.65005e-09	-1.26122	0.00517898	-0.995918	0.0273883	-2.96066	0	0.239682	1	-1.14946	0.000321588	-1.35851	0.00108527	-0.812436	0.0869419	-1.36374	0.00041601	-3.44977	2.69512e-10
hsa-miR-423-5p_0_0_Subs;0	-0.435337	0.862581	-0.320112	0.457318	-0.513936	0.026319	0.124267	1	-0.294911	0.483048	-0.686963	0.0168435	-1.21871	0.00246305	-0.511391	0.124652	-0.649265	0.00352836	0.189364	1	-0.368326	0.22661	-0.313585	0.365886	-0.802342	0.0989922	-0.297466	0.380959	-0.929305	0.000149493
hsa-miR-423-5p_0_0_Subs;22:T>A;23:T>A	-0.255518	0.907241	-0.224412	0.785563	0.5939	0.00193137	0.325318	1	-0.225835	0.759253	0.216727	0.531651	-1.11417	0.201465	-0.188677	0.752785	0.341704	0.319101	0.0969169	1	0.435464	0.249534	1.12222	0.00378421	-0.49431	0.999697	0.700641	0.0525813	1.10682	0.000179864
hsa-miR-423-5p_2_1_Subs;0	-0.250262	0.868402	-0.384654	0.40922	-0.535999	0.120056	0.056862	1	-0.352346	0.199392	-0.771979	0.0323777	-0.672307	0.132636	-0.328099	0.129948	-0.899175	0.00926545	0.527141	1	-0.295008	0.210119	-0.355287	0.445992	-0.658081	0.0623824	-0.214655	0.521018	-0.807566	0.0233532
hsa-miR-423-3p_-2_-4_Subs;0	-0.921175	0.524748	2.70556	1.55505e-09	2.9886	7.76474e-11	-1.26979	0.0274576	2.83387	3.06836e-07	2.84423	1.35911e-11	-0.575564	0.374348	2.80992	7.6756e-08	2.85138	8.6016e-11	-0.621444	1	3.06919	2.72595e-07	2.56486	4.74761e-09	-0.267917	0.999697	3.52459	1.55469e-14	2.31103	5.07797e-07
hsa-miR-423-3p_-1_-4_Subs;0	-0.236386	0.878248	2.13857	1.36132e-09	2.68041	0	-0.276457	1	2.29038	4.06388e-10	2.78747	0	-0.156101	0.8815	2.28478	2.6126e-11	2.80994	0	-0.278537	1	2.56749	6.07753e-08	2.50541	3.79491e-11	-0.250423	0.999697	2.97257	0	2.4233	0
hsa-miR-423-3p_-1_0_Subs;0	-0.2474	0.865481	-0.298413	0.111552	-0.888492	4.09129e-15	-0.0938461	1	-0.433501	0.0159575	-1.49715	0	-0.622474	0.160045	-0.520009	0.00869351	-1.67723	0	-0.237772	1	-0.623284	0.00256877	-0.803815	0.00356516	-0.416706	0.510331	-0.910346	6.98105e-10	-1.98747	0
hsa-miR-423-3p_-1_-2_Subs;22:A>T	-0.403937	0.865481	-0.795447	0.000796095	-1.92309	1.15392e-10	-0.391717	1	-0.797351	0.0044125	-2.74138	8.9414e-08	-0.471734	0.506134	-0.882131	0.00599315	-2.92577	7.65464e-15	-0.554051	1	-1.3392	1.2777e-05	-1.76741	0.000580704	-0.392359	0.999697	-1.95927	1.9009e-13	-4.78138	0
hsa-miR-423-3p_-1_-5_Subs;0	-0.423725	0.868402	2.61621	1.31989e-06	3.61147	0	0.0868625	1	2.90933	7.89886e-12	3.85587	0	-0.284949	0.805783	2.93025	3.87574e-11	3.74488	0	-0.241437	1	3.29939	6.9488e-11	3.26848	2.88325e-14	-0.349857	0.999697	3.58415	5.27987e-13	3.42763	0
hsa-miR-423-3p_-1_-6_Subs;0	-0.0484777	0.990277	2.84962	1.13583e-13	3.82851	0	0.116444	1	3.16333	0	4.25204	0	-0.0599435	0.979999	3.22635	0	4.20847	0	0.134342	1	3.68325	5.08347e-09	3.57797	2.68427e-10	-0.116887	0.999697	4.19849	0	3.86753	0
hsa-miR-423-3p_-1_-3_Subs;0	-0.263441	0.865481	-0.805717	0.0180045	-0.756956	0.000225255	0.0215439	1	-0.200437	0.742232	-0.828693	0.00180388	-0.527388	0.358988	-0.31451	0.538475	-1.07713	7.59615e-08	-0.25386	1	-0.371142	0.336399	-0.692531	0.0771788	-0.201411	0.999697	-0.512323	0.130026	-1.58897	4.14544e-09
hsa-miR-423-3p_-1_0_Subs;24:T>A	-0.171557	0.865481	0.145278	0.73318	0.377077	0.0417356	0.0638485	1	0.216117	0.472078	0.113307	0.646477	-0.431985	0.20489	-0.152078	0.71745	0.281192	0.131375	-0.0157772	1	0.310504	0.25479	0.444055	0.0491266	-0.179091	0.999697	0.502293	0.0410454	0.198136	0.301434
hsa-miR-423-3p_-1_-1_Subs;0	-0.204788	0.865481	0.524161	0.0988987	0.00692471	0.990756	0.125084	1	0.420503	0.271254	-0.176472	0.546076	-0.3789	0.431245	0.40002	0.229569	-0.220795	0.479373	-0.25021	1	0.60335	0.0482792	0.162216	0.692293	-0.250232	0.999697	0.69738	0.0174338	-0.557251	0.0140629
hsa-miR-423-3p_-1_-5_Subs;19:C>T	-0.30751	0.946574	1.84533	0.00203073	4.13093	0	0.378538	1	1.89142	0.0404507	4.38808	0	0.0877009	0.955446	1.3744	0.208169	4.68133	0	-0.498706	1	2.13953	0.00882963	3.96226	6.12728e-07	-1.38234	0.999697	2.47656	0.000167253	4.31461	2.61304e-13
hsa-miR-423-3p_-1_1_Subs;25:C>T	-0.299085	0.862581	0.0551811	0.88795	-0.54637	4.94086e-05	-0.114161	1	-0.0856269	0.808615	-0.912294	5.23711e-08	-0.645486	0.0677797	-0.203318	0.485372	-1.16266	1.167e-08	-0.280677	1	-0.107291	0.72052	-0.544172	0.0799992	-0.287809	0.961623	-0.0517748	0.836852	-1.78819	3.18849e-08
hsa-miR-423-3p_-1_1_Subs;25:C>A	-0.249638	0.865481	0.737536	3.21731e-07	-0.170033	0.291006	0.00327298	1	0.455647	0.00310702	-0.794594	0.00710856	-0.554693	0.233806	0.32289	0.00758149	-0.82629	2.37406e-06	-0.270601	1	0.576055	0.0244323	-0.251896	0.330981	-0.435481	0.426585	0.943437	8.09379e-06	-0.859995	2.49424e-07
hsa-miR-423-3p_-1_-2_Subs;0	-0.356539	0.862581	0.381016	0.0782564	0.151814	0.339626	0.106674	1	0.516148	0.0111714	-0.150266	0.535211	-0.445821	0.331033	0.498976	0.000499901	-0.465765	0.486542	-0.284582	1	0.579447	0.00961946	0.114894	0.645506	-0.366355	0.999697	0.7629	4.36286e-07	-0.601098	1.01554e-07
hsa-miR-423-3p_0_-4_Subs;19:T>A	-0.172642	0.971909	1.28068	0.043266	4.57325	0	-0.13024	1	1.0269	0.186631	5.00624	0	-1.09114	0.250655	1.17714	0.0890213	4.9138	0	-0.437505	1	2.27439	0.0216075	4.64446	8.73519e-07	-0.489255	0.999697	3.00041	7.33691e-09	4.70228	0
hsa-miR-423-3p_0_1_Subs;23:T>A;24:C>A	0.0845155	0.949748	0.520553	0.0620686	0.989987	1.75948e-07	0.186754	1	0.350109	0.232897	0.969933	4.16571e-09	-0.396083	0.443829	0.235654	0.583123	1.16195	0	0.0980205	1	0.917097	0.00257816	1.48053	8.77753e-07	-0.267757	0.999697	1.16467	4.65941e-06	1.71639	1.82554e-14
hsa-miR-423-3p_0_-2_Subs;21:A>T	-0.213923	0.868402	-0.999827	0.00629702	-1.46389	4.86655e-06	0.00970978	1	-0.649483	0.152787	-2.19212	0	-0.476354	0.405366	-0.913803	0.0126812	-2.38622	5.15633e-15	-0.246869	1	-1.12995	0.00441659	-1.31014	0.00536967	-0.213463	0.999697	-1.61276	3.0945e-06	-2.80562	3.19936e-10
hsa-miR-423-3p_0_-1_Subs;20:C>A;22:G>A	0.494622	0.912051	1.1037	0.0651355	1.87036	2.78953e-12	-0.203015	1	0.256355	0.823937	1.70001	1.24133e-06	-0.231477	0.860634	0.443475	0.470445	2.03099	6.12782e-11	0.190334	1	1.46825	0.00146123	2.11074	0.000371881	0.0495819	0.999697	2.13858	0	2.76442	5.24429e-16
hsa-miR-423-3p_0_-5_Subs;0	-0.683977	0.862581	1.10857	0.0206631	3.21675	0	-0.311586	1	1.34229	0.0046642	3.58829	0	-0.821082	0.287958	1.32331	0.00180507	3.81566	0	-0.662665	1	2.15295	0.000867434	2.95072	2.88325e-14	-0.776812	0.829673	2.61205	4.34166e-10	3.55169	0
hsa-miR-423-3p_0_3_Subs;24:C>A	-0.295551	0.865481	-0.501247	0.224068	-1.16611	0.00318513	-0.110756	1	-0.278743	0.590172	-2.24601	4.28177e-07	-0.694811	0.118191	-0.476838	0.213642	-2.33031	1.20722e-07	-0.16275	1	-0.807912	0.0437495	-1.16931	0.0250184	-0.503294	0.270803	-1.29233	6.44998e-05	-2.99885	8.28822e-08
hsa-miR-423-3p_0_0_Subs;23:T>A	-0.14975	0.868402	0.0940242	0.874633	0.76213	0.000108557	0.0711066	1	0.128294	0.762997	0.730265	5.27335e-05	-0.546778	0.102394	-0.12238	0.778778	0.924773	5.36205e-08	0.0509385	1	0.308161	0.347131	0.92508	0.000210324	-0.383841	0.267648	0.608503	0.0320552	1.10496	2.46415e-10
hsa-miR-423-3p_0_-3_Subs;0	-0.053318	1	-0.423969	0.624787	0.850386	0.0165612	0.319052	1	-0.423394	0.539509	0.724178	0.000624098	0.0261082	0.945035	-0.524215	0.322125	0.605491	0.0125311	-0.193968	1	-0.159692	0.865411	0.678297	0.0162834	-0.0480582	0.999697	-0.122606	0.875808	0.479994	0.0349471
hsa-miR-423-3p_0_-1_Subs;0	-0.0982306	0.898666	0.365064	0.183085	0.758296	1.25099e-06	0.16989	1	0.312704	0.355171	0.762592	2.67971e-05	-0.405361	0.393983	0.359333	0.281462	0.830477	1.24775e-09	-0.0603152	1	0.618063	0.0269606	0.814136	0.000258848	-0.272363	0.999697	0.893555	3.02937e-05	0.64017	1.52605e-05
hsa-miR-423-3p_0_1_Subs;24:C>A	-0.162212	0.868402	0.434847	0.0796843	0.349412	0.0589262	-0.00975263	1	0.366871	0.0839811	0.178327	0.288485	-0.576404	0.183549	0.195664	0.504678	0.308872	0.00742322	-0.0248056	1	0.580351	0.0220155	0.281781	0.101396	-0.376936	0.219468	0.952691	2.52925e-06	0.136388	0.333274
hsa-miR-423-3p_0_-4_Subs;0	-0.436155	0.865481	1.96912	1.37096e-09	3.65842	0	-0.307303	1	2.04132	2.4497e-08	4.02279	0	-0.44094	0.510149	2.03771	1.01801e-11	4.23328	0	-0.253454	1	2.84795	5.88931e-07	3.54695	2.64422e-11	-0.304444	0.999697	3.45683	0	4.02522	0
hsa-miR-423-3p_0_2_Subs;24:C>A	-0.251248	0.865481	-0.450924	0.295286	-0.937137	2.04536e-05	0.0765066	1	-0.583429	0.033266	-2.01784	2.20171e-10	-0.757696	0.129573	-0.748998	0.0014841	-2.18129	0	-0.183789	1	-0.820708	0.0154129	-0.899609	0.0554729	-0.49266	0.829673	-1.3391	1.08837e-07	-2.54588	8.31981e-10
hsa-miR-423-3p_0_0_Subs;4:T>G	0.37915	0.953852	0.406541	0.972722	-0.651956	0.959118	-0.404577	1	0.100333	0.832412	-0.176596	0.019127	-0.402308	0.878172	-0.112911	0.97375	-0.71967	0.859029	0.763381	1	0.96435	0.542443	-0.749709	0.627136	-0.589818	0.999697	0.887407	0.551618	-0.749812	0.723038
hsa-miR-423-3p_0_0_Subs;1:A>G	0.250006	0.924329	0.221165	0.833096	-0.390947	0.518073	-0.548278	1	-0.0273911	0.976893	-0.713356	0.154549	-0.637245	0.450695	0.0491202	0.981494	-0.487558	0.456957	0.280617	1	0.0381882	0.976755	-0.226824	0.732419	-0.432129	0.999697	0.0364477	0.977644	-0.820248	0.0868615
hsa-miR-423-3p_0_0_Subs;0	-0.188417	0.868402	-0.208184	0.544767	-0.484536	0.00522472	-0.0980582	1	-0.318722	0.182227	-0.886165	2.85005e-06	-0.64075	0.194906	-0.413794	0.0971615	-0.845869	3.32272e-06	-0.0932838	1	-0.446027	0.0543781	-0.475481	0.0590368	-0.456744	0.649312	-0.529727	0.00702213	-1.27663	1.91283e-09
hsa-miR-423-3p_0_-2_Subs;0	-0.374498	0.862581	0.769055	4.61664e-06	1.83706	0	-0.0790815	1	0.728578	3.7436e-05	1.98196	0	-0.532377	0.250655	0.815536	0.000118739	2.32963	0	-0.360808	1	1.41677	3.99504e-05	1.92598	1.12441e-08	-0.506638	0.791114	1.90743	0	2.05239	0
hsa-miR-423-3p_0_0_Subs;22:G>A;23:T>A	-0.303736	0.865481	0.408114	0.299988	1.05803	1.12097e-12	-0.435846	0.781208	-0.0366148	0.96706	0.817387	7.48716e-05	-0.459576	0.431245	0.166326	0.725881	1.02152	5.04083e-09	-0.314446	1	0.58139	0.178006	1.21174	0.000433905	-0.610203	0.544153	0.950101	0.000466888	1.39933	6.19009e-10
hsa-miR-423-3p_0_2_Subs;24:C>T	-0.259911	0.865481	-0.531893	0.281121	-1.37558	4.74208e-08	-0.00637496	1	-0.515688	0.184504	-2.00588	6.66374e-11	-0.825867	0.0295365	-0.693333	0.0608892	-2.55813	1.34105e-15	-0.142422	1	-0.729814	0.118456	-1.45276	0.00249125	-0.536479	0.791114	-1.39604	2.61017e-05	-2.98503	2.83345e-05
hsa-miR-423-3p_0_1_Subs;24:C>G	-0.0222899	0.994112	0.509188	0.0192899	0.405955	0.104742	0.108676	1	0.568751	0.0073754	0.405961	0.0858856	-0.277928	0.660573	0.482112	0.217786	0.370162	0.121427	0.256341	1	0.663343	0.00782724	0.531034	0.116248	-0.107714	0.999697	0.946593	2.49335e-06	0.200175	0.407984
hsa-miR-423-3p_0_1_Subs;24:C>T	-0.247956	0.865481	0.0841901	0.873048	0.083346	0.677048	-0.201386	1	-0.0108693	0.970762	-0.0698516	0.752022	-0.741827	0.0791509	-0.159894	0.627472	-0.0143321	0.969939	-0.17276	1	0.0710639	0.889433	0.000280216	0.998647	-0.479576	0.592354	0.279007	0.244226	-0.437022	0.0305088
hsa-miR-423-3p_1_0_Subs;0	-0.492837	0.428712	-0.159001	0.846787	-0.464619	0.156962	-0.163276	1	-0.26457	0.665525	-0.887807	0.000624098	-0.874105	0.118191	-0.605885	0.682433	-0.717877	0.0170013	-0.252291	1	-0.538854	0.18686	-0.57392	0.151225	-0.619223	0.0623824	-0.609905	0.102517	-1.3868	8.59435e-11
hsa-miR-423-3p_2_1_Subs;22:C>T	-0.468882	0.865481	0.432211	0.302456	1.14563	1.31125e-06	-0.490185	1	0.199609	0.531719	0.950159	7.07481e-06	-0.727684	0.245857	0.204429	0.528438	1.0968	1.30573e-12	-0.472079	1	0.348242	0.169484	0.763098	0.00072457	-0.130902	0.999697	0.776111	1.0491e-05	1.00137	1.18454e-05
hsa-miR-193a-5p_0_0_Subs;22:A>T	-0.379765	0.865481	-0.0422219	0.912223	-0.52097	0.00548627	-0.0181588	1	0.0990457	0.859368	-0.514019	0.00929133	-0.66287	0.17448	-0.0568409	0.905106	-0.437895	0.01661	0.0459657	1	-0.167282	0.542381	-0.632942	0.00126327	-0.229192	0.999697	-0.177833	0.411443	-0.879791	3.74609e-06
hsa-miR-193a-5p_0_-1_Subs;21:G>T	-0.41487	0.862581	-0.245808	0.250128	-0.242915	0.31296	0.0139312	1	-0.0557031	0.855463	-0.0193747	0.945624	-0.487029	0.479542	-0.453076	0.0251028	-0.220986	0.317005	0.165936	1	-0.180789	0.636667	-0.279363	0.215095	0.240407	0.999697	-0.653321	5.81227e-05	-0.527815	0.0858903
hsa-miR-193a-5p_0_0_Subs;0	-0.285332	0.865481	-0.00192487	0.993749	0.00412016	0.970829	0.241702	1	0.24981	0.17525	0.120232	0.538097	-0.447916	0.316262	0.123748	0.388967	0.180132	0.248712	0.080572	1	-0.068879	0.640473	-0.0696568	0.566608	-0.0686334	0.999697	0.0586534	0.5749	-0.109161	0.356534
hsa-miR-193a-5p_0_-3_Subs;0	-0.419785	0.868402	0.126163	0.91649	0.917573	0.012451	0.375795	1	0.459292	0.303398	1.06675	0.000282243	-0.190027	0.878582	0.173768	0.821101	1.21646	1.29023e-05	0.168701	1	0.362584	0.575248	1.07351	0.0779568	0.241566	0.999697	0.566002	0.140643	1.56973	5.60775e-06
hsa-miR-193a-5p_0_1_Subs;23:G>T	-0.355654	0.865481	-0.181665	0.538058	0.109985	0.653773	0.239549	1	-0.11933	0.715755	-0.0430178	0.865669	-0.567296	0.348078	0.0534464	0.880486	0.142417	0.696593	0.127782	1	-0.27235	0.393632	0.0769542	0.895651	-0.0660154	0.999697	-0.0958491	0.760672	0.0333988	0.940162
hsa-miR-193a-5p_0_-1_Subs;0	-0.343182	0.865481	0.61334	9.75258e-06	1.528	0	0.21873	1	0.844849	0	1.9508	0	-0.387641	0.447546	0.743906	0	2.18923	0	0.134482	1	1.14899	0.00418779	1.62742	3.03939e-05	0.0911265	0.999697	1.52871	0	2.30606	0
hsa-miR-193a-5p_0_-2_Subs;0	-0.454278	0.836351	-0.208714	0.597833	1.00702	1.47915e-07	0.0754514	1	0.0682704	0.844282	1.18432	8.2504e-15	-0.398125	0.55822	-0.10496	0.696163	1.25711	0	0.0539438	1	0.0202468	0.961553	0.90938	0.0196656	0.00426027	0.999697	0.0636228	0.826496	1.4081	6.44094e-11
hsa-miR-193a-3p_0_0_Subs;0	0.819235	0.862581	0.369445	0.594124	-0.821943	0.00860998	-0.0250875	1	-0.0306476	0.96246	-0.0806391	0.854906	0.857465	0.323586	0.442532	0.629841	-0.164674	0.583801	0.304721	1	-0.218119	0.691236	-0.356532	0.453495	-0.283794	0.999697	0.77948	0.272961	0.172921	0.728748
hsa-miR-365b-3p_0_0_Subs;0	-0.315209	0.865481	-0.198698	0.45093	-0.328306	0.246211	0.0030157	1	0.072979	0.894092	-0.445128	0.0496344	-0.491086	0.253332	-0.0452937	0.883261	-0.455215	0.04963	0.00691068	1	-0.394998	0.0465683	-0.548322	0.0771788	-0.125421	0.999697	-0.356991	0.0735176	-1.25028	1.68576e-05
hsa-miR-5010-3p_0_1_Subs;23:A>T	0.136912	0.910409	-0.562911	0.414716	-0.839277	0.209073	0.471044	0.892898	-0.513394	0.558184	-1.34404	0.00903625	-0.185589	0.755679	-0.245031	0.749139	-1.39284	0.0141658	0.239909	1	-0.470706	0.305862	-1.04528	0.0849898	-0.272839	0.999697	-0.692917	0.104506	-1.55211	0.0219836
hsa-miR-152-3p_0_3_Subs;23:C>A;24:C>A	-0.217294	0.868402	0.205766	0.474922	0.308382	0.161239	-0.0195777	1	-0.108203	0.799674	0.0926211	0.721459	-0.323738	0.581327	-0.0594008	0.913562	0.0324661	0.915019	-0.191477	1	0.186368	0.469042	0.363864	0.0964752	-0.0344674	0.999697	0.300372	0.076447	0.582593	0.0109947
hsa-miR-152-3p_0_2_Subs;23:C>A	-0.333321	0.865481	-0.184536	0.618778	-0.177595	0.544185	-0.0547408	1	-0.038363	0.915994	-0.506911	0.0157091	-0.468678	0.322141	-0.170629	0.585799	-0.497924	0.00908629	-0.1905	1	-0.0422984	0.921	-0.0936059	0.754325	-0.107787	0.999697	-0.116712	0.622746	-0.132088	0.596425
hsa-miR-152-3p_0_1_Subs;22:G>A	0.200292	0.913512	-0.295329	0.642224	-0.0105165	0.968738	0.623492	0.839379	-0.369786	0.587911	0.016708	0.982048	0.531278	0.250655	-0.0251176	0.958343	-0.0673943	0.829962	0.419386	1	0.0873564	0.924222	0.0461025	0.912382	0.58858	0.944986	-0.456355	0.301472	0.382774	0.221368
hsa-miR-152-3p_0_1_Subs;0	-0.54024	0.865481	-0.528729	0.290677	-1.03674	0.000111254	-0.0672878	1	-0.837528	0.0835512	-1.36517	6.49551e-06	-0.0273876	0.979999	-0.538427	0.382157	-1.82789	1.31271e-10	-0.180905	1	-0.619049	0.25479	-0.833886	0.0218591	0.0890966	0.999697	-1.23616	0.00230056	-1.66606	2.02036e-07
hsa-miR-152-3p_0_0_Subs;0	0.191639	0.942339	-0.377429	0.539598	-0.0851736	0.718667	0.380452	1	-0.438122	0.443916	-0.333962	0.394065	0.348327	0.532424	-0.500767	0.328789	-0.618673	0.036921	0.248672	1	-0.281773	0.654295	-0.327687	0.257664	0.31187	0.999697	-0.497074	0.218871	-0.285561	0.24143
hsa-miR-152-3p_0_-3_Subs;0	-0.780298	0.865481	-0.654624	0.44293	0.0842962	0.800948	-1.07733	1	-0.566877	0.492463	0.255619	0.424621	-0.940678	0.432576	-0.326264	0.596984	0.6095	0.0435004	-0.466958	1	0.23819	0.760723	0.485508	0.180787	0.162409	0.999697	-0.00863427	0.999399	1.42787	1.08712e-06
hsa-miR-152-5p_-1_0_Subs;0	-0.178767	0.913512	-0.827284	0.00155531	-0.881746	0.0318006	-1.22337	0.245423	-1.96005	1.47616e-11	-2.10925	6.5784e-07	-1.24287	0.0142332	-1.66941	1.46388e-08	-2.94577	8.64267e-09	-0.298766	1	-0.70165	0.111011	-0.262269	0.414874	-0.285591	0.999697	-2.01577	1.84518e-08	-1.61181	0.00234049
hsa-miR-152-5p_0_0_Subs;0	-0.169657	0.924329	-0.540533	0.141446	-0.66381	0.0350719	-1.29939	0.184204	-1.24217	5.44395e-05	-1.49269	5.54664e-10	-0.580486	0.0559143	-1.0982	0.00633376	-1.64582	0	-0.196074	1	-0.615997	0.0983114	-0.524396	0.0551272	-0.107428	0.999697	-0.903865	0.00969976	-1.49264	1.98105e-09
hsa-miR-10a-5p_0_1_Subs;24:T>A	-0.237266	0.942339	-0.380349	0.680737	-0.56499	0.280782	-0.248822	1	-0.194914	0.844282	-0.795412	0.0803798	-0.251881	0.827383	-0.46447	0.590121	-1.33246	0.000951689	-0.155277	1	-0.470374	0.434745	-0.641947	0.230624	0.0521914	0.999697	-0.540417	0.435762	-1.29755	0.000666456
hsa-miR-10a-5p_1_1_Subs;0	-0.234325	0.940978	-0.421792	0.610478	-1.44491	0.0141755	-0.0488539	1	-0.115232	0.893004	-1.93106	0.000319013	-0.287744	0.802806	-0.432429	0.637312	-2.70577	7.80416e-08	-0.0109427	1	-0.660083	0.266974	-1.33578	0.0569195	-0.077159	0.999697	-1.11234	0.0926331	-4.2891	8.65437e-09
hsa-miR-10a-5p_1_1_Subs;23:T>G	-0.905047	0.779661	-0.832986	0.40922	-0.862724	0.117118	0.282845	1	-0.631622	0.534274	-1.08551	0.0563137	-0.507619	0.721323	-0.742695	0.49055	-0.97703	0.0911127	-0.398514	1	-0.675591	0.454828	-0.621289	0.429442	-0.644624	0.999697	-0.800337	0.295734	-1.46916	0.0174147
hsa-miR-10a-5p_0_1_Subs;0	-0.166645	0.961573	-0.697945	0.268002	-1.81719	0.00244975	-0.199643	1	-0.346025	0.694702	-2.54095	2.58823e-05	-0.282819	0.809495	-0.62262	0.382155	-3.17645	4.13084e-11	-0.116378	1	-1.02001	0.0664873	-1.60586	0.0239644	-0.0183859	0.999697	-1.63094	0.00752152	-4.65009	0
hsa-miR-10a-5p_1_1_Subs;23:T>A	-0.271692	0.919972	-0.404135	0.648247	-0.403382	0.468141	-0.283265	1	-0.0535461	0.938116	-0.641755	0.212687	-0.341941	0.747308	-0.310697	0.751844	-0.955206	0.0219545	-0.257156	1	-0.433443	0.47078	-0.557408	0.335113	-0.100066	0.999697	-0.329431	0.669243	-1.23321	0.00468824
hsa-miR-10a-5p_0_0_Subs;0	-0.307029	0.891277	-0.0688427	0.950844	0.268961	0.576644	-0.245296	1	0.152983	0.881298	0.192067	0.641707	-0.348701	0.677015	-0.0161494	0.984851	0.0422527	0.867211	-0.257088	1	0.0216569	0.97549	0.0881536	0.814799	-0.0978152	0.999697	0.408306	0.51079	0.021272	0.944042
hsa-miR-10a-5p_1_0_Subs;0	-0.210278	0.940978	-0.0531732	0.960427	0.405096	0.413964	-0.180814	1	0.128076	0.902022	0.448228	0.307972	-0.325149	0.738288	-0.0217093	0.981668	0.337366	0.401587	-0.143302	1	0.0628026	0.921	0.319593	0.498775	-0.0837634	0.999697	0.50554	0.446443	0.472461	0.365535
hsa-miR-10a-5p_0_0_Subs;23:G>A	-0.256974	0.930381	0.0876777	0.944809	0.412835	0.489502	-0.0919136	1	0.172108	0.897138	0.0437348	0.947036	-0.245436	0.80668	-0.120627	0.927043	-0.0729229	0.860291	-0.242801	1	0.0480177	0.94859	0.0361727	0.962764	0.0378089	0.999697	0.332317	0.657775	0.206762	0.696239
hsa-miR-10a-5p_-1_-1_Subs;0	-0.113065	0.980365	-0.114292	0.88795	-0.675212	0.235148	-0.098843	1	0.0634635	0.988619	-0.777975	0.126743	-0.302564	0.726526	-0.15269	0.817901	-1.24257	0.0111098	-0.0461708	1	-0.17974	0.770347	-0.911847	0.12261	0.238366	0.999697	-0.168367	0.824577	-1.66018	0.00184532
hsa-miR-10a-5p_0_-1_Subs;0	-0.249459	0.910409	-0.26614	0.742463	-0.255873	0.600389	-0.333866	1	0.00427939	0.97995	-0.427797	0.342746	-0.135991	0.910991	-0.22561	0.79277	-0.63519	0.0986999	-0.0896595	1	-0.302107	0.560361	-0.417644	0.378477	0.0628443	0.999697	-0.259263	0.711175	-0.95633	0.0330174
hsa-miR-10a-5p_1_-1_Subs;0	-0.293378	0.904705	-0.319049	0.685922	0.0289636	0.996955	-0.316664	1	0.0502937	0.988619	-0.0800719	0.871508	-0.311661	0.756386	-0.276873	0.739785	-0.148994	0.753907	-0.109443	1	-0.362895	0.453383	-0.0938656	0.883694	-0.0923316	0.999697	-0.108666	0.886838	-0.180743	0.747502
hsa-miR-10a-5p_1_-2_Subs;0	-0.321746	0.884434	0.65575	0.109594	2.42656	1.93919e-06	-0.00544419	1	0.967308	0.0515669	2.50845	1.17406e-07	-0.501487	0.405366	0.912759	0.106681	2.69432	1.70162e-09	-0.021106	1	1.37856	1.12023e-06	2.49019	3.17588e-05	-0.0441382	0.999697	1.97879	0.0010182	3.37257	7.76996e-08
hsa-miR-10a-5p_0_-2_Subs;0	-0.35663	0.868402	0.475334	0.446044	2.26546	2.9487e-06	-0.275311	1	0.676325	0.235752	2.41308	9.90752e-09	-0.128387	0.919223	0.63074	0.350209	2.52502	4.01145e-09	-0.243496	1	1.08631	0.0384758	2.32549	1.98383e-05	-0.111984	0.999697	1.72341	0.00136576	3.1148	2.26527e-08
hsa-miR-10a-5p_0_-3_Subs;0	-0.311087	0.868402	0.056988	0.960427	1.47713	0.0012729	-0.21764	1	-0.0471546	0.956009	1.60431	8.53454e-05	0.169415	0.834503	0.0468489	0.97375	1.83961	3.16567e-05	0.0379235	1	-0.0114509	0.971421	1.70113	0.00525134	0.136827	0.999697	0.469495	0.49443	2.66874	1.00689e-05
hsa-miR-3614-5p_0_-1_Subs;0	-0.484772	0.904705	2.63616	2.45204e-06	2.74139	6.72157e-09	0.318334	1	2.85049	2.6373e-07	3.60173	2.44165e-09	0.326773	0.701132	2.97856	5.34096e-10	4.68358	0	0.514969	1	2.99393	0.000606783	2.98146	0.0044541	0.966991	0.944986	3.62732	5.91436e-15	3.67092	4.40178e-10
hsa-miR-142-3p_1_2_Subs;23:T>C;24:G>A	0.207175	0.942339	0.439306	0.243998	-0.357707	0.207261	-0.625742	1	0.14827	0.844282	-0.404063	0.0991155	0.18975	0.892497	0.389661	0.414957	-0.622967	0.0105439	-0.0989936	1	-0.178877	0.530708	-0.243055	0.25505	-0.186141	0.999697	0.158112	0.795209	-0.90751	0.0319937
hsa-miR-142-3p_2_2_Subs;23:G>T	0.741167	0.865481	-0.18814	0.774561	-1.50138	8.80294e-05	-0.126793	1	-0.450008	0.347563	-1.54204	1.00404e-06	0.777823	0.274943	-0.191826	0.746869	-2.05402	1.12637e-07	0.461391	1	-0.795279	0.0199979	-1.19039	0.00232327	0.156763	0.999697	-0.491099	0.32416	-1.95373	4.60094e-06
hsa-miR-142-3p_2_2_Subs;22:T>C;23:G>A	0.56364	0.865481	-0.146277	0.85977	-0.689091	0.0318006	-0.302928	1	-0.241916	0.66781	-0.467531	0.0547555	0.716249	0.261715	0.129491	0.855136	-0.714716	0.0159608	0.164543	1	-0.475808	0.241161	-0.932354	0.00834541	0.152934	0.999697	-0.335021	0.505314	-1.13482	0.00020081
hsa-miR-142-3p_2_2_Subs;22:T>A;23:G>A	0.976696	0.865481	0.0844093	0.931061	0.0764194	0.795297	-1.38807	1	-0.158217	0.759253	0.27894	0.275599	0.968903	0.427637	0.536828	0.0886322	0.36418	0.1925	0.235266	1	-0.281296	0.511406	0.217339	0.511613	0.248474	0.999697	-0.0393903	0.947811	0.788157	0.00332763
hsa-miR-142-3p_0_2_Subs;24:T>A;25:G>A	0.642073	0.865481	0.831938	0.015616	0.597824	0.0176029	0.0892267	1	0.541134	0.350762	0.792347	0.000167665	0.86278	0.330411	1.10066	0.049034	0.609167	0.00164766	0.374544	1	0.472915	0.149522	0.668816	0.00815777	0.0782641	0.999697	0.923276	0.0542687	1.68036	0.000668855
hsa-miR-142-3p_2_2_Subs;23:G>A	0.625539	0.868402	0.106045	0.845077	0.0418053	0.905812	-0.106172	1	0.235537	0.937862	0.345621	0.0734262	0.707791	0.319782	0.508525	0.132798	0.0551001	0.89305	0.425063	1	-0.267015	0.460984	-0.0960661	0.735705	0.202446	0.999697	0.139994	0.739047	0.441237	0.0504428
hsa-miR-142-3p_1_2_Subs;23:T>C;24:G>T	0.420243	0.868402	-0.0443058	0.939213	-1.1356	7.06384e-05	-0.096003	1	-0.513065	0.169828	-1.82675	0	0.608696	0.505027	-0.26604	0.485372	-2.04718	0	0.217578	1	-0.718021	0.0104285	-0.971741	0.00710827	0.148891	0.999697	-0.731224	0.0508352	-2.83516	2.12682e-12
hsa-miR-142-3p_2_2_Subs;22:T>C;23:G>T	0.737977	0.862581	-0.23106	0.731892	-0.994855	5.14412e-06	-0.0260395	1	-0.718812	0.202228	-1.14606	5.31364e-07	1.14232	0.118191	-0.0098759	0.97996	-1.43117	9.02425e-16	0.517911	1	-0.888338	0.0153937	-1.3728	0.00262683	0.534339	0.999697	-0.62891	0.209107	-2.25106	0
hsa-miR-142-3p_1_2_Subs;24:G>T	0.824819	0.820306	0.251339	0.777252	-1.36201	4.03182e-05	0.49961	1	-0.419516	0.290882	-1.94192	0	0.855518	0.31118	-0.118977	0.709884	-2.16053	0	0.596577	1	-0.314822	0.426019	-1.03452	0.0014445	0.448307	0.999697	-0.22954	0.567611	-2.28555	4.63602e-08
hsa-miR-142-3p_3_2_Subs;22:G>A	1.47416	0.802561	-0.114175	0.926456	-0.0467439	0.924064	0.839428	1	0.0876021	0.916382	0.0901953	0.820939	1.74713	0.0529387	0.172901	0.78916	0.247014	0.539999	1.21592	1	-0.623613	0.130751	-0.0177318	0.969159	0.0818937	0.999697	-0.0771809	0.922568	0.779394	0.018808
hsa-miR-142-3p_1_2_Subs;23:T>A;24:G>A	0.357119	0.904705	0.752271	0.0978466	0.74058	0.0633959	0.0606314	1	0.387729	0.650262	0.922862	0.00706354	0.743328	0.527031	1.27367	0.132466	0.700227	0.0075401	0.125932	1	0.281351	0.682408	0.799892	0.0153931	0.325163	0.999697	0.957169	0.396134	2.1449	0.000549943
hsa-miR-142-3p_3_2_Subs;0	0.470539	0.868402	-0.124628	0.839518	-0.442721	0.0689476	-0.113524	1	-0.370125	0.336331	-0.239978	0.224128	0.782747	0.339659	0.205096	0.848971	-0.377754	0.0558391	0.268776	1	-0.34542	0.393407	-0.353722	0.0913243	0.102542	0.999697	0.00499298	0.942096	0.340432	0.342015
hsa-miR-142-3p_1_2_Subs;24:G>A	0.418581	0.868402	0.738416	0.0790354	-0.0023792	0.997587	0.112046	1	0.445845	0.244701	0.142822	0.675037	0.527798	0.581327	0.774712	0.391117	-0.0415135	0.807705	0.317223	1	0.151525	0.738901	0.285313	0.380103	0.209953	0.999697	0.966328	0.129662	0.796784	0.0822385
hsa-miR-142-3p_3_2_Subs;21:T>C;22:G>T	0.371229	0.868402	-0.316667	0.5839	-1.03132	0.00144704	-0.22666	1	-0.496034	0.279201	-0.854351	0.000432103	0.712694	0.313796	-0.154804	0.824738	-1.12024	8.24465e-06	0.250925	1	-0.806156	0.0167442	-1.02663	0.00371192	0.0520935	0.999697	-0.471627	0.299632	-1.51044	6.60987e-06
hsa-miR-142-3p_3_2_Subs;22:G>T	0.543123	0.868402	-0.103249	0.88795	-1.25356	0.000149315	-0.229964	1	-0.326563	0.485018	-0.945428	0.00327558	0.60578	0.451555	-0.101395	0.859288	-1.13315	0.000298362	0.211683	1	-0.78913	0.0202522	-1.08625	0.00421771	-0.18137	0.999697	-0.324903	0.505314	-1.1739	0.0014651
hsa-miR-142-3p_0_1_Subs;24:T>G	0.629713	0.865481	0.261919	0.529733	-0.0646124	0.891041	0.204598	1	0.0432335	0.978929	-0.134685	0.6511	0.437176	0.591948	0.343444	0.499075	-0.0309287	0.907682	-0.0621057	1	0.433528	0.0513802	0.109598	0.705215	-0.21843	0.999697	0.680407	0.0206717	0.482026	0.113297
hsa-miR-142-3p_0_1_Subs;24:T>A	0.546892	0.868402	0.548519	0.0613379	-0.144675	0.47123	-0.108496	1	0.0753106	0.996883	0.222838	0.232274	0.545637	0.704819	0.638756	0.0264786	0.0962294	0.551733	0.078201	1	0.227601	0.400169	0.0676971	0.863819	-0.0624192	0.999697	0.743168	0.0975503	0.930485	0.00229944
hsa-miR-142-3p_0_1_Subs;0	0.403692	0.865481	-0.188667	0.682728	-1.01905	4.04592e-06	-0.0768247	1	-0.61589	0.0591017	-1.14159	1.21029e-11	0.534632	0.344102	-0.308445	0.20101	-1.21613	1.79447e-12	0.180673	1	-0.552246	0.0104764	-0.819856	6.43206e-05	0.0513169	0.999697	-0.426794	0.0880863	-1.0946	8.88295e-08
hsa-miR-142-3p_1_1_Subs;23:T>A	0.439121	0.898702	0.4692	0.360356	0.16768	0.673064	-0.0086588	1	0.195243	0.9335	0.544975	0.0324957	0.911533	0.36604	0.728227	0.453922	0.490469	0.0280838	0.144389	1	0.2221	0.664743	0.488358	0.189613	0.0594229	0.999697	0.76759	0.393971	1.28132	0.00519612
hsa-miR-142-3p_1_1_Subs;0	0.556004	0.865481	0.143029	0.87863	-0.638449	0.0225516	-0.0312827	1	-0.313179	0.491969	-0.457707	0.00307327	0.654071	0.402682	0.0856803	0.998361	-0.495489	9.84525e-06	0.33286	1	-0.260253	0.413252	-0.31417	0.115894	0.112332	0.999697	0.0800313	0.922658	-0.0862911	0.714476
hsa-miR-142-3p_1_1_Subs;1:G>T	0.937647	0.865481	0.0418982	0.993886	-1.08807	0.132457	-0.528753	1	-0.59315	0.550959	-0.585818	0.520187	0.63649	0.629122	-0.0352286	0.952733	-0.700398	0.403397	0.14346	1	0.0583028	0.965789	-0.601892	0.438094	-0.0317493	0.999697	0.0604677	0.924554	-0.324872	0.771292
hsa-miR-142-3p_0_1_Subs;24:T>C	0.618325	0.865481	-0.310175	0.337375	-1.29234	5.5026e-13	-0.0870685	1	-0.620467	0.0917872	-1.87051	0	0.79789	0.192322	-0.448967	0.118346	-2.07546	0	0.405209	1	-0.695247	0.0302805	-0.952768	0.00427358	0.251616	0.999697	-1.34869	4.82784e-06	-2.15859	0
hsa-miR-142-3p_1_1_Subs;23:T>C	0.243224	0.910409	0.0308574	0.984304	-0.789922	0.00215465	-0.0796094	1	-0.329464	0.407501	-1.11388	2.90911e-06	0.626499	0.497331	0.0404141	0.951502	-1.32873	1.01019e-14	0.213789	1	-0.470875	0.145778	-0.709337	0.0360025	0.250176	0.999697	-0.707945	0.054952	-1.93527	4.77509e-12
hsa-miR-142-3p_0_1_Subs;23:A>T;24:T>A	0.473522	0.862581	0.456188	0.0833475	-0.445056	0.0660314	0.341265	1	0.00106014	0.970762	-0.407085	0.00875003	0.538199	0.245857	0.296122	0.629375	-0.444139	0.00110968	0.31104	1	0.466353	0.106079	-0.214394	0.252208	0.0389251	0.999697	0.749942	0.0328234	0.239511	0.506936
hsa-miR-142-3p_1_1_Subs;23:T>G	-0.0260871	0.999117	0.209228	0.860853	0.125329	0.733315	0.467824	1	-0.310158	0.845768	0.456981	0.103743	-0.272291	0.770892	0.60401	0.577653	0.307273	0.313594	0.157934	1	0.255947	0.689497	0.51308	0.0488767	0.0355189	0.999697	0.774146	0.52554	1.53623	0.00398309
hsa-miR-142-3p_2_1_Subs;0	0.775802	0.865481	-0.192827	0.732784	-0.837681	0.00149477	-0.283219	1	-0.405997	0.345976	-0.324847	0.231515	0.818288	0.309741	-0.0970185	0.848971	-0.516	0.0489723	0.296239	1	-0.653974	0.0308272	-0.646633	0.0363392	0.0735051	0.999697	-0.108659	0.83841	-0.191826	0.509138
hsa-miR-142-3p_2_1_Subs;22:T>C	0.354525	0.868402	0.155181	0.897565	-1.15527	5.72541e-08	-0.490964	1	-0.458935	0.254103	-1.04421	3.77221e-13	0.567673	0.526186	-0.0126652	0.908262	-1.77685	0	-0.0698952	1	-0.394564	0.365748	-0.68852	0.0179233	-0.163348	0.999697	-0.562855	0.257026	-1.87056	1.02646e-15
hsa-miR-142-3p_3_1_Subs;0	0.469823	0.868402	0.00174721	0.972722	-0.673301	0.0223599	-0.286276	1	-0.243589	0.609014	-0.0955206	0.810749	0.644432	0.390416	0.103325	0.904587	-0.0146727	0.985088	0.363544	1	-0.524219	0.133598	-0.300246	0.427637	-0.459502	0.999697	0.108516	0.836244	0.466153	0.0909683
hsa-miR-142-3p_2_1_Subs;22:T>A	0.625832	0.868261	0.119296	0.88573	-0.455334	0.0859803	-0.547138	1	-0.282007	0.496839	-0.268114	0.477362	1.0436	0.296353	-0.0170659	0.94925	-0.454917	0.131303	0.126895	1	-0.512668	0.168147	-0.0107996	0.987587	-0.20389	0.999697	0.127742	0.763622	0.222394	0.314158
hsa-miR-142-3p_0_0_Subs;1:T>G	0.841547	0.865481	-0.365734	0.822399	-0.489978	0.501073	0.101815	1	-0.561824	0.680512	0.0512922	0.953162	0.922257	0.53677	0.0493317	0.971107	-0.0710009	0.931193	0.554049	1	0.212464	0.84907	-0.39153	0.524308	-0.310106	0.999697	0.0656917	0.974205	-0.0273881	0.983158
hsa-miR-142-3p_3_0_Subs;0	0.0941812	0.994989	-0.103492	0.911196	-0.75577	2.40537e-05	-0.481927	1	0.0817793	0.915077	-0.285313	0.123914	0.891837	0.250655	0.0859195	0.99239	-0.445976	0.0191989	-0.0497791	1	-0.498836	0.410191	-0.228758	0.422804	-0.696103	0.999697	0.159008	0.831637	0.112696	0.52349
hsa-miR-142-3p_1_0_Subs;0	0.455654	0.875292	0.240005	0.785563	-0.453504	0.225668	0.121161	1	-0.272421	0.603742	-0.264381	0.303007	0.687617	0.51293	0.271225	0.958343	-0.347847	0.173084	0.225877	1	-0.196064	0.719719	-0.0855231	0.772724	0.0107795	0.999697	0.33891	0.733525	0.412302	0.342585
hsa-miR-142-3p_0_0_Subs;23:A>G	0.647374	0.865481	0.12231	0.816938	-0.324082	0.153695	0.0818341	1	0.0605987	0.91185	0.134926	0.647673	0.626755	0.451871	0.325934	0.369195	-0.167831	0.549697	0.194976	1	-0.170133	0.677309	-0.254868	0.226668	0.473754	0.999697	-0.0750335	0.886513	-0.556249	0.00863662
hsa-miR-142-3p_0_0_Subs;0	0.513067	0.865481	-0.00743365	0.960427	-0.470477	0.00201561	-0.0483751	1	-0.372785	0.237593	-0.265492	0.113371	0.628632	0.350076	-0.0455063	0.849327	-0.279211	0.0489723	0.264633	1	-0.212159	0.399085	-0.260017	0.118081	0.0157837	0.999697	0.0302338	0.933117	0.0501551	0.799761
hsa-miR-142-3p_1_0_Subs;22:A>T	0.170013	0.912051	0.00562924	0.972722	-0.543334	0.0456853	0.0643805	1	-0.192498	0.603766	-0.181654	0.437013	0.140487	0.860634	0.293848	0.821101	-0.32416	0.0785866	0.185189	1	-0.158601	0.718464	-0.103658	0.726179	-0.0300536	0.999697	0.238216	0.512741	0.29657	0.41773
hsa-miR-142-3p_0_0_Subs;23:A>T	0.480708	0.824125	0.00328646	0.960427	-0.525582	2.42405e-06	0.231973	1	-0.21392	0.16395	-0.28067	0.00509436	0.475699	0.218129	0.120502	0.982903	-0.457786	4.86839e-06	0.347227	1	-0.0550617	0.870953	-0.326937	0.0179233	0.179643	0.999697	0.145037	0.697599	-0.0892389	0.696817
hsa-miR-142-3p_1_0_Subs;22:A>C	0.278494	0.875667	0.637054	0.0866247	-0.083161	0.817185	0.430136	1	-0.191666	0.813985	-0.48397	0.0755558	0.560978	0.545693	0.576581	0.44144	-0.557742	0.00711328	0.0326619	1	0.221635	0.671847	0.0514994	1	0.189109	0.999697	0.438254	0.400868	-0.0941546	0.870548
hsa-miR-142-3p_1_0_Subs;1:G>T	1.18545	0.862581	0.337288	0.816017	-0.708821	0.291006	-0.160208	1	-0.388242	0.686551	-0.110798	0.953162	1.01732	0.414003	0.300887	0.939229	-0.416408	0.625219	0.262861	1	0.293375	0.740736	-0.0779987	0.879574	0.123572	0.999697	0.276569	0.779747	0.20707	0.693992
hsa-miR-142-3p_2_0_Subs;0	0.335215	0.878248	-0.213735	0.702997	-0.908293	0.000315851	-0.436885	1	-0.50173	0.182227	-0.553789	0.0344466	0.52708	0.484779	-0.151445	0.746869	-0.697423	0.00939574	0.0755723	1	-0.692183	0.00575827	-0.598067	0.0248823	-0.285327	0.999697	-0.285766	0.519823	-0.140196	0.588251
hsa-miR-142-3p_1_-1_Subs;0	0.0155799	1	-0.228085	0.632548	-0.184989	0.639889	0.0321619	1	-0.29485	0.413624	-0.0257679	0.999749	0.527049	0.526186	0.102068	0.967107	-0.345223	0.220489	-0.0826648	1	-0.691175	0.016227	-0.375361	0.337978	0.217002	0.999697	-0.461931	0.194333	-0.398422	0.195833
hsa-miR-142-3p_0_-1_Subs;0	0.391904	0.865481	-0.00642672	0.903238	-0.614659	4.85574e-10	-0.0187931	1	-0.304451	0.295787	-0.421482	0.00194009	0.603867	0.267901	0.0684622	0.999804	-0.658485	2.55374e-14	0.138445	1	-0.464965	0.0166287	-0.57422	0.0314914	0.160409	0.999697	-0.297954	0.324192	-0.792278	1.41045e-05
hsa-miR-142-3p_1_-1_Subs;1:G>T	0.756639	0.865481	-0.0708661	0.937426	0.171352	0.816812	-0.228845	1	-0.460235	0.68556	0.513843	0.525098	1.07137	0.405366	-0.129547	0.927043	-0.0704742	0.930013	0.130836	1	-0.260374	0.783115	-0.488031	0.447692	0.00756659	0.999697	-0.30626	0.533296	-0.205564	0.793753
hsa-miR-142-3p_0_-2_Subs;0	0.694527	0.865481	0.341513	0.685922	0.869347	0.0412283	0.258958	1	0.210998	0.86475	1.51856	4.55382e-06	0.83704	0.342364	1.16894	0.0466567	1.4551	1.27992e-06	0.180708	1	0.917229	0.0454213	1.21801	0.00143069	0.0992207	0.999697	1.35417	0.0211822	2.78428	4.43324e-08
hsa-miR-142-3p_0_-4_Subs;0	0.514518	0.868402	0.167089	0.774561	-0.560453	0.0168433	0.212597	1	-0.0572756	0.910212	-0.296595	0.143506	0.733483	0.488985	0.348492	0.848971	-0.315894	0.0748803	0.497489	1	0.10387	0.846606	-0.241908	0.369125	0.158455	0.999697	0.398116	0.622746	0.455208	0.249764
hsa-miR-142-3p_1_-4_Subs;0	0.429372	0.868402	0.336475	0.803469	-0.449126	0.399957	0.0268974	1	0.205752	0.912311	0.0517678	0.977786	0.944555	0.336836	0.584205	0.885715	-0.0532056	0.929158	0.653451	1	0.442657	0.581683	0.104764	0.958763	0.44107	0.999697	0.446143	0.784072	0.8135	0.136625
hsa-miR-142-5p_0_3_Subs;24:C>A	0.880109	0.711789	0.0331435	0.921479	-0.735181	0.00512201	0.0970813	1	-0.604357	0.0225298	-1.04698	2.81305e-07	1.02308	0.025459	-0.32658	0.236124	-1.16843	2.10084e-08	0.612303	1	0.038991	0.877288	-0.603685	0.00290042	0.260333	0.999697	0.0267731	0.863366	-1.1458	0.00239812
hsa-miR-142-5p_0_3_Subs;23:A>G;24:C>A	0.705966	0.862581	0.0284596	0.936551	-0.202774	0.210315	0.0952577	1	-0.264988	0.311597	-0.62287	0.0048543	1.13376	0.0529387	-0.0215496	0.940729	-0.684393	0.00117087	0.465884	1	0.15618	0.608228	-0.0764357	0.704628	0.0941142	0.999697	0.182986	0.387835	-0.426594	0.00461828
hsa-miR-142-5p_0_2_Subs;23:A>T	0.434604	0.868402	0.0408734	0.973919	-1.07222	1.14588e-05	-0.121259	1	-0.32501	0.402067	-1.15913	1.52924e-09	0.82401	0.3717	-0.176709	0.31071	-1.27422	1.01857e-10	-0.0501888	1	-0.379866	0.0247157	-0.960246	0.000388658	-0.318889	0.999697	-0.33172	0.430725	-1.77311	9.51362e-08
hsa-miR-142-5p_0_2_Subs;23:A>G	0.801571	0.865388	0.165352	0.723167	-0.311026	0.320973	-0.324636	1	-0.0472242	0.91185	-0.124813	0.741395	0.976723	0.191787	0.242533	0.618834	-0.157737	0.584717	0.369924	1	0.251857	0.640095	-0.0596292	0.825002	0.450125	0.999697	0.373854	0.202479	0.180544	0.472577
hsa-miR-142-5p_0_2_Subs;0	0.5274	0.865481	0.125974	0.818958	-0.662137	0.000444868	-0.269171	1	-0.47598	0.136493	-0.975408	1.55837e-08	0.706702	0.330884	-0.187825	0.491997	-0.99403	3.48064e-10	0.26082	1	-0.167162	0.534238	-0.526986	0.00516131	-0.0345359	0.999697	0.0165242	0.945564	-0.869607	3.59154e-05
hsa-miR-142-5p_-2_1_Subs;23:T>C;24:A>T	-0.214914	0.875667	-0.406146	0.356789	-1.32297	0.000509197	-0.224089	1	-0.341481	0.359256	-2.81372	3.90241e-13	-0.344085	0.55891	-0.741959	0.0420883	-2.7985	0	-0.466715	1	-0.8038	0.0563061	-1.62498	0.000484807	-0.344577	0.999697	-1.67438	9.52664e-08	-5.01363	2.10264e-12
hsa-miR-142-5p_0_1_Subs;20:C>A;21:T>A	1.05705	0.865481	-0.359178	0.652957	3.06699	5.6442e-08	1.03094	1	-0.625829	0.46495	2.8928	1.17399e-15	1.15615	0.453184	-0.366917	0.62522	3.17662	1.23726e-12	0.231646	1	-0.088241	0.888665	3.82077	0	1.06211	0.999697	0.406855	0.471497	4.51703	5.72104e-15
hsa-miR-142-5p_0_1_Subs;0	0.645044	0.865566	-0.0838275	0.849408	-0.843562	8.92093e-06	-0.22206	1	-0.586295	0.115534	-0.98643	8.75819e-08	0.718626	0.388146	-0.246611	0.420642	-1.05767	3.19e-08	0.265117	1	-0.54172	0.0479497	-0.786943	0.000525671	-0.0672661	0.999697	-0.413688	0.273886	-1.21062	2.9114e-07
hsa-miR-142-5p_-2_0_Subs;22:C>A;23:T>A	-0.255097	0.868402	0.128832	0.759293	0.855451	0.000271512	-0.140851	1	0.216178	0.419197	0.653302	0.00516662	-0.386129	0.446653	-0.133885	0.735331	0.921295	6.35254e-07	-0.00454805	1	0.298984	0.27944	1.10642	0.000373595	-0.140791	0.999697	0.734475	0.028501	1.38526	7.74349e-06
hsa-miR-142-5p_-2_0_Subs;22:C>G;23:T>A	-0.295725	0.865481	0.166337	0.79655	0.729952	0.00681066	0.103927	1	0.276793	0.511839	0.583399	0.0172222	-0.272126	0.554014	-0.00621528	0.998361	1.11071	6.31507e-09	-0.222126	1	0.483947	0.194449	1.10577	4.34931e-05	-0.194505	0.999697	0.635963	0.0628317	1.30068	9.03577e-05
hsa-miR-142-5p_0_0_Subs;2:A>G	-0.172396	0.971065	0.43338	0.988347	0.364008	0.967647	-0.389305	1	-0.297085	0.894092	0.683715	0.401218	1.73257	0.419628	0.426162	0.99239	0.886514	0.36901	1.54855	1	0.0265377	0.98751	0.418285	0.826427	0.230163	0.999697	0.745065	0.900951	0.856298	0.655311
hsa-miR-142-5p_0_0_Subs;8:T>C	0.492671	0.880267	0.320516	0.784429	-0.134584	0.775453	-0.0889893	1	0.0197907	0.993095	0.305241	0.480001	1.11208	0.407649	0.187817	0.865269	0.352608	0.416184	0.64478	1	-0.00674121	0.998087	0.324728	0.44188	-0.00736348	0.999697	0.260483	0.641951	0.59212	0.0916261
hsa-miR-142-5p_0_0_Subs;21:T>C	0.233689	0.943342	-0.0912464	0.882318	-0.401828	0.179825	-0.166206	1	-0.359343	0.501078	-0.216078	0.588997	0.755321	0.55826	-0.055414	0.917514	-0.341713	0.282258	-0.0652559	1	-0.174678	0.725307	-0.075881	0.596212	-0.158739	0.999697	-0.493408	0.197614	-0.0780212	0.798679
hsa-miR-142-5p_-2_0_Subs;22:C>T	0.085409	0.987133	-0.0463084	0.933703	0.126344	0.61794	0.0141262	1	0.0915073	0.873146	-0.139643	0.449695	-0.0744105	0.950565	-0.150165	0.570914	-0.150032	0.588807	0.0354568	1	0.417184	0.0502657	0.480331	0.0685233	-0.0200974	0.999697	0.210293	0.275364	0.330243	0.0862712
hsa-miR-142-5p_0_0_Subs;21:T>A	0.398252	0.868402	0.055732	0.916515	0.203116	0.124155	-0.195746	1	-0.109509	0.773139	0.447647	0.0023942	0.580734	0.422929	0.150111	0.708672	0.424675	0.00247609	-0.0278419	1	-0.00107389	0.994181	0.424237	0.0736345	-0.118823	0.999697	0.203321	0.412187	0.734593	5.21193e-11
hsa-miR-142-5p_0_0_Subs;17:C>T	0.763732	0.862581	-0.0609829	0.835093	-0.162502	0.164726	0.122903	1	-0.34002	0.0445559	-0.0399796	0.787972	1.13099	0.0529387	-0.251486	0.0929553	-0.0263651	0.798883	0.306592	1	-0.303958	0.0332817	-0.0685516	0.689244	0.573568	0.999697	0.0108741	0.906112	0.190736	0.118606
hsa-miR-142-5p_0_0_Subs;10:G>A	0.611868	0.868402	0.117017	0.912223	0.0218108	0.951021	-0.641611	1	-0.248242	0.586236	0.845814	0.245926	1.10152	0.433516	-0.10411	0.833082	0.803216	0.149418	0.34479	1	0.206176	0.758554	0.175721	0.568175	-0.239813	0.999697	0.51621	0.269749	0.704376	0.022475
hsa-miR-142-5p_-2_0_Subs;22:C>A;23:T>G	0.0560703	0.961573	0.0133806	0.984263	1.20656	1.36175e-08	-0.054235	1	-0.0388546	0.968714	1.19613	3.65598e-07	-0.0235913	1	-0.519736	0.287791	1.14225	6.196e-07	0.19625	1	0.208752	0.731908	1.6081	1.26917e-07	-0.0350636	0.999697	0.641982	0.156354	1.66828	5.55636e-07
hsa-miR-142-5p_0_0_Subs;1:C>G	0.43707	0.865481	-0.168044	0.939213	-0.0979871	0.769574	-0.456221	1	-0.16714	0.837852	0.639522	0.453972	0.565351	0.458045	-0.0456344	0.982457	0.508673	0.558935	-0.0602231	1	0.141438	0.888665	0.13881	0.984223	-0.344264	0.999697	0.367181	0.716465	0.471219	0.512606
hsa-miR-142-5p_0_0_Subs;21:T>G	0.335023	0.912051	-0.346077	0.752196	-0.0854341	0.733315	0.192458	1	-0.437632	0.667768	0.382804	0.53365	1.09671	0.537877	-0.0818323	0.888416	0.233878	0.867211	-0.284016	1	-0.223479	0.868564	0.399832	0.538145	0.228569	0.999697	-0.653581	0.301472	0.455734	0.645227
hsa-miR-142-5p_0_0_Subs;3:T>A	0.0288738	0.999117	0.329183	0.946616	0.37407	0.946181	-0.0987674	1	0.00027195	0.973138	0.778563	0.424621	1.61459	0.39329	0.45288	0.98931	0.952137	0.32226	1.12086	1	0.0228864	0.976755	0.278033	0.85643	-0.261367	0.999697	0.458209	0.869733	0.78739	0.4453
hsa-miR-142-5p_0_0_Subs;15:C>A	1.74974	0.889963	0.319731	0.851773	0.00939571	0.492037	-1.26075	1	0.142127	0.971359	-1.43026	1	0.449125	0.831787	0.966405	0.676873	0.188984	0.408443	0.207097	1	0.85865	0.853359	-0.0667536	0.573417	0.952776	0.999697	0.690952	0.703943	0.338051	0.195976
hsa-miR-142-5p_1_0_Subs;0	0.47258	0.868402	-0.138159	0.780478	-0.0885059	0.749908	-0.506214	1	-0.253729	0.530285	0.496659	0.0984023	0.671389	0.431698	-0.148633	0.76666	0.574531	0.0656215	0.177583	1	-0.229365	0.500846	0.210179	0.689971	-0.333581	0.999697	0.223894	0.644583	0.781795	0.00020576
hsa-miR-142-5p_0_0_Subs;4:A>G	1.87875	0.862581	-0.11245	0.864075	-0.206978	0.805802	-0.0880055	1	-0.957251	0.580763	1.28144	0.292853	2.24104	0.250655	-0.0845687	0.983423	0.740492	0.355396	0.826486	1	0.58213	0.758186	0.690207	0.851345	0.48455	0.999697	1.00545	0.705504	0.615024	0.610537
hsa-miR-142-5p_-2_0_Subs;0	0.31201	0.865481	-0.13935	0.72321	-0.153248	0.441265	-0.0762687	1	-0.165877	0.503066	-0.418426	0.0109893	0.327796	0.618468	-0.298094	0.116531	-0.401127	0.0206185	0.166985	1	-0.184614	0.342795	-0.377251	0.0534836	0.141275	0.999697	-0.176062	0.366137	-0.738895	0.000526063
hsa-miR-142-5p_2_0_Subs;0	0.457673	0.868402	-0.0682354	0.942254	-0.622159	0.067563	-0.421702	1	-0.429737	0.300437	-0.0654948	0.866672	0.889183	0.318061	-0.253166	0.554889	-0.0808505	0.807151	0.418981	1	-0.406412	0.279218	-0.533331	0.120126	-0.201385	0.999697	0.125563	0.781356	0.0253788	0.943036
hsa-miR-142-5p_0_0_Subs;13:A>G	0.864691	0.865481	0.165239	0.986654	-0.140162	0.548285	0.398409	1	-0.146075	0.970304	0.430215	0.698661	1.67086	1	0.109349	0.919423	0.287524	0.998259	-0.417668	1	-0.198817	0.991674	0.173063	0.908734	-0.176234	0.999697	-0.49921	0.77292	0.607798	0.763513
hsa-miR-142-5p_0_0_Subs;5:A>G	1.4154	0.956846	0.408515	0.906802	0.0810402	0.47462	-0.778374	1	-0.000180446	0.754977	-1.59524	0.530762	0.568189	0.873328	0.806362	0.646974	0.226688	0.394375	0.534559	1	0.602146	0.882415	0.0142121	0.595216	0.623584	0.999697	0.600093	0.655809	0.344089	0.388631
hsa-miR-142-5p_0_0_Subs;20:C>G;21:T>A	0.560014	0.865481	0.0646361	0.973286	1.45204	2.24815e-05	0.837071	1	-0.0968448	0.922692	1.52286	3.66352e-07	0.87324	0.322656	-0.763188	0.321948	2.02619	5.41634e-08	0.524326	1	0.83436	0.262306	2.48892	0.000937911	0.272232	0.999697	0.756592	0.100875	3.17846	8.36551e-14
hsa-miR-142-5p_-2_0_Subs;23:T>C	0.0162894	1	-0.25084	0.532861	-0.905659	0.00163127	-0.0347624	1	-0.296029	0.429788	-1.96768	9.58608e-12	-0.237658	0.610155	-0.558251	0.0972603	-2.17602	2.10181e-13	-0.0263543	1	-0.530648	0.0488374	-1.05071	0.00219168	-0.0617427	0.999697	-1.08553	7.55186e-05	-3.13861	2.45686e-15
hsa-miR-142-5p_-2_0_Subs;23:T>A	0.0635301	0.956407	-0.0202668	0.960427	-0.0394098	0.873333	-0.0555313	1	0.0214527	0.921628	-0.277941	0.0364185	-0.0779948	0.922795	-0.19162	0.283493	-0.182515	0.184181	-0.0441182	1	0.013643	0.972855	-0.202801	0.236165	-0.0283315	0.999697	0.0185319	0.912561	-0.399791	0.0129989
hsa-miR-142-5p_0_0_Subs;8:T>A	0.168907	0.979868	0.316663	0.838831	-0.137188	0.776346	0.111463	1	0.129652	0.93526	0.415097	0.338031	1.22554	0.309741	0.440834	0.694502	0.352924	0.381843	0.563506	1	-0.0998954	0.922928	0.468735	0.453604	-0.0774494	0.999697	-0.00786167	0.991975	0.656312	0.149826
hsa-miR-142-5p_0_0_Subs;0	0.434077	0.868402	-0.00194593	0.993886	-0.0280883	0.891041	-0.344271	1	-0.195261	0.611736	0.306623	0.116839	0.780403	0.379129	0.00284728	0.998361	0.334116	0.089065	0.235129	1	-0.146937	0.614036	0.130598	0.615692	-0.121615	0.999697	0.203848	0.590304	0.51069	0.000354546
hsa-miR-142-5p_0_0_Subs;8:T>G	0.63094	0.865481	0.312623	0.832294	-0.0833295	0.889873	0.123665	1	-0.0527305	0.89919	0.429146	0.238384	1.33049	0.21254	0.115093	0.958343	0.356106	0.40052	0.676174	1	-0.157109	0.824032	0.411584	0.344468	-0.109717	0.999697	0.133584	0.875808	0.538926	0.187059
hsa-miR-142-5p_0_0_Subs;20:C>T	0.573727	0.868402	-0.22898	0.539354	0.109915	0.451792	0.095561	1	-0.308154	0.36551	0.47412	0.000801502	0.796104	0.338308	0.0582095	0.912003	0.479757	0.0161971	0.502277	1	-0.129776	0.75928	0.203111	0.504811	0.124182	0.999697	-0.047466	0.864332	0.487809	0.00125079
hsa-miR-142-5p_0_0_Subs;1:C>T	-0.255354	0.947875	-0.0240565	0.995619	0.016445	0.760627	-0.800428	1	0.154311	0.877215	0.237591	0.642476	-0.310516	0.931306	0.140206	0.981494	0.259343	0.682502	0.00475428	1	-0.189311	0.868511	0.00905962	0.883898	-0.743332	0.999697	0.113764	0.875808	0.259396	0.674108
hsa-miR-142-5p_-2_0_Subs;23:T>G	0.203946	0.868402	0.017085	0.967915	0.192917	0.403512	-0.229528	1	0.111792	0.726922	0.0446783	0.821493	0.0397953	0.945035	-0.305144	0.27184	0.10052	0.568676	0.0833168	1	-0.0553928	0.834898	0.0412742	0.859192	0.0344339	0.999697	0.0434373	0.912561	-0.205187	0.479006
hsa-miR-142-5p_0_-1_Subs;20:C>G	-0.181917	0.984482	0.225589	0.862694	1.4158	0.000233429	0.341447	1	-0.352072	0.837852	1.79606	1.71124e-09	0.86822	0.343695	-0.226796	0.868573	2.0141	2.42835e-11	0.194809	1	0.994373	0.258238	2.46489	0.070925	0.213115	0.999697	1.68738	0.000373512	3.48511	3.22183e-12
hsa-miR-142-5p_-2_-1_Subs;22:C>T	0.0612282	0.949748	0.126429	0.728637	0.245238	0.0520834	-0.0981666	1	-0.0315807	0.910212	0.016161	0.985827	-0.202747	0.59316	-0.130529	0.592353	0.377867	0.00261601	-0.0970769	1	0.336381	0.141843	0.608187	0.0474112	-0.121434	0.999697	0.295154	0.0899035	0.594387	0.00278529
hsa-miR-142-5p_-1_-1_Subs;0	0.333746	0.875667	-0.277859	0.670323	-1.20251	0.000217316	0.188824	1	-0.28814	0.580763	-1.86393	6.82772e-08	-0.0399781	0.974166	-0.764492	0.0659409	-1.88347	2.86331e-10	0.392224	1	-0.623116	0.218444	-1.34826	0.000513964	-0.102645	0.999697	-0.757225	0.188975	-2.92251	3.77166e-09
hsa-miR-142-5p_-2_-1_Subs;22:C>A	-0.0756193	0.943342	0.11822	0.670323	0.754049	5.23254e-09	-0.138535	1	0.115978	0.63203	0.593643	0.000740564	-0.320903	0.393983	-0.0918663	0.717947	0.913782	0	-0.0491147	1	0.487603	0.0117166	1.10861	0.00034782	-0.198346	0.999697	0.704005	0.000991774	1.42863	3.12067e-11
hsa-miR-142-5p_-2_-1_Subs;22:C>G	0.0112303	1	0.258291	0.169674	0.763155	5.53376e-09	0.039889	1	0.338283	0.071046	0.596381	0.00277702	-0.223605	0.402798	-0.0150484	0.978927	0.891854	7.60882e-11	0.092145	1	0.701072	0.000296587	1.19553	2.18599e-05	-0.0875231	0.999697	0.863762	0.000101311	1.58365	1.51543e-15
hsa-miR-142-5p_-2_-1_Subs;0	0.0289032	0.993781	-0.357479	0.103338	-1.09501	2.42339e-07	-0.140205	1	-0.379856	0.0380311	-1.93509	0	-0.164912	0.774856	-0.633003	0.00123079	-2.1296	0	-0.0590679	1	-0.656629	0.00378244	-1.27384	0.00103768	-0.0609817	0.999697	-1.16789	2.06767e-12	-3.02872	0
hsa-miR-142-5p_-2_-1_Subs;10:T>G	0.357414	0.904705	-0.22556	0.88795	-1.34097	0.00481129	-0.0426395	1	0.193555	0.894092	-1.61736	0.00141474	0.325879	0.600901	-0.312807	0.720231	-2.33446	2.86536e-09	0.231016	1	-0.110992	0.878626	-0.979881	0.00993451	-0.282728	0.999697	-0.579832	0.443209	-2.78504	2.45477e-07
hsa-miR-142-5p_-2_-1_Subs;1:C>G	0.390399	0.875667	-0.292977	0.837749	-1.0886	0.0953476	-0.0604918	1	-0.431551	0.705649	-1.55137	0.0258548	-0.0568784	0.979999	-0.713425	0.382015	-1.82141	0.0035672	0.223155	1	-0.328689	0.735825	-1.14451	0.106509	-0.0206374	0.999697	-0.841396	0.338296	-2.67287	0.000167088
hsa-miR-142-5p_0_-1_Subs;20:C>A	0.255857	0.939645	0.350177	0.0734637	1.53836	0	-0.251656	1	-0.100604	0.776224	1.86037	0	0.362085	0.686419	0.0948612	0.77285	2.19616	0	-0.0838907	1	1.0915	0.000321588	2.54276	0.000101508	-0.19555	0.999697	1.39177	7.97212e-14	3.49595	0
hsa-miR-142-5p_1_-1_Subs;0	0.394453	0.868402	-0.370172	0.222779	-0.456249	0.0187318	-0.481343	1	-0.538956	0.0917872	-0.110322	0.638842	0.594172	0.452593	-0.496991	0.106819	0.160523	0.612946	-0.014729	1	-0.365832	0.282449	0.0417803	0.999386	-0.0119222	0.999697	-0.223018	0.569887	0.145148	0.511586
hsa-miR-142-5p_-2_-1_Subs;4:A>G	1.7368	0.862581	-0.158166	0.88795	-0.982165	0.726564	0.209139	1	0.213369	0.803455	-0.544056	0.882059	1.16105	0.581327	-0.885525	0.680806	-1.86207	0.286623	1.1974	1	0.356593	0.874501	-1.86809	0.245792	0.511929	0.999697	-0.106167	0.945564	-2.06406	0.342435
hsa-miR-142-5p_0_-1_Subs;0	0.321926	0.868402	-0.0862032	0.816938	-0.019371	0.868616	-0.281538	1	-0.297458	0.283592	0.101311	0.401167	0.525586	0.476527	-0.118066	0.668947	0.262329	0.0515765	0.0589391	1	-0.0423584	0.879754	0.251568	0.251532	-0.132615	0.999697	0.0634519	0.83126	0.452941	5.33168e-07
hsa-miR-142-5p_0_-2_Subs;0	0.243937	0.9112	1.42639	2.05946e-14	3.02546	0	-0.169728	1	1.32892	1.95708e-05	3.43181	0	0.627171	0.396585	1.61636	0	3.77103	0	0.0792619	1	2.25327	6.9488e-11	3.55017	1.70213e-09	0.0548052	0.999697	2.78512	0	4.43196	0
hsa-miR-142-5p_-2_-2_Subs;4:A>G	1.72395	0.862581	0.912087	0.923723	1.31904	0.174228	0.0815387	1	1.09071	0.803455	2.08724	0.0833644	1.30769	0.54474	0.685789	0.751844	1.69547	0.072519	1.05144	1	2.05863	0.190731	1.78175	1	0.33664	0.999697	2.75428	0.0774518	1.44886	0.27989
hsa-miR-142-5p_1_-2_Subs;0	0.354775	0.892603	2.59391	2.01739e-06	2.92293	0	0.192989	1	2.23217	0.00269138	3.6356	0	0.78018	0.28447	2.63868	1.51e-05	4.00911	0	-0.099359	1	3.21127	8.3964e-09	3.66151	2.57758e-05	-0.383488	0.999697	3.88043	1.18798e-09	4.61126	0
hsa-miR-142-5p_-2_-2_Subs;0	-0.0283691	1	0.669477	7.90978e-06	1.43778	1.42432e-09	-0.0561602	1	0.710682	6.62997e-07	1.21973	0.353382	-0.0753724	0.947251	0.557224	0.00134904	1.61915	0	-0.0500531	1	1.16832	1.50193e-05	1.34039	1.65983e-07	-0.111365	0.999697	1.48554	0	1.51252	4.33376e-15
hsa-miR-142-5p_-2_-2_Subs;1:C>G	0.742038	0.865481	0.804149	0.440298	1.26582	0.0410809	0.2001	1	0.867756	0.302197	1.58725	0.0127703	0.476062	0.712885	0.719281	0.460161	1.70328	0.0037676	0.455234	1	1.49299	0.0513802	1.33689	0.0465782	-0.229831	0.999697	1.94806	0.0103128	1.43713	0.00821011
hsa-miR-142-5p_-1_-2_Subs;0	0.197872	0.905329	0.562304	0.15984	1.53129	1.70006e-05	-0.171399	1	0.178438	0.728879	1.69481	1.6209e-11	-0.0772512	0.959997	0.349708	0.705097	1.99568	5.06391e-11	0.22507	1	1.18826	0.0463637	1.81313	4.8586e-06	-0.310139	0.999697	1.69976	0.00026275	1.48325	0.000102871
hsa-miR-142-5p_-2_-3_Subs;10:T>G	0.131685	0.999941	0.0713261	0.944809	1.11239	0.00127136	-0.103915	1	0.541529	0.205474	1.93798	0.000534713	0.278017	0.626184	0.126073	0.736372	2.11982	7.88289e-05	0.1454	1	0.880264	0.0155581	1.75854	0.00751081	-0.194209	0.999697	1.21229	0.0087494	2.34018	4.90661e-10
hsa-miR-142-5p_-2_-3_Subs;1:C>G	0.524172	0.865481	-0.022921	0.97915	1.42687	0.0294774	0.012904	1	0.182167	0.895112	1.71405	0.00340952	0.0100056	0.979999	0.0455546	0.996603	1.99652	0.00299255	0.24369	1	0.896092	0.240685	2.09981	0.0605501	0.200091	0.999697	1.02802	0.151753	2.34215	8.14991e-05
hsa-miR-142-5p_-1_-3_Subs;0	0.119133	0.920483	-0.00618095	0.99887	1.41087	0	-0.202845	1	0.0408851	0.910212	1.72041	0	-0.0297092	0.969138	-0.250247	0.420684	2.11117	0	0.142855	1	0.469539	0.2738	2.22121	0.00181607	-0.125388	0.999697	0.894299	0.0174501	2.36438	1.66582e-10
hsa-miR-142-5p_-2_-3_Subs;1:C>T	0.0474177	0.904705	0.0633507	0.98995	1.09597	0.281376	-0.0327525	1	0.0187886	0.970304	0.95921	0.00825683	-0.377795	0.982089	-0.385353	0.664309	1.23301	0.00404216	0.00148347	1	-0.0137089	0.962935	1.2008	0.00607081	-0.00170612	0.999697	0.545005	0.485903	1.92875	0.00467934
hsa-miR-142-5p_-2_-3_Subs;20:T>A	-0.319529	0.868402	-0.0158214	0.991239	1.30063	0	-0.154789	1	-0.151612	0.693495	1.5202	4.1279e-06	-0.49788	0.373423	0.0297937	0.98113	1.68561	0	-0.092294	1	0.642649	0.039285	1.87024	0.00348744	-0.0773122	0.999697	0.57153	0.0504671	2.0529	4.57553e-08
hsa-miR-142-5p_-2_-3_Subs;20:T>C	0.125089	0.971909	0.184386	0.860853	1.22244	0.000549927	-0.0702838	1	0.688833	0.441548	2.01544	0.000150398	-0.321323	0.80668	0.673779	0.372718	2.24422	2.31203e-07	0.187001	1	1.47562	0.0304026	1.80973	0.000937911	-0.730115	0.999697	1.27839	0.00622918	2.64215	5.05891e-09
hsa-miR-142-5p_-2_-3_Subs;0	-0.0314648	0.986943	0.045969	0.878321	1.32883	0	-0.115302	1	0.210773	0.155586	1.42124	4.49165e-13	-0.143047	0.661173	0.0266635	0.903971	1.82397	0	-0.0942246	1	0.616273	0.000614995	1.82813	0.000472219	-0.0465173	0.999697	0.741064	2.67782e-10	2.28725	0
hsa-miR-142-5p_-2_-3_Subs;10:T>C	-0.060495	0.984482	0.0428097	0.964057	1.08056	0.00603885	0.240351	1	0.368892	0.26858	1.69704	9.08059e-05	0.0288024	0.993662	-0.22409	0.735512	2.03252	7.9429e-05	-0.0237	1	0.548322	0.0482792	1.79625	0.015387	0.0967899	0.999697	0.749629	0.0353051	2.37463	7.38982e-11
hsa-miR-142-5p_0_-3_Subs;0	0.157877	0.919972	0.783999	0.00416659	2.79291	0	-0.338578	1	0.739772	0.0464397	3.40059	0	0.607871	0.322141	1.0625	1.32074e-05	3.83426	0	0.0949671	1	1.79912	5.42205e-06	3.73448	1.18795e-05	-0.161609	0.999697	2.42963	4.48173e-15	4.71765	0
hsa-miR-142-5p_-2_-3_Subs;20:T>G	-0.298854	0.868402	-0.392727	0.670323	1.31931	0.000206731	0.202801	1	-0.148945	0.880184	1.4623	0.000327295	-0.311599	0.726526	0.199442	0.823335	1.74826	4.4405e-06	0.161238	1	0.822135	0.22021	2.27089	0.0143234	-0.0939145	0.999697	0.663072	0.187461	2.00495	0.000103504
hsa-miR-142-5p_-2_-3_Subs;4:A>G	1.1763	0.865566	-0.256806	0.88795	1.32323	0.130132	0.0328426	1	0.258993	0.844282	1.98446	0.121461	0.66479	0.804844	-0.133104	0.988435	2.06098	0.031512	0.745026	1	1.10493	0.499044	2.73795	1	0.0904698	0.999697	1.31988	0.41014	2.20938	0.138729
hsa-miR-142-5p_-2_-4_Subs;0	0.00334436	1	-0.139622	0.394221	0.983732	5.39738e-13	0.0217236	1	-0.00539379	0.987061	1.04308	0.000161891	-0.178095	0.643987	-0.0424699	0.940729	1.47036	2.21448e-15	-0.076612	1	0.363831	0.0271562	1.60972	0.00423383	-0.0577732	0.999697	0.369948	0.0219046	2.09765	3.2449e-14
hsa-miR-142-5p_-2_-4_Subs;19:C>A	0.568181	0.865566	0.684012	0.46188	2.28984	1.12254e-08	0.435405	1	0.860492	0.355571	2.73845	4.54976e-13	0.293347	0.806185	1.46041	0.142705	3.32324	0	-0.251969	1	2.00708	0.000962139	3.62808	1.6492e-06	-0.882523	0.999697	2.27355	3.36864e-06	4.51564	5.24429e-16
hsa-miR-142-5p_-2_-5_Subs;0	0.193766	0.903234	1.83235	5.55141e-11	3.89067	0	-0.0508721	1	1.84292	2.17234e-10	4.54207	0	0.18255	0.769408	1.81738	2.0378e-10	5.19831	0	0.22708	1	3.0046	8.53669e-09	5.18422	2.92015e-07	-0.0525028	0.999697	3.63786	0	6.12671	0
hsa-miR-454-3p_0_3_Subs;0	0.00283758	1	-0.969697	1.27202e-13	-2.00659	0	-0.112148	1	-0.940163	7.45012e-06	-3.09416	0	-0.0115114	0.988285	-1.29129	9.08421e-14	-3.67952	6.42176e-10	0.010076	1	-1.63719	5.30115e-11	-1.69791	0.00185436	0.00529089	0.999697	-2.67466	0	-4.87075	0
hsa-miR-454-3p_0_2_Subs;0	-0.110595	0.917989	-0.759785	6.64598e-06	-1.24152	0	-0.220343	1	-0.848095	3.55047e-06	-2.0599	0	-0.204194	0.619805	-0.882877	1.45519e-12	-2.28309	0	-0.088337	1	-1.0181	0.000316055	-1.26668	0.00160041	0.00523757	0.999697	-1.60436	0	-2.57135	0
hsa-miR-454-3p_0_1_Subs;0	0.107571	0.904705	0.209813	0.311554	0.375416	0.00873771	-0.0830088	1	0.229153	0.132157	0.196647	0.111754	0.0286131	0.955446	0.197705	0.214374	0.168156	0.24298	0.0623422	1	0.309262	0.0464338	0.164305	0.407304	0.0904138	0.999697	0.473394	0.000158257	0.0818189	0.588251
hsa-miR-454-3p_0_1_Subs;24:T>A	-0.263308	0.895573	0.403165	0.332576	0.298617	0.112401	-0.556473	1	0.609506	0.103359	0.407878	0.0165824	-0.0289709	0.948053	0.797393	5.61265e-05	0.531176	0.0110122	-0.221038	1	0.917857	0.00432713	0.600755	0.0504753	0.0128303	0.999697	0.576314	0.0055391	0.811205	0.000705508
hsa-miR-454-3p_0_0_Subs;0	0.159874	0.868402	0.0742643	0.72321	0.406709	0.0088778	-0.0631734	1	0.211096	0.0502696	0.472588	1.68692e-05	0.174509	0.564098	0.239176	0.0584055	0.58978	1.17264e-06	-0.102209	1	0.124338	0.491692	0.404919	0.000985221	0.218448	0.999697	0.225476	0.0177124	0.703044	2.13478e-09
hsa-miR-454-3p_0_-1_Subs;0	0.257245	0.868402	0.0422126	0.936551	0.1148	0.683226	0.0707391	1	0.263102	0.459787	0.461911	0.00409595	0.231342	0.772513	0.0464458	0.91426	0.585064	0.000723298	-0.191923	1	0.0709571	0.858211	0.367865	0.185645	0.211689	0.999697	-0.0391534	0.924554	0.567157	0.00411354
hsa-miR-454-5p_0_0_Subs;0	0.0220471	0.997855	-0.341941	0.255323	-1.61616	9.95739e-10	-0.178666	1	-0.49035	0.0437251	-2.80046	0	-0.195519	0.698316	-0.437566	0.0719995	-2.83858	0	-0.247387	1	-0.9593	5.57481e-05	-1.68587	9.94529e-06	-0.129513	0.999697	-1.61269	3.21559e-08	-4.45329	0
hsa-miR-301a-3p_0_3_Subs;26:C>T	0.361583	0.868402	-0.603586	0.0152133	-0.985968	5.44944e-09	-0.455009	1	-0.958036	2.32838e-10	-1.3634	5.02345e-14	0.341366	0.689496	-1.15422	0	-1.66437	2.21448e-15	0.0380532	1	-1.23322	7.99863e-05	-0.8029	0.00305894	0.0871599	0.999697	-1.41862	0	-1.6021	1.97228e-11
hsa-miR-301a-3p_0_2_Subs;0	0.702957	0.420078	-0.799554	0.0832455	-1.57174	1.54051e-09	0.0810141	1	-1.04704	0.00104442	-2.89138	6.15602e-15	0.387359	0.517938	-1.20429	0.0221609	-2.53407	2.09121e-11	-0.203496	1	-1.23417	0.00957825	-1.5701	3.08221e-05	-0.0517468	0.999697	-2.51584	4.62178e-10	-2.61149	1.98062e-13
hsa-miR-301a-3p_0_1_Subs;0	0.817944	0.167885	0.772578	0.0018456	0.522409	0.0402127	0.0388556	1	0.403486	0.0567969	0.476304	0.0271389	0.54646	0.368297	0.595606	0.00936317	0.639737	3.36715e-05	0.330987	1	0.813611	0.0134821	0.53724	0.00172437	0.07298	0.999697	1.20427	0	0.645854	0.000115779
hsa-miR-301a-3p_0_1_Subs;24:A>T	0.512618	0.862581	-0.0489691	0.922073	-0.387748	0.0432854	-0.0376133	1	-0.251471	0.161148	-0.500396	0.00126315	0.46821	0.448164	-0.143276	0.428129	-0.584514	0.000248446	0.108471	1	-0.105936	0.51997	-0.580271	0.00440246	0.34677	0.999697	-0.062058	0.764605	-0.881173	8.62721e-06
hsa-miR-301a-3p_0_0_Subs;0	0.436686	0.819799	-0.146996	0.450459	-0.669317	0	-0.0654922	1	-0.21175	0.223862	-0.928374	3.52209e-11	0.517193	0.245857	-0.0926887	0.563889	-1.13292	0	0.0631347	1	-0.459775	0.0200677	-0.807038	0.00104033	0.243247	0.999697	-0.647683	6.3944e-07	-1.69049	0
hsa-miR-301a-3p_0_-1_Subs;0	0.85422	0.776638	0.61058	5.50939e-06	1.25458	1.68908e-07	0.268479	1	0.611786	0.00448382	1.46492	0	1.05284	0.0605331	0.936247	0.000400636	1.54669	0	-0.0104382	1	0.930582	0.000373026	1.24189	0.000101508	0.472448	0.999697	1.26427	1.77055e-08	2.16949	3.33058e-12
hsa-miR-21-5p_-1_1_Subs;1:G>C	-0.0148461	0.984482	-0.213369	0.716634	-0.747716	0.017694	-0.237147	1	-0.393476	0.487481	-1.33886	3.03531e-07	-0.00114834	0.937644	-0.203261	0.725842	-1.0604	0.000425758	-0.18838	1	-0.718518	0.101465	-0.64214	0.0416689	-0.0859021	0.999697	-0.75043	0.0858573	-1.42261	1.23925e-05
hsa-miR-21-5p_-1_2_Subs;1:G>C	0.357165	0.868402	-0.25445	0.575555	-1.1131	0.000305395	-0.0566257	1	-0.369144	0.226192	-1.83304	7.21771e-14	0.235033	0.747308	-0.16475	0.755826	-1.82598	1.80434e-08	-0.0279803	1	-0.632066	0.13333	-1.07716	0.0152216	0.282627	0.999697	-1.00407	0.0150125	-2.89651	0
hsa-miR-21-5p_-1_1_Subs;1:G>T	0.524814	0.868402	0.073014	0.96761	-0.486239	0.69017	-0.0914592	1	-0.263753	0.770351	-0.682159	0.444401	0.367218	0.795725	-0.385579	0.696163	-0.982205	0.267404	0.134231	1	0.12781	0.931678	-0.399735	0.74579	0.0541464	0.999697	-0.512407	0.461254	-0.755213	0.383798
hsa-miR-21-5p_-1_-1_Subs;1:G>T	0.895901	0.865481	0.541616	0.685889	0.272413	0.666102	0.412408	1	0.427709	0.678649	0.504541	0.452329	0.947212	0.390416	0.767588	0.439905	0.481968	0.453024	0.557334	1	0.729773	0.252427	0.502393	0.808535	0.510396	0.999697	0.717261	0.301472	0.881294	0.172344
hsa-miR-21-5p_-1_0_Subs;0	0.196391	0.868402	0.0274259	0.954389	-0.107836	0.521416	-0.144854	1	-0.0865436	0.742619	-0.169056	0.375488	0.377002	0.405366	0.0253644	0.951021	-0.0177358	0.879364	0.0634675	1	-0.0808677	0.720556	0.0182882	0.978177	0.171908	0.999697	-0.00561685	0.892298	-0.0469747	0.81624
hsa-miR-21-5p_-1_0_Subs;1:G>T	0.628619	0.865481	-0.00276882	0.998463	-0.215478	0.995646	-0.238674	1	-0.237591	0.773486	-0.224412	0.963519	0.650531	0.600807	-0.101796	0.952733	-0.124402	0.915019	0.198904	1	0.32952	0.724478	-0.125081	0.984223	0.0625113	0.999697	0.182297	0.843388	-0.166438	0.956022
hsa-miR-21-5p_-1_2_Subs;1:G>T	0.655498	0.865481	-0.398888	0.801382	-1.00395	0.274006	0.0624181	1	-0.352729	0.627565	-1.45489	0.094512	0.582388	0.636732	-0.691978	0.453291	-1.86477	0.0204616	0.313936	1	-0.247171	0.693001	-1.03144	0.221127	0.290011	0.999697	-1.1774	0.131684	-2.10723	0.0112596
hsa-miR-21-5p_-1_1_Subs;0	0.0877368	0.9446	-0.202858	0.62111	-0.200167	0.290987	-0.0834159	1	-0.541762	0.000938445	-0.632288	0.013713	0.126337	0.831787	-0.379607	0.174843	-0.633582	0.000522051	-0.0309198	1	-0.330693	0.182035	0.0209556	0.817652	0.166276	0.999697	-0.872608	7.99859e-05	-0.661235	3.71457e-05
hsa-miR-21-5p_-1_-1_Subs;0	0.305792	0.868402	-0.0653765	0.88573	0.395829	0.119788	0.0633109	1	-0.0757706	0.837852	0.479837	0.0132504	0.514795	0.387651	0.160275	0.600228	0.631759	0.000867073	0.218965	1	-0.0453842	0.884755	0.516003	0.000511603	0.246383	0.999697	0.0974176	0.830373	0.84783	0.00012173
hsa-miR-21-5p_-1_-2_Subs;0	0.228777	0.905329	0.168228	0.670323	1.06768	4.74355e-13	-0.268209	1	-0.179141	0.684792	1.53018	1.59823e-14	0.436063	0.627639	0.0230012	0.974043	1.81435	0	-0.23811	1	0.262141	0.320358	1.59844	0.000797739	-0.349478	0.999697	0.867223	0.0319558	2.45427	0
hsa-miR-21-5p_-1_0_Subs;1:G>C	0.347999	0.868402	0.105068	0.88795	0.0641666	0.901714	-0.149144	1	-0.0400101	0.910212	0.112076	0.70818	0.49385	0.460868	0.203691	0.682945	0.255835	0.37825	-0.120333	1	-0.126227	0.853359	0.193885	0.518534	0.169791	0.999697	0.104413	0.797372	0.666558	0.091169
hsa-miR-21-5p_-1_2_Subs;0	0.0681134	0.971909	-0.34112	0.305362	-0.917587	3.25763e-05	-0.111299	1	-0.475416	0.000621741	-1.58341	1.00764e-09	0.141189	0.82666	-0.46726	0.165195	-1.76512	0	0.0441832	1	-0.556978	0.0258897	-0.647123	0.0110197	0.143215	0.999697	-1.34182	5.82615e-07	-2.22498	2.45686e-15
hsa-miR-21-5p_0_0_Subs;0	0.460178	0.862581	0.0542408	0.860853	0.00888966	0.997587	-0.164639	1	-0.113309	0.631825	0.184716	0.0625432	0.744717	0.0781824	0.1651	0.259557	0.23294	0.0346932	0.134185	1	0.108202	0.492693	0.162191	0.420447	0.226831	0.999697	0.224888	0.145446	0.495876	0.00239402
hsa-miR-21-5p_0_2_Subs;23:C>T;24:T>A	0.690831	0.52682	0.633232	0.00366529	0.420718	0.0184323	-0.264937	1	0.235043	0.355571	0.216401	0.269923	0.697878	0.287446	0.449339	0.00428752	0.143356	0.476936	0.213535	1	0.266845	0.075898	0.189236	0.197729	0.143262	0.999697	0.276749	0.418889	0.197013	0.427872
hsa-miR-21-5p_0_0_Subs;5:T>G	0.976732	1	0.0842124	0.958757	0.0686708	0.275612	-0.353169	1	0.0192085	0.590172	-1.58494	0.959943	0.404219	1	0.377368	0.742522	0.560743	0.220589	0.615424	1	0.404861	0.938171	0.313991	1.62781e-10	0.571141	0.999697	0.394859	0.762048	0.4978	0.3302
hsa-miR-21-5p_0_-4_Subs;0	0.0322235	1	-0.571212	0.25153	-0.277054	0.480403	-0.108777	1	-0.127105	0.895112	0.45923	0.386635	0.422141	0.593495	0.109166	0.969036	0.49764	0.269186	0.484513	1	0.289395	0.781933	0.23921	0.585888	0.377601	0.999697	0.0915098	0.963634	1.04707	0.0309295
hsa-miR-21-5p_0_2_Subs;12:A>G	0.099388	0.994112	-0.244263	0.81897	-0.994826	0.104848	-0.545397	1	-0.483068	0.594543	-1.19249	0.0257721	0.743107	0.450695	-0.26293	0.838335	-1.46334	0.00416371	0.431448	1	-0.470095	0.461704	-1.14521	0.0160195	0.392836	0.999697	-0.67437	0.0728329	-2.42734	4.82225e-05
hsa-miR-21-5p_0_1_Subs;5:T>C	0.746212	0.868402	-0.269306	0.835093	-0.746963	0.495181	-0.277369	1	-0.275929	0.680512	-1.39404	0.00305727	0.614279	0.455764	-0.201839	0.888356	-0.866019	0.119237	0.192962	1	-0.306468	0.731536	-0.846974	0.318838	0.31164	0.999697	-0.499533	0.520649	-1.42457	0.0560613
hsa-miR-21-5p_0_1_Subs;8:T>C	0.591727	0.862581	-0.170381	0.818958	-0.890181	0.0163704	0.0804525	1	-0.497115	0.297147	-0.909622	0.000125107	0.897068	0.337488	-0.22108	0.744695	-1.14609	0.000159687	-0.216169	1	-0.347877	0.624487	-0.733149	0.0301692	0.353936	0.999697	-0.850637	0.00651127	-1.89205	1.07279e-06
hsa-miR-21-5p_0_2_Subs;24:T>A	0.379101	0.776638	0.109682	0.387404	-0.384913	0.0236023	-0.0956417	1	-0.022515	0.893465	-0.654315	0.000281187	0.528134	0.0925473	0.210475	0.0299011	-0.77217	1.49396e-05	-0.00897976	1	-0.0813776	0.468851	-0.518187	0.00844534	0.198177	0.999697	-0.19475	0.0476761	-1.24219	2.41099e-07
hsa-miR-21-5p_0_0_Subs;12:A>G	0.164361	0.971909	0.230762	0.867924	0.373919	0.613007	-0.166912	1	-0.077716	0.954573	0.594503	0.219849	1.14415	0.296353	0.19714	0.833082	0.635227	0.186564	0.391078	1	0.106115	0.881038	0.224466	0.534053	0.235222	0.999697	0.439025	0.450003	0.808343	0.18673
hsa-miR-21-5p_0_-1_Subs;9:C>T	0.0969705	0.956407	0.218534	0.71197	0.277523	0.347588	-1.52849	0.737715	0.134962	0.837852	0.893064	0.00132381	0.699425	0.36604	0.377018	0.354579	1.26348	1.30876e-05	-0.126317	1	0.543566	0.109483	1.00116	0.0612039	0.142229	0.999697	1.04532	7.35774e-05	1.87323	2.82443e-08
hsa-miR-21-5p_0_2_Subs;13:C>G	0.890334	0.865481	-0.412171	0.867924	-1.1235	0.0923556	0.456724	1	-0.743425	0.920198	-1.58935	0.249625	1.06485	0.706633	-0.5488	0.571976	-2.04724	0.0705443	-1.15714	1	-0.413994	0.951809	-1.08876	0.297021	0.427145	0.999697	-2.21232	0.178334	-2.55578	0.0984766
hsa-miR-21-5p_0_1_Subs;4:C>A	1.0188	0.865481	-0.296874	0.88573	-1.08657	0.238296	0.421796	1	-0.604794	0.586236	-1.01871	0.197517	1.28787	0.347629	-0.188695	0.684344	-1.53371	0.0813844	-0.137758	1	-0.178052	0.807221	-1.24949	0.221116	0.410835	0.999697	-0.859757	0.279697	-1.82094	0.0693302
hsa-miR-21-5p_0_2_Subs;1:T>N	0.525353	0.951217	-0.225854	0.832294	-1.65837	0.235148	0.158686	1	-0.473925	0.773486	-1.72024	0.020909	0.974944	0.646799	-0.690288	0.71745	-3.54444	0.00014355	0.291608	1	-0.279319	0.287603	-2.19841	0.055814	0.212594	0.999697	-1.09912	0.196427	-2.63066	0.0423318
hsa-miR-21-5p_0_0_Subs;18:G>T	0.572191	0.862581	0.531179	0.081825	0.251371	0.316795	-0.125306	1	0.307103	0.502159	0.552666	0.000285749	0.726414	0.236769	0.715648	0.00155494	0.453327	0.00392651	0.141635	1	0.0310975	0.994426	0.225599	0.414509	-0.0667934	0.999697	0.419151	0.117117	0.953951	0.00502643
hsa-miR-21-5p_0_2_Subs;13:C>A	0.883286	0.898666	-0.366307	0.840108	-1.11581	0.112664	0.5248	1	-0.521647	0.888042	-1.37532	0.232274	1.1435	1	-0.512043	0.4649	-1.84538	0.10233	-0.400701	1	0.0716377	0.921	-1.08249	0.171328	0.16714	0.999697	-1.24984	0.332758	-2.87901	0.00467487
hsa-miR-21-5p_0_-1_Subs;21:G>A	0.414609	0.865481	0.27025	0.538871	0.463769	0.0738577	0.116544	1	0.199603	0.688148	0.886231	0.000177479	0.913672	0.204351	0.452831	0.0951578	0.978102	0.000327213	-0.162398	1	0.233335	0.361047	1.01449	0.0421623	-0.103761	0.999697	0.552164	0.0378684	1.7193	3.67913e-11
hsa-miR-21-5p_0_2_Subs;23:C>A	0.558624	0.50745	-0.217235	0.471394	-0.667794	0.00538937	-0.0485267	1	-0.432845	0.00712641	-0.649095	0.00484651	0.589965	0.442902	-0.487726	0.0163284	-0.956766	4.60491e-10	-0.00990904	1	-0.186403	0.444893	-0.417089	0.0054236	0.143782	0.999697	-0.458255	0.0763297	-0.987308	1.13734e-09
hsa-miR-21-5p_0_0_Subs;4:C>G	1.43427	0.865481	-0.34651	0.822241	-0.338141	0.733315	0.0765437	1	-0.434267	0.66781	0.522709	0.545976	1.91252	0.387651	-0.0333428	0.999804	0.077227	0.565188	0.751955	1	0.612121	0.73265	0.148518	0.728904	0.431509	0.999697	0.643573	0.747762	0.0213657	0.753151
hsa-miR-21-5p_0_-1_Subs;15:G>A	1.08262	0.865481	0.0466591	0.936705	0.845213	0.218755	-0.123161	1	-0.117153	0.880471	0.375233	0.407396	0.863444	0.420146	0.260142	0.818855	1.53222	0.0106677	0.108055	1	0.404794	0.992896	1.22711	0.277654	0.706599	0.999697	0.585264	0.422089	2.01533	0.00301539
hsa-miR-21-5p_0_1_Subs;4:C>T	2.14149	0.865481	-0.349347	0.675989	-0.616107	0.119812	-0.29178	1	-0.437836	0.48499	0.879748	0.759155	2.57001	0.316128	-0.394157	0.402051	0.555769	0.598519	1.16272	1	1.29098	0.302879	-0.49903	0.13013	-0.248746	0.999697	1.08152	0.616183	-1.41993	0.000990925
hsa-miR-21-5p_0_-1_Subs;0	0.411085	0.862581	0.0421273	0.896654	0.533613	0.010471	-0.218895	1	-0.0906855	0.797561	0.960122	2.71342e-07	0.652464	0.0384147	0.31262	0.104402	1.12308	1.52607e-08	0.0592533	1	0.256853	0.156309	1.05129	0.0107333	0.105966	0.999697	0.310052	0.843388	1.89768	8.15999e-14
hsa-miR-21-5p_0_0_Subs;3:G>A	0.0782765	0.997563	0.132583	0.959192	0.0179965	0.862631	-0.14791	1	-0.081051	0.975741	0.535511	0.554896	1.16475	0.408643	0.256108	0.945806	0.471679	0.598034	0.571325	1	0.321058	0.867888	0.148767	0.777633	0.330698	0.999697	0.402444	0.753755	0.579053	0.596632
hsa-miR-21-5p_0_0_Subs;10:A>G	1.34935	0.865481	0.0297999	0.987105	0.0291633	0.919656	-0.298031	1	-0.126741	0.902022	1.25107	0.149555	1.94738	0.192322	0.175097	0.952733	1.21842	0.0837984	0.971793	1	0.988612	0.250292	0.04523	1	0.478145	0.999697	1.08073	0.437967	0.476411	0.420175
hsa-miR-21-5p_0_0_Subs;11:G>A	0.240711	0.865481	0.0518151	0.972722	-0.31846	0.801696	0.332178	1	-0.156857	0.792589	-0.268226	0.846079	0.243353	0.583845	0.122305	0.921405	0.0322535	0.665992	-0.0673762	1	0.0999833	0.843651	0.394959	0.629492	-0.0157258	0.999697	0.398798	0.567799	0.295852	0.517687
hsa-miR-21-5p_0_0_Subs;1:T>N	0.75556	0.910409	-0.13019	0.915612	-0.344721	0.978311	-0.0279573	1	-0.541014	0.75411	-0.0198544	0.96475	1.11993	0.533809	-0.0457648	0.981494	-1.18813	0.296986	0.0994845	1	0.0278054	0.71329	0.120928	0.734311	0.282366	0.999697	0.125429	0.837949	0.0555211	0.925
hsa-miR-21-5p_0_0_Subs;13:C>A	1.58395	0.865481	0.434125	0.958757	-0.41475	0.401734	0.760716	1	0.380374	0.770351	0.308606	0.803619	2.01787	0.871374	0.547509	0.963413	0.358847	0.819666	0.206226	1	0.891046	0.433155	0.194792	0.948915	0.934319	0.999697	-0.0783743	0.962445	0.159201	0.788383
hsa-miR-21-5p_0_2_Subs;14:T>C	0.391455	0.865481	-0.408848	0.203322	-1.26699	1.13008e-07	-0.440796	1	-0.468296	0.00196569	-1.45295	1.47774e-07	0.55059	0.533809	-0.366283	0.00509472	-2.0706	0	0.0597269	1	-0.437823	0.0842665	-1.34057	1.1768e-05	-0.0471853	0.999697	-0.660398	0.000196314	-2.7171	1.0465e-08
hsa-miR-21-5p_0_0_Subs;8:T>A	0.535272	0.868402	0.375918	0.816674	0.00518393	0.972172	-0.234654	1	0.231816	0.91185	0.24632	0.595779	1.15864	0.47507	0.269438	0.830462	0.211822	0.613202	-0.267217	1	0.256348	0.753728	0.176601	0.800927	0.276372	0.999697	0.140094	0.81347	0.42008	0.422576
hsa-miR-21-5p_0_2_Subs;13:C>T	0.702268	0.862581	-0.172017	0.861345	-1.53318	6.17982e-05	0.220298	1	-0.370338	0.650612	-1.84703	3.24563e-06	0.881146	0.342364	-0.279708	0.64764	-1.86657	3.84796e-08	0.0101385	1	-0.276329	0.717288	-1.5531	0.00196059	0.239427	0.999697	-0.908715	0.0903011	-2.67213	3.27514e-08
hsa-miR-21-5p_0_2_Subs;1:T>C	0.280293	0.865481	-0.17142	0.894038	-1.34536	0.0586049	-0.189028	1	-0.236266	0.707247	-1.8301	2.4772e-05	0.182293	0.686419	-0.177287	0.790336	-1.88457	0.000226164	0.126233	1	-0.648422	0.347131	-1.15186	0.247824	0.120761	0.999697	-0.951257	0.0887283	-2.88415	0.000302861
hsa-miR-21-5p_0_2_Subs;15:G>A	0.84804	0.865481	-0.346027	0.853154	-1.22208	0.112183	-0.313377	1	-0.196183	0.732409	-2.32327	2.94848e-05	0.447361	0.666324	-0.322153	0.809634	-1.68204	0.00551677	0.250688	1	-0.544763	0.516166	-1.37128	0.0818362	0.351217	0.999697	-0.593067	0.530627	-2.89055	2.84383e-05
hsa-miR-21-5p_0_2_Subs;1:T>G;24:T>A	0.646956	0.862581	0.0407521	0.981663	-0.490593	0.439675	-0.109774	1	-0.0871616	0.93526	-0.541447	0.424536	0.679424	0.584711	-0.00231363	0.987341	-0.82544	0.237113	0.137325	1	0.145313	0.889433	-0.743747	0.2649	0.0968248	0.999697	0.000620567	0.997552	-1.03348	0.126261
hsa-miR-21-5p_0_2_Subs;9:C>T	0.506217	0.862581	-0.265409	0.192895	-1.26501	1.25139e-08	-0.157129	1	-0.264775	0.0737028	-1.84701	2.79853e-12	0.626349	0.330411	-0.176468	0.420642	-1.88659	0	0.136593	1	-0.205598	0.357998	-1.28279	1.74221e-05	0.277528	0.999697	-0.764795	0.000319597	-3.03187	0
hsa-miR-21-5p_0_2_Subs;10:A>G	1.13365	0.868402	-0.224541	0.842126	-1.0444	0.0474321	-0.296866	1	-0.316444	0.737689	-0.793749	0.25848	1.64829	0.303238	-0.354228	0.473727	-1.25759	0.0434703	0.600504	1	0.340401	0.677787	-0.93019	0.0148228	0.333997	0.999697	-0.0179438	0.689527	-2.72542	1.15647e-05
hsa-miR-21-5p_0_1_Subs;2:A>G	-0.384822	0.984482	0.12646	0.844743	-0.498744	0.323302	-0.186419	1	-0.442371	0.845202	-0.525527	0.598952	1.05604	0.435304	0.170934	0.865269	-0.964336	0.386368	0.466339	1	0.102583	0.889433	-0.123735	0.266738	0.318361	0.999697	-0.135858	0.45669	-1.32939	0.0769988
hsa-miR-21-5p_0_3_Subs;24:T>C;25:G>T	0.115842	0.913512	-0.763665	0.043266	-2.09174	6.56249e-07	-0.191445	1	-0.473495	0.249479	-3.1273	0	0.192994	0.674683	-0.826648	0.0194605	-3.14659	0	-0.022093	1	-1.16312	0.0033163	-1.93417	4.63667e-06	0.130263	0.999697	-2.75966	0	-4.64974	0
hsa-miR-21-5p_0_1_Subs;21:G>A	0.538277	0.868402	-0.238374	0.849408	-0.779796	0.0314808	0.0675084	1	-0.467446	0.603766	-1.07241	0.0191142	0.704447	0.606292	-0.283616	0.541641	-1.21705	0.0031733	-0.484426	1	-0.272906	0.77885	-0.670266	0.1274	0.30913	0.999697	-1.16797	0.0305604	-1.48823	0.0032782
hsa-miR-21-5p_0_1_Subs;13:C>T	0.309978	0.913512	0.0539563	0.960427	-1.00618	0.0313024	-0.0487508	1	-0.495449	0.51607	-0.854003	0.0480948	0.649906	0.585382	-0.219744	0.748169	-1.19081	0.0155242	-0.321787	1	-0.0350888	0.966765	-0.689735	0.148616	0.0997257	0.999697	-0.826252	0.141377	-1.6969	0.00608453
hsa-miR-21-5p_0_2_Subs;4:C>A	0.863196	0.865481	-0.334164	0.871559	-1.17589	0.119788	0.307061	1	-0.582917	0.66612	-1.34186	0.100822	1.23344	0.416292	-0.691087	0.373785	-2.14612	0.00858465	-0.276896	1	-0.236146	0.724982	-1.23444	0.133174	0.43832	0.999697	-1.20551	0.14466	-2.35943	0.0132425
hsa-miR-21-5p_0_0_Subs;13:C>T	1.04837	0.865481	0.267512	0.917812	-0.157003	0.705642	0.332553	1	-0.026892	0.987693	0.407896	0.490059	1.41947	0.339659	0.416814	0.719134	0.172	0.792755	0.155039	1	0.510316	0.491779	0.40169	0.589549	0.338678	0.999697	0.184765	0.735971	0.414039	0.568362
hsa-miR-21-5p_0_2_Subs;24:T>C	0.286422	0.865481	-0.722364	0.0293158	-2.10013	4.80236e-11	-0.0721792	1	-0.780482	0.0088307	-3.27347	0	0.367516	0.392868	-0.792632	0.0121168	-3.33299	0	0.006771	1	-1.08623	0.00221742	-1.70979	5.54813e-06	0.16911	0.999697	-2.83597	3.035e-15	-4.14972	0
hsa-miR-21-5p_0_1_Subs;0	0.428061	0.823815	-0.191732	0.19578	-0.854266	4.33542e-09	-0.0738934	1	-0.401584	0.000519357	-1.13383	5.06527e-14	0.556227	0.173314	-0.150969	0.219598	-1.22607	0	0.0459025	1	-0.338888	0.0329595	-0.762435	0.000107687	0.173462	0.999697	-0.63976	2.5536e-05	-1.58834	0
hsa-miR-21-5p_0_1_Subs;4:C>G	1.32941	0.865481	-0.048987	0.859169	-1.09343	0.912171	-0.0594155	1	-0.375801	0.646452	-0.591051	0.955447	1.52721	0.530375	-0.285366	0.92964	-1.64885	0.517156	0.456842	1	0.486488	0.843594	-1.51022	0.40128	0.131161	0.999697	0.0740694	0.99482	-1.59712	0.548346
hsa-miR-21-5p_0_0_Subs;16:A>G	1.01308	0.847996	0.351387	0.616025	0.127849	0.840984	-0.104552	1	-0.307299	0.831271	0.83695	0.228427	1.58014	0.105067	0.127594	0.787229	0.991705	0.227434	0.311934	1	0.200076	0.831964	0.220495	0.579178	-0.0172434	0.999697	0.705714	0.186317	0.431102	0.344789
hsa-miR-21-5p_0_2_Subs;18:G>A	0.712935	0.50745	-0.245113	0.279602	-1.09179	1.00964e-05	0.0219315	1	-0.483382	0.00020509	-1.53787	1.13266e-06	1.01888	0.118154	-0.266073	0.165195	-1.87845	3.18726e-10	0.410458	1	-0.361721	0.164513	-1.19191	0.000395472	0.403887	0.999697	-0.715364	0.000792989	-3.32531	0
hsa-miR-21-5p_0_0_Subs;17:T>C	0.457738	0.868402	0.210652	0.728246	-0.00355629	0.983333	0.156579	1	0.112189	0.814562	0.193277	0.26832	0.700995	0.53677	0.289813	0.339901	0.121675	0.482637	0.105023	1	0.333954	0.297488	0.0347195	0.912807	0.293324	0.999697	0.42746	0.0456132	0.420444	0.0162504
hsa-miR-21-5p_0_0_Subs;1:T>A	-0.157548	0.868402	-0.0121646	0.970886	0.0994414	0.815533	-0.452974	1	-0.0198403	0.864765	0.359337	0.512932	-0.301719	0.829413	0.0376227	0.94925	0.33845	0.519678	-0.0770753	1	-0.194827	0.851011	0.188215	0.621963	-0.348701	0.999697	0.159451	0.829026	0.737005	0.521437
hsa-miR-21-5p_0_2_Subs;23:C>A;24:T>G	0.362307	0.741232	0.521466	0.00440208	0.81518	0.000444006	0.0599849	1	0.708081	6.13335e-08	0.866491	0.000148559	0.361361	0.259495	0.808776	0.000384716	0.981995	7.06791e-06	-0.0283782	1	0.596169	0.000175183	0.979229	0.00200599	0.285121	0.999697	0.778129	3.55944e-07	1.35666	9.49389e-06
hsa-miR-21-5p_0_1_Subs;18:G>A	0.558736	0.779614	-0.315774	0.0793814	-0.723584	0.000973549	-0.0986856	1	-0.486757	0.00942721	-0.981333	2.74852e-06	0.862137	0.160045	-0.133305	0.605425	-0.90758	1.31279e-05	0.0954043	1	-0.141114	0.62274	-0.632027	0.00898346	0.241078	0.999697	-0.517205	0.020531	-1.36891	3.55879e-09
hsa-miR-21-5p_0_0_Subs;18:G>A	0.553628	0.862581	-0.106781	0.799642	-0.0900615	0.616111	0.205184	1	-0.134284	0.56794	0.294192	0.0460689	0.829066	0.114301	0.227271	0.173632	0.472702	0.00519225	0.263647	1	0.0610975	0.842553	0.0128812	0.97715	0.167755	0.999697	0.387623	0.0103136	0.536597	0.00346973
hsa-miR-21-5p_0_0_Subs;8:T>C	0.552567	0.862581	0.0306628	0.954389	0.0931522	0.80261	-0.353601	1	-0.300015	0.594543	0.309699	0.423079	0.966574	0.181402	0.165219	0.828857	0.200767	0.531886	-0.231479	1	0.086892	0.906505	0.159331	0.740687	0.204713	0.999697	-0.196433	0.511843	0.594906	0.0556479
hsa-miR-21-5p_0_2_Subs;5:T>A	0.539008	0.956846	-0.330975	0.818979	-1.13811	0.80261	-0.527966	1	-0.101949	0.66781	-2.27515	0.0957524	0.283148	0.945035	0.0124671	0.955604	-1.91619	0.0539764	0.276931	1	-0.353223	0.884558	-1.03707	0.600532	0.510343	0.999697	-0.411085	0.845763	-2.93159	0.0609662
hsa-miR-21-5p_0_2_Subs;4:C>G;24:T>A	1.60903	0.865481	0.0200723	0.899316	-0.736101	0.960213	0.110536	1	0.0525719	0.814562	-0.344467	0.945624	1.88175	0.426696	0.0893996	0.982015	-1.30798	0.630083	0.889195	1	0.677204	0.739481	-1.455	0.390598	0.429588	0.999697	0.402527	0.834155	-1.54993	0.569102
hsa-miR-21-5p_0_1_Subs;12:A>G	-0.0129801	0.999876	0.0856811	0.991239	-0.738339	0.279657	-0.277992	1	-0.373354	0.738812	-0.667244	0.233994	0.646207	0.55891	-0.0952537	0.925545	-0.828874	0.0930629	0.0597601	1	-0.270824	0.696233	-0.435919	0.30532	0.0648868	0.999697	-0.589083	0.196267	-1.12655	0.0126923
hsa-miR-21-5p_0_1_Subs;23:C>A	0.444791	0.802561	0.204249	0.170575	0.45623	0.0162458	-0.163574	1	0.0767802	0.773486	0.663854	0.000335893	0.686066	0.0212042	0.336278	0.0120234	0.715332	4.25013e-05	0.052244	1	0.248685	0.10262	0.542191	0.020668	0.26858	0.999697	0.366356	0.000460547	0.889029	1.90625e-06
hsa-miR-21-5p_0_1_Subs;1:T>G;23:C>A	0.612607	0.862581	0.0873681	0.976805	0.191642	0.827313	-0.134371	1	-0.0445678	0.959686	0.601333	0.520445	1.18086	0.310363	-0.00203236	0.998361	0.544435	0.520876	0.440191	1	0.227939	0.819987	0.343803	0.935809	0.151855	0.999697	0.376845	0.705504	0.760941	0.332621
hsa-miR-21-5p_0_0_Subs;9:C>T	0.554874	0.527377	0.0932275	0.851459	0.067342	0.712143	-0.255716	1	-0.0296094	0.91185	0.235743	0.262682	0.887623	0.0722506	0.144446	0.523804	0.405767	0.0403437	0.216375	1	0.350252	0.0454213	0.156689	0.34768	0.343453	0.999697	0.44393	0.0847564	0.558294	0.0145898
hsa-miR-21-5p_0_2_Subs;23:C>G;24:T>A	0.23306	0.865481	0.360092	0.175564	0.634032	0.002903	-0.314896	1	0.167732	0.459787	0.766265	8.28693e-06	0.443759	0.379129	0.354594	0.04129	0.704621	4.20916e-08	-0.121885	1	0.384138	0.0030568	0.747281	0.000274329	0.134885	0.999697	0.416504	0.000105777	1.14638	2.80811e-06
hsa-miR-21-5p_0_0_Subs;14:T>C	0.265212	0.865481	0.0323314	0.959856	-0.0663685	0.754015	-0.617279	1	-0.0967798	0.804025	0.366617	0.17251	0.601141	0.336836	0.00441843	0.998361	0.275516	0.235931	-0.193065	1	0.221276	0.54595	0.272964	0.282706	-0.178941	0.999697	0.198222	0.639378	0.440476	0.0638056
hsa-miR-21-5p_0_0_Subs;2:A>G	-0.350151	0.953745	0.131894	0.933249	0.15549	0.821582	0.0535349	1	-0.18906	0.955289	0.690984	0.50965	1.32966	0.36483	0.172787	0.951021	0.554095	0.588807	1.05499	1	0.278383	0.966226	0.0321984	0.787204	0.465226	0.999697	0.693386	0.837949	0.768082	0.914041
hsa-miR-21-5p_0_2_Subs;3:G>A	-0.0972927	0.987664	-0.176946	0.897318	-0.882348	0.158484	-0.243007	1	-0.350184	0.854633	-1.24961	0.125121	0.776823	0.495079	-0.187567	0.736372	-1.91159	0.00564858	0.098978	1	-0.140797	0.843525	-0.69102	0.0505608	0.125376	0.999697	-0.817746	0.136129	-2.85997	0.0032492
hsa-miR-21-5p_0_0_Subs;22:A>G	0.168613	0.868402	-0.530802	0.345902	-0.282803	0.640275	0.0455671	1	-0.52035	0.402067	0.00303516	0.913651	0.581581	0.318275	0.0306037	0.966458	0.0277466	0.853439	0.222182	1	-0.0191878	0.999135	0.299666	0.541605	0.0842779	0.999697	-0.103101	0.843397	0.0290466	0.870021
hsa-miR-21-5p_0_0_Subs;1:T>G	0.569606	0.862581	-0.0265697	0.979467	-0.124205	0.824561	-0.313975	1	-0.166635	0.896381	0.279783	0.687688	0.770832	0.414003	0.114607	0.952733	0.22908	0.726909	0.0643932	1	0.350541	0.716161	0.157338	0.984223	0.0385856	0.999697	0.409012	0.636255	0.396224	0.572375
hsa-miR-21-5p_0_2_Subs;1:T>A	0.109521	0.865481	-0.138361	0.940905	-1.24369	0.186844	-0.293611	1	-0.353949	0.713456	-1.94468	0.00452086	-0.441894	0.991314	-0.201458	0.793275	-1.84757	0.0511133	0.0547294	1	-0.742053	0.472513	-1.20947	0.374733	-0.105248	0.999697	-0.872313	0.340809	-2.97826	0.000840774
hsa-miR-21-5p_0_0_Subs;6:T>C	-0.228666	0.957682	-0.0932499	0.821002	0.219972	0.992951	-0.151886	1	-0.345053	0.871273	0.554363	0.572221	1.19911	0.491666	-0.000855668	0.893983	0.452742	0.633411	0.990847	1	0.108945	0.993928	0.036362	0.772726	0.627719	0.999697	0.529982	0.871812	0.683352	0.840991
hsa-miR-21-5p_0_2_Subs;20:T>C	0.743486	0.50745	-0.252254	0.234215	-1.21017	9.12825e-13	0.423767	1	-0.416192	0.00967271	-1.72302	1.57688e-12	0.815775	0.191787	-0.353618	0.0235955	-1.76881	6.68286e-10	0.3669	1	-0.500754	0.00262602	-1.22997	0.0025468	0.415629	0.999697	-1.05167	8.56839e-06	-2.94894	0
hsa-miR-21-5p_0_0_Subs;4:C>A	1.17487	0.862581	0.179649	0.960427	-0.255915	0.685194	0.66246	1	-0.125216	0.936178	0.344566	0.694115	1.80394	0.181402	0.348632	0.987797	0.00215811	0.985086	0.344283	1	0.123732	0.965789	0.221124	0.864445	0.744408	0.999697	0.126428	0.933109	0.20226	0.819622
hsa-miR-21-5p_0_2_Subs;4:C>G	1.3584	0.865481	-0.218144	0.835093	-1.61028	0.643728	0.0697517	1	-0.321715	0.650612	-1.14585	0.684694	1.70232	0.460229	-0.655722	0.817704	-2.36163	0.226318	0.759533	1	0.295714	0.960169	-2.26705	0.264209	0.324923	0.999697	-0.377399	0.809077	-2.53239	0.271125
hsa-miR-21-5p_0_2_Subs;3:G>C	-0.725419	0.884092	-0.164494	0.939213	-1.04322	0.158842	-0.295881	1	-0.259349	0.959686	-1.34958	0.198405	0.624381	0.674714	-0.0221956	0.765546	-1.97328	0.0490207	0.158307	1	-0.275385	0.738392	-0.641406	0.0655478	0.110462	0.999697	-0.595997	0.15448	-2.74215	0.0138112
hsa-miR-21-5p_0_2_Subs;11:G>A	0.203582	0.865481	0.102679	0.851459	-1.81933	0.0224405	0.142676	1	-0.228171	0.928747	-2.27983	3.08186e-05	0.248331	0.629122	0.000849345	0.981393	-2.34928	5.40051e-08	-0.00302307	1	-0.22179	0.967785	-0.274528	1	0.0645954	0.999697	-0.629343	0.485903	-2.70191	0.000284968
hsa-miR-21-5p_0_1_Subs;17:T>C	0.529992	0.865481	-0.102675	0.863684	-1.16873	1.47622e-05	0.281753	1	-0.324364	0.161148	-1.68858	5.96716e-16	0.869056	0.096694	-0.164193	0.620233	-1.41067	0	0.249043	1	-0.0643567	0.81793	-0.829958	0.00348744	0.266552	0.999697	-0.641456	0.000653714	-1.64058	0
hsa-miR-21-5p_0_1_Subs;3:G>C	-0.456343	0.994989	0.0127873	0.993886	-0.390792	0.379698	0.194016	1	-0.422178	0.929763	-0.365409	0.682187	1.0646	0.563146	0.256973	0.865269	-1.10839	0.364513	0.439221	1	0.188537	0.962935	-0.0699299	0.178909	0.123186	0.999697	-0.256588	0.400868	-1.13934	0.383798
hsa-miR-21-5p_0_0_Subs;5:T>A	0.699496	0.948119	0.16595	0.995619	0.0980484	0.535452	-0.383286	1	-0.0395678	0.822102	-0.525484	0.953162	0.678488	0.762387	0.264168	0.864645	0.563139	0.29438	0.595249	1	0.459356	0.906497	0.288714	0.518305	0.419705	0.999697	0.510727	0.652172	0.628209	0.473581
hsa-miR-21-5p_0_1_Subs;13:C>G	0.962572	0.865481	-0.258368	0.880569	-0.59203	0.304648	0.459726	1	-0.788683	0.874524	-0.708187	0.595029	1.23128	1	-0.415641	0.482314	-1.24805	0.239659	-1.30355	1	-0.119262	0.973313	-0.527279	0.675496	0.202008	0.999697	-1.77499	0.285311	-1.29851	0.248354
hsa-miR-21-5p_0_2_Subs;8:T>C	0.182783	0.924329	-0.26672	0.689382	-1.40707	3.38442e-05	0.0864682	1	-0.306284	0.568926	-1.76325	3.80202e-06	0.469399	0.646799	-0.42884	0.324485	-2.1615	6.17706e-09	0.0411048	1	-0.359356	0.497302	-1.28326	0.00280654	0.241861	0.999697	-1.15718	0.00103327	-2.93703	1.06876e-13
hsa-miR-21-5p_0_3_Subs;25:G>A	0.526679	0.167885	-0.487063	0.0698077	-1.38866	0.0011346	0.171303	1	-0.615289	0.00749989	-2.65082	0	0.719859	0.0287186	-0.862213	5.821e-05	-2.80143	0	0.141959	1	-0.482354	0.0748003	-1.37244	5.21626e-05	0.285597	0.999697	-1.21744	0.000162926	-3.5821	0
hsa-miR-21-5p_0_2_Subs;5:T>C	0.439262	0.937058	-0.314864	0.851459	-1.25041	0.188357	-0.352287	1	-0.350352	0.575404	-2.12499	3.3098e-06	0.299594	0.799975	-0.119237	0.971107	-2.0728	0.000547591	0.107956	1	-0.502537	0.567084	-1.20948	0.117057	0.297652	0.999697	-0.738478	0.462888	-3.27503	2.68653e-05
hsa-miR-21-5p_0_1_Subs;3:G>A	-0.142293	0.958658	-0.12038	0.939213	-0.551611	0.354667	0.0289249	1	-0.314054	0.876955	-0.542481	0.53365	0.89597	0.505027	0.108392	0.919423	-1.15542	0.129119	-0.0368522	1	0.0716907	0.990335	-0.231443	0.186759	0.100593	0.999697	-0.264346	0.381987	-1.38342	0.137917
hsa-miR-21-5p_0_2_Subs;23:C>A;24:T>A	0.292971	0.862581	0.662769	7.08317e-07	0.887622	0.000112042	-0.322303	1	0.575376	4.24148e-09	0.98595	8.59213e-05	0.4113	0.163282	0.816985	6.24887e-10	1.00635	3.76491e-07	-0.0677842	1	0.583316	0.000358536	0.997401	0.00296255	0.17231	0.999697	0.730847	1.52228e-09	1.45468	2.59552e-08
hsa-miR-21-5p_0_2_Subs;17:T>C	0.50613	0.835406	-0.146987	0.837267	-1.2963	2.26409e-06	-0.128175	1	-0.449603	0.247831	-1.67757	0	0.528197	0.134579	-0.458631	0.206849	-1.92717	0	-0.0178623	1	-0.32116	0.351215	-0.917513	0.00720102	0.233207	0.999697	-0.98222	0.000382818	-2.63531	0
hsa-miR-21-5p_0_-2_Subs;1:T>G	-0.0257751	0.984877	-0.46216	0.691015	0.892644	0.263442	-1.56313	0.882806	-0.299556	0.803455	1.65305	0.014985	0.442484	0.58234	0.0831062	0.981494	1.86548	0.0173494	-0.672264	1	0.154306	0.912901	1.90527	0.142788	-1.02367	0.999697	0.545196	0.5592	2.50322	0.00102058
hsa-miR-21-5p_0_2_Subs;3:G>T	0.240578	0.9112	-0.393166	0.680508	-1.20042	0.039424	-0.081094	1	-0.317383	0.635496	-1.61868	0.00728376	0.717845	0.365793	-0.0858121	0.873415	-1.90345	2.61361e-05	-0.140662	1	-0.293861	0.433725	-1.32938	0.0206892	0.197041	0.999697	-0.954609	0.0526271	-2.31908	1.36607e-06
hsa-miR-21-5p_0_2_Subs;1:T>G	0.66386	0.862581	-0.245138	0.884809	-1.40919	0.0201853	-0.149821	1	-0.373013	0.756836	-1.55691	0.0169815	0.703017	0.528312	-0.414333	0.664309	-1.99964	0.00214204	0.179374	1	-0.210524	0.813001	-1.5448	0.0170103	0.106815	0.999697	-0.676155	0.401301	-2.46759	0.000577516
hsa-miR-21-5p_0_0_Subs;22:A>T	0.289691	0.868402	-0.161298	0.714039	-0.229977	0.175864	0.000118048	1	-0.313852	0.354185	0.0946087	0.647173	0.490666	0.408704	0.079931	0.829225	-0.059322	0.821661	0.0869604	1	-0.0195723	0.915669	0.0397092	0.836214	0.256048	0.999697	0.0474483	0.993858	0.410532	0.177957
hsa-miR-21-5p_0_0_Subs;19:T>C	0.55872	0.865481	0.0984012	0.93892	-0.10828	0.698669	-0.356702	1	-0.0015751	0.996883	0.00660325	0.97858	0.653731	0.58234	0.337413	0.580838	0.176562	0.541562	-0.180256	1	0.347963	0.402426	0.0382708	0.96161	0.259302	0.999697	0.112574	0.717561	0.399657	0.150705
hsa-miR-21-5p_0_0_Subs;1:T>C	0.10344	0.868402	0.0656735	0.995619	0.157194	0.975226	-0.357625	1	-0.110999	0.737689	0.397357	0.217747	0.200723	0.655585	0.0970171	0.998482	0.460855	0.22248	-0.0783573	1	-0.00798537	0.989725	-0.0389593	0.877777	-0.115359	0.999697	0.120044	0.853205	0.707249	0.339485
hsa-miR-21-5p_0_0_Subs;5:T>C	0.521137	0.904705	-0.13501	0.983972	0.046745	0.760646	-0.452389	1	-0.120462	0.858859	-0.235214	0.879727	0.485109	0.50516	0.0587187	0.906994	0.379729	0.43356	0.097404	1	0.116787	0.968431	0.280559	0.616973	0.188801	0.999697	0.246134	0.709828	0.515105	0.255522
hsa-miR-21-5p_0_1_Subs;1:T>C	0.0216346	0.923851	-0.192254	0.88795	-0.949197	0.0744872	-0.387353	1	-0.456525	0.48249	-1.15201	0.00266101	0.0239915	0.878172	-0.197362	0.838196	-1.00159	0.0457204	-0.151234	1	-0.417124	0.602441	-0.879691	0.153141	-0.0283251	0.999697	-0.643151	0.270854	-1.67003	0.00245891
hsa-miR-21-5p_0_2_Subs;19:T>C	0.489868	0.865481	-0.312691	0.680737	-1.18176	2.98005e-06	-0.0311599	1	-0.364751	0.561631	-1.72208	3.50112e-07	0.53522	0.550395	-0.412899	0.397872	-2.03332	1.25002e-12	-0.0368337	1	-0.59104	0.233522	-1.11462	0.00479303	0.297036	0.999697	-1.10252	0.0105118	-2.83879	3.23561e-13
hsa-miR-21-5p_0_-4_Subs;18:G>A	-0.476683	0.868402	-0.353473	0.659228	0.472395	0.182201	-0.329901	1	-0.139727	0.850402	1.25387	1.58186e-07	0.436117	0.783674	0.251244	0.657226	1.30275	0.000583047	-0.356418	1	0.167274	0.907614	1.14684	0.0108537	0.122472	0.999697	-0.0238146	0.975126	2.15969	4.10904e-10
hsa-miR-21-5p_0_0_Subs;21:G>A	0.733548	0.862581	0.113334	0.958757	-0.059359	0.870776	0.179027	1	-0.0319432	0.965105	0.324318	0.531816	1.07223	0.27098	0.250105	0.840235	0.306107	0.564711	-0.11067	1	0.144342	0.841798	0.290943	0.675496	0.350647	0.999697	-0.0510419	0.921652	0.451983	0.389474
hsa-miR-21-5p_0_0_Subs;4:C>T	2.66169	0.862581	-0.030342	0.960427	0.00991128	0.978832	0.250996	1	-0.0562423	0.955695	2.32133	0.160321	3.32369	0.18383	0.182576	0.864645	2.43855	0.0326484	1.68338	1	2.11413	0.145778	0.281639	0.728603	0.577258	0.999697	2.16654	0.13814	0.444211	0.386324
hsa-miR-21-5p_0_0_Subs;13:C>G	1.03466	0.868402	0.0596554	0.910015	-0.352982	0.410636	0.445426	1	0.0159876	0.916382	0.430888	0.785997	1.67487	1	0.36204	0.849975	0.129237	0.839895	-1.0708	1	0.361733	0.785832	0.408144	0.85643	0.771834	0.999697	-0.860758	0.681478	0.349355	0.897671
hsa-miR-21-5p_0_2_Subs;7:A>G	0.933335	0.910409	-0.13557	0.690671	-1.66994	0.87548	0.22444	1	-0.446501	0.665525	-1.57812	0.413014	1.29525	0.658236	-0.741668	0.833082	-4.08322	0.0211515	0.432531	1	-0.149797	0.631366	-2.70198	0.201474	0.381541	0.999697	-0.860461	0.363457	-2.42639	0.47769
hsa-miR-21-5p_0_0_Subs;20:T>C	0.515283	0.836351	0.141655	0.670323	-0.0415544	0.845923	-0.0684411	1	-0.0786434	0.814562	0.226703	0.410736	1.02114	0.0608695	0.0817759	0.78916	0.31717	0.11884	0.330213	1	0.334599	0.147078	0.139201	0.633963	0.336088	0.999697	0.310056	0.122155	0.409028	0.133851
hsa-miR-21-5p_0_1_Subs;5:T>A	0.63834	0.941907	-0.0942206	0.893841	-0.724198	0.995464	-0.19354	1	-0.277767	0.665525	-1.74698	0.25127	0.627219	0.806185	0.0103762	0.978927	-1.02439	0.45265	0.576827	1	-0.322742	0.843651	-0.428145	0.934726	0.632223	0.999697	-0.0838374	0.993494	-1.63237	0.403615
hsa-miR-21-5p_0_1_Subs;5:T>G	0.791572	0.997574	-0.188516	0.996579	-0.812362	0.602097	-0.293364	1	-0.0565485	0.568926	-2.66391	0.314429	0.192083	0.979999	-0.0512012	0.859288	-0.953381	0.996948	0.444403	1	-0.366331	0.874133	-0.713771	0	0.577097	0.999697	-0.269671	0.991846	-1.63664	0.913323
hsa-miR-21-5p_0_0_Subs;3:G>C	-0.243039	0.971909	0.339941	0.958757	-0.000856354	0.760646	0.18537	1	-0.169409	0.97995	0.540462	0.699431	1.20073	0.450695	0.436422	0.94925	0.47145	0.715236	0.888684	1	0.364641	0.964777	-0.0695745	0.468334	0.464834	0.999697	0.850398	0.720337	0.582919	0.903611
hsa-miR-21-5p_0_2_Subs;6:T>C	-0.59729	0.904705	0.130926	0.878373	-0.924275	0.171977	-0.644969	1	-0.327311	0.855288	-1.33652	0.095524	0.597908	0.718199	0.0738652	0.960578	-2.18242	0.0069884	0.364405	1	-0.0523273	0.802976	-0.680554	0.0413135	0.343716	0.999697	-0.487661	0.32359	-2.71278	0.000910185
hsa-miR-21-5p_0_2_Subs;4:C>T	2.58282	0.868402	-0.448797	0.680508	-1.45073	0.00231017	0.329734	1	-0.543672	0.352748	0.272961	0.748955	3.08259	0.250655	-0.707408	0.131545	-0.110073	0.899307	1.52088	1	1.22648	0.328905	-1.3484	0.000675897	0.479193	0.999697	0.88987	0.790332	-2.50392	3.23871e-05
hsa-miR-21-5p_0_-1_Subs;20:T>G	0.311102	0.868402	-0.783619	0.321897	0.256003	0.56436	0.235553	1	-0.486718	0.530285	0.925646	0.104324	0.346859	0.661551	-0.118051	0.902482	0.799758	0.133594	-0.138633	1	0.013246	0.967785	0.879988	0.252765	-0.311061	0.999697	0.146363	0.837949	1.33818	0.015805
hsa-miR-21-5p_0_1_Subs;15:G>A	0.741822	0.868402	-0.169778	0.958757	-0.949576	0.227975	-0.414446	1	-0.178633	0.814128	-1.59737	0.00538098	0.414888	0.681848	-0.120479	0.980998	-1.06275	0.101895	0.162922	1	-0.282371	0.67615	-0.874596	0.368077	0.24087	0.999697	-0.335626	0.739374	-1.72291	0.0117014
hsa-miR-21-5p_0_2_Subs;22:A>G	-0.0403215	1	-0.19101	0.882318	-1.01473	0.0813185	-0.747418	1	-0.355059	0.680979	-1.65814	0.00137266	0.00642071	0.997622	-0.225492	0.832003	-1.97463	3.3154e-05	-0.133837	1	-0.419109	0.469042	-0.830301	0.0909402	-0.175179	0.999697	-0.810049	0.0851366	-2.31058	2.0101e-05
hsa-miR-21-5p_0_1_Subs;1:T>N	0.596683	0.951217	-0.12983	0.840108	-1.07855	0.653175	-0.0517413	1	-0.65073	0.695932	-1.30896	0.1518	0.689625	0.782921	-0.349345	0.867116	-2.62974	0.0134314	0.0295523	1	-0.0512905	0.485878	-1.43374	0.340248	0.0757668	0.999697	-0.653699	0.414406	-1.91124	0.237656
hsa-miR-21-5p_0_1_Subs;23:C>T	0.531136	0.680841	-0.0594969	0.824492	-0.315894	0.0323851	-0.117526	1	-0.255864	0.115333	-0.268923	0.0792803	0.62657	0.118191	-0.0552783	0.78649	-0.244672	0.127618	0.0848338	1	-0.09194	0.507009	-0.171123	0.334883	0.152601	0.999697	-0.0201206	0.885764	-0.185322	0.208834
hsa-miR-21-5p_0_0_Subs;19:T>A	0.580768	0.868402	-0.0464491	0.88573	-0.0376182	0.873709	0.0296681	1	-0.0577217	0.989551	0.266411	0.729966	0.897558	0.696549	0.113938	0.978927	0.466053	0.531805	-0.52432	1	0.132884	0.888665	0.381847	0.692293	0.473964	0.999697	-0.379185	0.666165	0.394027	0.685405
hsa-miR-21-5p_0_-1_Subs;4:C>G	0.787757	0.898666	-0.411334	0.835093	0.10073	0.544681	-0.133527	1	-0.658099	0.578915	0.973825	0.362781	1.31506	0.61093	0.312111	0.91426	0.857532	0.278934	0.411157	1	0.764517	0.65237	1.3614	0.899217	-0.149971	0.999697	0.738879	0.716771	1.14694	0.305427
hsa-miR-21-5p_0_2_Subs;2:A>G	-0.720575	0.904705	0.0310951	0.871559	-0.885836	0.222085	-0.37006	1	-0.266183	0.915994	-1.1921	0.2193	0.630375	0.646799	-0.116836	0.844576	-2.11685	0.0518432	0.304485	1	0.0499549	0.856384	-0.527741	0.0366825	0.210149	0.999697	-0.565354	0.257801	-2.631	0.011545
hsa-miR-21-5p_0_-2_Subs;0	0.390624	0.862581	-0.0387862	0.972722	0.549617	0.0315952	-0.40862	1	-0.296428	0.487481	1.19695	6.01109e-10	0.772322	0.0942006	0.133146	0.677162	1.43766	2.52629e-08	0.0704123	1	0.0953205	0.709569	1.35767	0.0203583	-0.0235661	0.999697	0.460071	0.0903011	2.40212	0
hsa-miR-21-5p_0_2_Subs;0	0.364826	0.862581	-0.248648	0.153712	-1.27323	0	-0.172719	1	-0.390743	0.0010648	-1.78327	0	0.464069	0.217549	-0.308921	0.0322049	-2.05317	0	0.0612663	1	-0.487252	0.00687483	-1.25854	2.17555e-05	0.229351	0.999697	-0.942241	2.16758e-10	-2.88891	0
hsa-miR-21-5p_0_0_Subs;3:G>T	0.249248	0.9446	0.232304	0.835093	0.132558	0.866916	-0.103405	1	0.0903991	0.917109	0.554127	0.113317	1.02545	0.313796	0.651879	0.227231	0.442157	0.14479	0.18524	1	0.0746254	0.982064	0.35689	0.402989	0.246231	0.999697	0.424136	0.694162	1.07725	0.0451571
hsa-miR-21-5p_0_-3_Subs;0	0.0499257	0.990277	-0.308987	0.632548	-0.230491	0.377783	-0.108191	1	-0.116095	0.889946	0.219728	0.65963	0.481932	0.537367	0.0862786	0.940729	0.170218	0.595219	0.148526	1	0.0941669	0.993163	0.0612524	0.867803	0.306863	0.999697	0.0217493	0.924554	0.722021	0.0738384
hsa-miR-21-5p_0_2_Subs;8:T>A	0.582827	0.865566	-0.372973	0.694159	-1.20729	0.00349444	0.0289542	1	-0.643158	0.295624	-1.66164	0.000414566	0.626493	0.689344	-0.41708	0.655346	-2.02678	6.08107e-05	-0.375302	1	-0.691535	0.332251	-1.40992	0.0130257	0.273865	0.999697	-1.25371	0.00938245	-3.07204	0.000299815
hsa-miR-21-5p_0_3_Subs;24:T>A;25:G>A	0.341631	0.836351	0.0074532	0.991239	-0.822099	0.0117503	-0.0535329	1	-0.343372	0.0257855	-1.30047	1.4496e-12	0.306233	0.497684	-0.00900827	0.984851	-1.61608	1.55354e-11	-0.204032	1	-0.224565	0.294133	-0.814524	0.00071174	0.163188	0.999697	-0.807284	9.64322e-06	-1.98622	2.03683e-09
hsa-miR-21-5p_0_3_Subs;25:G>T	0.67359	0.776638	-0.596968	0.0721484	-1.93882	3.16264e-08	0.0898187	1	-0.837525	8.69597e-06	-2.77882	0	0.634174	0.183333	-0.803198	0.00493562	-3.46917	0	0.119273	1	-1.14852	0.000283356	-1.73405	0.000559405	0.36943	0.999697	-1.74178	1.69042e-12	-4.49212	0
hsa-miR-21-5p_0_0_Subs;7:A>G	1.18696	0.868402	-0.353729	0.716634	-0.465173	0.762254	0.510268	1	-0.68055	0.66612	-0.0402768	0.836526	1.50478	0.584711	-0.0811925	0.987341	-1.85292	0.402884	0.592239	1	-0.0699378	0.829146	0.0774573	0.542049	0.455142	0.999697	0.122343	0.738058	-0.122354	0.990356
hsa-miR-21-5p_0_-3_Subs;19:T>A	-0.0344364	1	-0.546038	0.557022	-0.0561196	0.817185	-0.0115791	1	-0.330019	0.794845	0.61541	0.321044	0.453445	0.660573	-0.0495776	0.978927	0.678296	0.212544	0.294666	1	0.219602	0.883396	0.379552	0.393888	0.386531	0.999697	-0.190776	0.717774	1.22761	0.0140327
hsa-miR-21-5p_0_1_Subs;9:C>T	0.491238	0.862581	-0.328666	0.219431	-0.810458	0.000147497	-0.1719	1	-0.540946	0.00336769	-0.913834	1.27465e-05	0.729454	0.303238	-0.196939	0.372718	-1.16386	1.18425e-11	0.160913	1	-0.251201	0.37661	-0.743437	0.00119503	0.115737	0.999697	-0.465814	0.0262575	-1.56449	6.43789e-11
hsa-miR-21-5p_0_2_Subs;21:G>A	0.339772	0.89613	-0.250232	0.860335	-1.16674	0.00475745	-0.0191228	1	-0.414483	0.691849	-1.65315	0.00244793	0.534394	0.61093	-0.432246	0.546793	-1.90421	0.000128874	-0.427757	1	-0.399759	0.668193	-1.15907	0.0268239	0.0916915	0.999697	-1.40698	0.00479257	-2.85872	0.000181335
hsa-miR-21-5p_0_2_Subs;16:A>G	0.962143	0.835406	-0.10947	0.958757	-1.22283	0.11137	-0.258274	1	-0.463105	0.727528	-1.46338	0.00308826	1.16382	0.322141	-0.10162	0.980998	-1.24546	0.0993115	0.226644	1	-0.359107	0.834898	-1.71647	0.00719427	0.12066	0.999697	-0.437308	0.644848	-2.88568	2.3444e-07
hsa-miR-21-5p_0_2_Subs;1:T>G;24:T>C	0.556939	0.868402	-0.681913	0.573813	-2.30436	0.000652587	-0.132309	1	-0.347245	0.669098	-2.52123	0.00188394	0.430778	0.841362	-0.843948	0.367677	-3.13556	7.39024e-05	-0.0152141	1	-0.549963	0.41159	-1.96148	0.00227686	-0.084726	0.999697	-2.26555	0.00669173	-3.51556	1.91164e-07
hsa-miR-21-5p_0_2_Subs;23:C>T	0.48517	0.862581	-0.241432	0.461849	-1.31196	1.33518e-10	0.0268288	1	-0.5991	0.00172773	-1.59604	3.83307e-08	0.66599	0.160045	-0.500728	0.0121168	-1.77318	0	0.151827	1	-0.309305	0.241799	-1.08004	2.28345e-05	0.250761	0.999697	-0.816637	0.00360223	-2.59406	1.09108e-09
hsa-miR-21-5p_0_-1_Subs;1:T>G	0.450622	0.865481	0.110744	0.958757	0.346979	0.667497	-0.14227	1	-0.0644028	0.955289	0.941094	0.202605	0.599349	0.625459	0.454237	0.684344	1.02836	0.140573	-0.0794934	1	0.611316	0.445642	1.11664	0.515201	0.0943856	0.999697	0.799253	0.276871	1.7409	0.00742319
hsa-miR-21-5p_0_1_Subs;23:C>G	0.406129	0.52682	0.193884	0.539354	0.34409	0.16326	-0.0641557	1	0.155764	0.564463	0.48536	0.0289584	0.449475	0.215484	0.392752	0.196971	0.611228	0.0063804	-0.0426332	1	0.461223	0.0277826	0.544995	0.118153	0.17171	0.999697	0.587528	0.000398175	1.20591	3.16192e-05
hsa-miR-21-5p_0_1_Subs;1:T>G	0.773812	0.862581	-0.163743	0.928341	-0.983661	0.144078	-0.103558	1	-0.368346	0.754977	-0.929976	0.177572	0.804674	0.450778	-0.257604	0.829225	-1.24881	0.0555066	0.135333	1	-0.0561294	0.965548	-0.957917	0.126327	0.116526	0.999697	-0.375272	0.632624	-1.48908	0.0250139
hsa-miR-21-5p_0_2_Subs;24:T>G	0.217666	0.865481	-0.290139	0.311554	-0.594659	0.0167817	0.0924832	1	-0.241769	0.380663	-0.712425	0.00133927	0.398995	0.293533	0.0290888	0.952733	-0.788641	0.000417407	0.12387	1	-0.214136	0.294536	-0.529833	0.0246414	0.183604	0.999697	-0.517247	0.00150596	-1.32125	6.62171e-09
hsa-miR-21-5p_0_1_Subs;1:T>A	-0.123053	0.868402	-0.463372	0.758712	-0.963873	0.373419	-0.276301	1	-0.607896	0.433691	-1.26145	0.116082	-0.296266	0.831787	-0.274144	0.735512	-1.06632	0.275575	-0.0371783	1	-0.94445	0.301263	-0.928957	0.503174	-0.0646487	0.999697	-1.02685	0.205857	-1.68953	0.0886075
hsa-miR-21-5p_0_0_Subs;15:G>A	0.839006	0.865566	-0.0291386	0.972675	-0.0216571	0.814199	-0.381889	1	0.0168445	0.970592	-0.365943	0.805801	0.642246	0.438235	0.303734	0.740747	0.498143	0.34147	0.215539	1	0.386612	0.889944	0.258057	0.71033	0.39471	0.999697	0.433784	0.582705	0.463526	0.286263
hsa-miR-21-5p_0_0_Subs;12:A>T	0.318728	0.899588	0.28731	0.648247	0.023835	0.959118	0.0236389	1	-0.277453	0.521701	0.466942	0.123247	1.03875	0.188072	0.319594	0.287791	0.667859	0.00148509	0.235061	1	0.265563	0.689497	0.120573	0.547692	0.288342	0.999697	0.225822	0.533494	0.757359	0.0157599
hsa-miR-21-5p_0_1_Subs;22:A>G	-0.0277188	1	0.0180664	0.984888	-0.736827	0.168725	-0.112204	1	-0.233128	0.633857	-1.2824	0.00404749	0.439075	0.636022	0.136735	0.848604	-1.23699	0.000464702	0.0436537	1	-0.323581	0.467913	-0.828195	0.0468899	0.222572	0.999697	-0.733967	0.0534574	-1.58856	0.000253913
hsa-miR-21-5p_0_1_Subs;10:A>G	0.936243	0.9446	-0.0193283	0.967915	-0.532507	0.33082	-0.340546	1	-0.269779	0.795153	0.116834	0.999017	1.47912	0.400507	-0.224241	0.718079	-0.0947361	0.912905	0.44621	1	0.561991	0.523682	-0.522273	0.106698	0.0316633	0.999697	0.313588	0.924554	-1.46576	0.0226103
hsa-miR-21-5p_0_2_Subs;5:T>G	0.68096	0.971909	-0.433613	0.970886	-1.06462	0.715842	-0.522134	1	-0.0950382	0.539631	-3.34202	0.211927	0.0384942	0.93804	-0.175583	0.887039	-1.91002	0.454257	0.26862	1	-0.710631	0.806475	-1.31092	0	0.477484	0.999697	-0.44915	0.954319	-3.36052	0.54134
hsa-miR-21-5p_1_1_Subs;0	0.2717	0.868261	-0.178756	0.502478	-0.684909	1.14743e-06	-0.0807524	1	-0.444548	0.0063474	-0.978283	3.34292e-11	0.470364	0.344065	-0.230719	0.418458	-1.10952	3.90398e-14	0.00129381	1	-0.496562	0.0154129	-0.653953	0.00172787	0.0531257	0.999697	-0.705331	4.74213e-05	-1.55823	0
hsa-miR-21-5p_1_0_Subs;0	0.30205	0.865481	0.0510843	0.903238	0.155914	0.529731	-0.165028	1	-0.118584	0.737689	0.389393	0.0769799	0.496062	0.220877	0.091073	0.791739	0.441618	0.0134342	0.0231359	1	-0.0806445	0.73265	0.327716	0.179209	0.0669497	0.999697	0.251587	0.202479	0.611827	0.000180906
hsa-miR-21-5p_1_2_Subs;23:T>C	0.255313	0.900555	-0.634676	0.0010454	-2.08707	8.69716e-10	-0.100664	1	-0.845569	0.000709388	-3.55649	0	0.467133	0.543461	-0.505306	0.0699011	-3.36992	0	0.0285925	1	-0.736322	0.0187012	-1.64076	0.000135073	0.220738	0.999697	-2.24273	0	-4.05067	0
hsa-miR-21-5p_1_2_Subs;0	0.293315	0.865481	-0.180778	0.338919	-0.848832	9.44487e-11	-0.215973	1	-0.319763	0.0200618	-1.09053	1.10286e-13	0.407867	0.298423	-0.196517	0.311779	-1.33287	0	-0.0142454	1	-0.431713	0.0145957	-0.842705	0.000397743	0.219494	0.999697	-0.630988	3.39564e-07	-1.91485	2.92828e-15
hsa-miR-21-5p_1_2_Subs;23:T>A	0.364968	0.862581	0.133286	0.411648	-0.0167327	0.907868	-0.309989	1	0.130545	0.393861	0.0344368	0.866585	0.428699	0.15645	0.324564	0.0745814	-0.0621012	0.633803	-0.0205668	1	0.0293478	0.889433	0.0562388	0.943793	0.0515233	0.999697	0.0523037	0.79302	-0.40221	0.014016
hsa-miR-21-5p_1_-1_Subs;0	-0.000704671	0.994989	0.140385	0.846643	0.979185	9.45477e-05	-0.519193	1	-0.117533	0.758734	1.37793	0.000284906	0.137151	0.945035	0.0441505	0.929834	1.35844	4.5621e-16	-0.266346	1	-0.12532	0.687153	1.40337	0.00843898	-0.269503	0.999697	0.592396	0.0275806	2.03931	7.06951e-15
hsa-miR-21-5p_2_2_Subs;0	0.30722	0.868402	-0.142504	0.799642	-1.0288	0.00368097	0.241144	1	-0.24453	0.608729	-1.89606	6.84982e-08	0.184927	0.747308	-0.394301	0.41735	-1.56919	0.00142826	0.101627	1	-0.847617	0.0245357	-1.09858	0.00855743	0.354195	0.999697	-1.00401	0.00477168	-2.9353	2.45686e-15
hsa-miR-21-5p_2_1_Subs;0	0.395615	0.865481	-0.322665	0.342109	-0.547028	0.281234	-0.0534996	1	-0.354038	0.357766	-0.692544	0.111754	0.260062	0.660573	-0.182946	0.764013	-0.673066	0.196711	-0.166702	1	-0.863027	0.0121046	-0.294074	0.547195	0.287309	0.999697	-0.776062	0.0109315	-1.5599	0.00560371
hsa-miR-21-5p_2_0_Subs;0	0.375286	0.868402	0.230639	0.681913	0.15324	0.774175	0.0758315	1	0.0488645	0.978103	0.502046	0.24522	0.463153	0.533699	0.185456	0.71872	0.546104	0.0855561	0.230301	1	-0.276404	0.628549	0.418671	0.141067	0.181803	0.999697	0.114017	0.798118	0.46183	0.158287
hsa-miR-21-5p_3_0_Subs;0	0.222633	0.868402	-0.0800876	0.922073	0.297136	0.151189	-0.379735	1	0.0794956	0.894092	0.746907	0.00225727	0.428344	0.450695	0.296178	0.437838	0.792954	0.000304691	0.444258	1	0.0576732	0.922928	0.586441	0.00290042	0.10432	0.999697	0.085505	0.834155	0.919896	0.00233436
hsa-miR-21-5p_3_2_Subs;0	0.268117	0.862581	-0.295552	0.465268	-1.16407	0.00155481	0.370413	1	-0.164437	0.844282	-1.47702	3.43448e-05	0.489093	0.250655	-0.226217	0.367408	-1.85505	3.29772e-07	0.329979	1	-0.651893	0.00771354	-0.835239	0.102268	0.272966	0.999697	-1.06924	1.01339e-06	-2.76036	3.34845e-09
hsa-miR-21-5p_4_1_Subs;0	0.218003	0.880694	-0.150269	0.601362	-1.0383	0.00262731	0.0157743	1	-0.247514	0.345976	-1.20355	5.65825e-05	0.389399	0.557592	0.0437527	0.919423	-1.04102	0.0001129	-0.122471	1	-0.353151	0.250292	-0.567785	0.0628426	-0.44484	0.782979	-0.497155	0.288354	-1.56986	1.82871e-06
hsa-miR-21-5p_4_0_Subs;0	0.398296	0.862581	-0.254705	0.391349	-0.13126	0.690551	0.0888639	1	-0.239101	0.188648	0.0554103	0.879727	0.807682	0.0842936	0.381577	0.0274528	0.43253	0.16369	0.468948	1	0.0322529	0.939745	0.235198	0.459186	0.00318545	0.999697	0.324772	0.49563	0.735124	0.0199786
hsa-miR-21-5p_4_2_Subs;0	0.273493	0.865481	-0.145203	0.75238	-1.74669	1.05271e-08	0.111789	1	-0.413178	0.231455	-2.11563	1.99856e-14	0.418138	0.327609	-0.0247961	0.953522	-2.15708	0	0.0671235	1	-0.204702	0.423786	-1.5962	1.9104e-05	0.102661	0.999697	-0.783214	8.84371e-08	-2.73605	1.31953e-12
hsa-miR-21-5p_5_1_Subs;0	0.458775	0.865481	-0.357478	0.380099	-0.938125	0.0455816	0.126462	1	-0.425961	0.217221	-1.40513	0.000395558	0.572937	0.336836	-0.0183288	0.967107	-1.05411	0.000559604	-0.00533356	1	-0.401356	0.180292	-0.990067	0.00750463	-0.160881	0.999697	-0.400095	0.259732	-1.76577	9.57034e-05
hsa-miR-21-5p_5_2_Subs;0	0.0225648	0.999117	-0.303912	0.439346	-1.50417	9.64518e-05	-0.157904	1	-0.435799	0.254103	-2.00058	1.79382e-08	0.0306941	0.968677	0.0116427	0.983423	-2.16927	1.558e-09	0.0500836	1	-0.388922	0.195522	-1.33905	0.000161009	-0.184274	0.999697	-0.858118	0.000578556	-2.64015	7.98754e-08
hsa-miR-21-5p_6_2_Subs;0	0.355988	0.865566	-0.436043	0.134902	-1.51426	1.29713e-05	-0.321943	1	-0.598513	0.0159575	-2.41564	0	0.314559	0.588205	-0.117029	0.59345	-2.16485	0	0.0773197	1	-0.408779	0.132166	-1.22696	6.87745e-05	-0.187819	0.999697	-0.900939	7.48357e-05	-2.7957	2.42383e-08
hsa-miR-21-3p_0_2_Subs;22:C>A	0.298655	0.865566	-0.142554	0.656482	-0.797562	0.000564952	-0.568374	1	-0.328859	0.113574	-0.752256	0.000204398	0.458607	0.326358	-0.0814158	0.767547	-1.0468	5.04083e-09	-0.260211	1	-0.302123	0.13345	-0.358471	0.135396	0.067039	0.999697	-0.461975	0.0583026	-1.31862	4.79831e-06
hsa-miR-21-3p_0_-1_Subs;0	0.0473721	0.988058	1.02854	2.28242e-08	2.40106	0	-0.34593	1	0.932532	0.00191018	3.15722	0	0.444151	0.446945	1.17527	7.95881e-07	3.48831	0	-0.170713	1	1.81622	4.25356e-06	3.18558	2.53711e-06	-0.314794	0.999697	2.36812	0	4.15215	0
hsa-miR-21-3p_0_3_Subs;23:T>G;24:G>T	0.424075	0.865481	-0.438845	0.00143725	-1.59844	0	-0.208248	1	-0.592366	5.87432e-05	-2.42722	0	0.602182	0.269158	-0.490613	0.0318585	-2.76034	0	0.172828	1	-0.893103	0.00344021	-1.41789	0.000120166	0.119456	0.999697	-1.70147	1.30511e-12	-3.47799	0
hsa-miR-21-3p_0_2_Subs;23:T>A	0.240279	0.868402	0.0819725	0.799642	-0.43543	0.0214493	-0.467012	1	-0.151784	0.501078	-0.530773	0.00513168	0.572283	0.245857	0.0529418	0.78649	-0.727828	0.000158371	-0.110503	1	-0.143258	0.417345	-0.327844	0.0828001	-0.236114	0.999697	-0.0349813	0.843257	-0.849212	0.000124838
hsa-miR-21-3p_0_3_Subs;22:C>A;23:T>A	0.587764	0.798049	0.3991	0.0401687	-0.0962872	0.855233	0.28603	1	0.228957	0.355571	0.0987908	0.721459	0.769724	0.0791509	0.314883	0.0542266	-0.0553189	0.907682	0.266085	1	0.443351	0.0474411	0.18054	0.588714	0.334471	0.999697	0.553853	6.3529e-05	0.767943	0.0302128
hsa-miR-21-3p_0_-2_Subs;0	-0.0622605	0.990277	-0.101488	0.816938	2.64681	0	-0.669824	1	0.110377	0.971359	3.35614	0	0.427118	0.600478	0.312437	0.0913601	3.73571	0	-0.438013	1	0.750132	0.220597	3.61513	2.73984e-05	-0.406057	0.999697	1.16058	6.44022e-05	4.67681	0
hsa-miR-21-3p_0_2_Subs;22:C>A;23:T>G	0.255239	0.868402	0.293115	0.374474	-0.0132167	0.931329	-0.28501	1	0.173274	0.558184	0.210697	0.243121	0.596572	0.297228	0.406306	0.0499958	0.116994	0.529071	-0.0280693	1	0.0774662	0.85605	0.13016	0.549805	0.0602544	0.999697	0.403776	0.237526	0.837691	0.00432518
hsa-miR-21-3p_0_1_Subs;0	0.375231	0.876071	0.126089	0.876605	-0.148217	0.451792	-0.365985	1	-0.402779	0.0885145	-0.0177717	0.918842	0.60776	0.431245	0.00534247	0.989319	0.0641665	0.777622	-0.428636	1	-0.030507	0.954243	0.194041	0.493244	-0.344847	0.999697	0.138987	0.688187	0.502783	0.0304646
hsa-miR-21-3p_0_2_Subs;0	0.318833	0.868402	-0.173735	0.677274	-1.23125	2.60027e-09	-0.312786	1	-0.402492	0.0912333	-1.39873	2.81356e-11	0.616434	0.365381	-0.135755	0.714114	-1.81163	0	-0.0642518	1	-0.68775	0.0110214	-1.10478	0.00356516	-0.0548808	0.999697	-0.819895	0.00798451	-2.66198	5.03421e-12
hsa-miR-21-3p_0_-1_Subs;20:G>T	0.0877063	0.951217	-0.586143	0.104726	0.326991	0.304648	-0.784719	1	-0.0781946	0.89919	1.28395	2.62518e-05	0.632988	0.606292	-0.129475	0.802536	1.02678	4.35197e-06	-0.324757	1	-0.738506	0.0472218	1.37281	0.0416014	-0.164456	1	-0.379058	0.295734	1.93517	1.03013e-14
hsa-miR-21-3p_0_0_Subs;4:C>G	0.854053	0.899044	-0.245408	0.854779	-0.25363	0.760627	-0.604281	1	-0.322039	0.807191	1.06507	0.351149	1.76698	0.505045	0.28652	0.929834	0.182629	0.563303	0.386627	1	0.767923	0.679127	0.374092	0.774102	0.414905	0.999697	0.997694	0.674837	0.164387	0.711717
hsa-miR-21-3p_0_0_Subs;1:C>G	0.219151	0.904705	-0.202717	0.912223	0.0989797	0.932015	-0.521715	1	-0.00160415	0.961456	0.705575	0.343419	0.49165	0.635846	0.101223	0.917514	0.42075	0.633803	-0.313697	1	0.166178	0.821101	0.337778	0.780005	-0.0564899	0.999697	0.421457	0.595259	0.623952	0.393728
hsa-miR-21-3p_0_0_Subs;0	0.173194	0.937986	0.0157729	0.984776	0.191407	0.392096	-0.414201	1	-0.0988136	0.698969	0.546779	0.000118833	0.646778	0.322141	0.0635548	0.885361	0.568161	0.000588336	-0.1077	1	-0.0704349	0.884558	0.33921	0.161326	0.080622	0.999697	0.10986	0.687302	0.77918	2.109e-05
hsa-miR-21-3p_0_1_Subs;22:C>A	0.391967	0.865481	0.371995	0.066749	0.757477	1.16964e-06	-0.478735	1	0.197606	0.502357	1.29831	4.46738e-10	0.590914	0.296353	0.577768	0.000432723	1.37867	2.63712e-15	-0.357907	1	0.615524	0.0321847	1.04652	0.00513533	0.172036	0.999697	1.20146	3.48239e-06	1.87716	0
hsa-miR-21-3p_0_1_Subs;22:C>T	0.269845	0.907241	0.070646	0.906837	0.0498482	0.895102	-0.563799	1	-0.197747	0.586236	0.562412	0.00221899	0.66263	0.396585	0.1376	0.793275	0.64307	0.000411994	-0.148425	1	-0.00845509	0.953486	0.375034	0.227546	-0.135862	0.999697	0.430961	0.16643	0.886412	2.75587e-05
hsa-miR-21-3p_0_-3_Subs;0	0.544213	0.865481	0.441764	0.741065	2.15633	0.000263188	0.241919	1	0.475657	0.666098	2.73652	9.36598e-07	0.999138	0.275287	0.815206	0.343901	3.19604	1.7637e-07	-0.0531563	1	0.790433	0.487532	3.18124	0.00100537	0.0907379	0.999697	1.22076	0.0534854	4.04345	5.2518e-12
hsa-miR-21-3p_0_0_Subs;21:T>G	-0.00551071	1	-0.36814	0.512883	-0.0358525	0.943444	-0.141662	1	-0.299945	0.521701	0.384887	0.252622	0.510442	0.530375	0.0457521	0.964468	0.344824	0.380209	-0.337541	1	-0.00259636	0.993928	0.539112	0.240882	-0.0442957	0.999697	-0.251367	0.463509	0.396165	0.336978
hsa-miR-21-3p_0_3_Subs;23:T>A;24:G>A	0.514853	0.862581	-0.397035	0.111864	-1.26124	6.53265e-06	0.0182392	1	-0.862044	7.55323e-05	-1.95881	3.09646e-09	0.64093	0.181402	-0.736043	0.000136194	-2.83999	0	-0.00899501	1	-0.596512	0.0249468	-0.946797	2.74764e-05	0.275843	0.999697	-0.880556	0.000913611	-2.25932	0
hsa-miR-21-3p_0_2_Subs;23:T>G	0.438059	0.864758	0.15199	0.675989	0.0349819	0.768707	-0.26291	1	0.0421322	0.910232	0.121405	0.249229	0.572482	0.323586	0.301508	0.00698925	0.0830067	0.563303	-0.19411	1	0.155204	0.516656	0.140348	0.349567	0.0288817	0.999697	0.349392	0.204475	0.401276	0.104509
hsa-miR-21-3p_0_4_Subs;23:T>A;25:A>T	0.318859	0.865481	-0.377365	0.00325889	-1.36663	1.82393e-11	-0.174659	1	-0.833704	9.54961e-09	-1.86839	7.17774e-15	0.412976	0.335449	-0.678742	0.00173508	-2.34666	0	-0.131618	1	-0.530022	0.0237189	-1.17389	0.000168136	0.187544	0.999697	-1.34624	0	-3.17573	0
hsa-miR-21-3p_0_3_Subs;23:T>A;24:G>T	0.216453	0.868402	-0.50307	0.0060874	-2.2115	0	-0.327312	1	-0.966313	1.52362e-09	-3.11046	0	0.297145	0.594963	-0.658482	4.0954e-08	-3.38912	0	-0.169899	1	-1.02466	0.000870027	-1.66714	0.000549017	-0.0174843	0.999697	-1.97378	0	-4.73103	1.68884e-07
hsa-miR-21-3p_0_2_Subs;22:C>A;23:T>A	0.201386	0.868402	0.0154014	0.952037	-0.143551	0.440712	-0.421089	1	-0.203992	0.288419	-0.0528711	0.77198	0.355657	0.392868	0.114179	0.362647	-0.0555927	0.793389	-0.246298	1	-0.0759716	0.691236	0.186731	0.403855	-0.0843867	0.999697	0.0883198	0.582705	0.449052	0.0339748
hsa-miR-21-3p_0_0_Subs;21:T>A	0.246417	0.880694	0.0973492	0.840108	1.38915	0	-0.164559	1	-0.0110783	0.948082	1.75465	0	0.806527	0.175476	0.161764	0.468548	2.10398	0	-0.00666159	1	0.870637	0.122054	2.26487	0.000367727	0.297464	0.999697	1.0988	3.87917e-11	3.42611	0
hsa-miR-21-3p_1_2_Subs;0	0.240409	0.895573	-0.196895	0.625534	-1.06389	1.49797e-08	-0.447836	1	-0.464927	0.0464397	-1.16789	1.57591e-10	0.554387	0.443149	-0.189208	0.545524	-1.43893	0	-0.152711	1	-0.764816	0.000902904	-0.886659	0.0061918	-0.146266	0.999697	-0.770386	0.0128066	-2.27801	2.29698e-11
hsa-miR-21-3p_1_0_Subs;0	0.304134	0.868402	0.779175	0.000107221	1.97524	5.95646e-13	-0.490086	1	0.526625	0.175277	2.69043	0	0.618681	0.278174	0.670921	0.0349186	2.8341	0	-0.123055	1	1.17338	0.00244493	2.1334	2.82715e-05	-0.0673314	0.999697	1.79269	3.035e-15	3.01563	0
hsa-miR-21-3p_1_1_Subs;0	0.129319	0.949748	0.97851	0.000136602	1.3266	2.94281e-08	-0.213104	1	0.702913	0.141895	2.00097	0	0.32431	0.747308	1.22663	4.8153e-09	1.98141	7.65464e-15	-0.418488	1	1.24613	5.15193e-05	1.58159	5.29831e-07	-0.577016	0.999697	1.6667	3.13958e-09	1.54232	1.54889e-05
hsa-miR-21-3p_2_0_Subs;0	-0.657318	0.868402	1.56883	0.00174127	2.76753	0	-0.561071	1	1.69899	0.00011096	3.5215	0	-1.23214	0.369151	1.41324	3.55869e-05	3.77277	0	-1.04414	1	1.77854	8.69448e-05	3.19947	6.96093e-07	-0.962701	0.999697	2.98796	1.87598e-09	3.93478	0
hsa-miR-21-3p_2_2_Subs;0	0.190789	0.9446	-0.169484	0.734236	-0.890238	0.00130095	-0.417297	1	-0.413515	0.0261701	-0.762477	3.01187e-05	0.626505	0.494091	-0.120214	0.75455	-1.1147	0	-0.196538	1	-0.801993	7.04098e-05	-0.753197	0.0148228	-0.201446	0.999697	-0.849894	0.0182619	-1.59191	1.91611e-09
hsa-miR-4524a-5p_2_2_Subs;0	0.199848	0.897385	-0.843234	0.0281649	-1.11434	0.00104878	-0.265396	1	-1.26455	0.0168217	-1.87526	1.26772e-07	0.0755186	0.899535	-1.38998	0.000620145	-1.59992	3.76928e-05	0.288072	1	-1.35566	0.00320467	-1.10555	0.028394	0.195609	0.999697	-1.76759	3.15487e-07	-1.59163	0.000763441
hsa-miR-3615_0_3_Subs;23:C>T;24:G>T	-0.375052	0.868402	0.116916	0.825145	-0.407009	0.0391279	-0.0236496	1	0.259787	0.487481	-0.376134	0.275724	-0.762534	0.245857	0.0548634	0.96218	-0.338489	0.102792	-0.232486	1	0.267639	0.549442	-0.230485	0.349567	-0.44005	0.999697	0.406456	0.0735976	-0.513859	0.0229877
hsa-miR-3615_0_1_Subs;0	0.00941023	1	0.966131	1.12337e-05	0.90155	3.64988e-09	0.205243	1	1.10019	2.60691e-09	1.31817	4.398e-08	-0.401668	0.454385	1.22166	1.56347e-06	1.35363	0	0.0685044	1	1.25234	0.0019607	1.2416	3.29835e-08	-0.16153	0.999697	1.54667	8.73712e-15	1.41058	3.18598e-08
hsa-miR-3615_0_2_Subs;0	-0.241356	0.880694	-1.06346	2.95469e-06	-2.59397	0	0.197368	1	-0.961158	6.00618e-05	-3.3389	0	-0.663742	0.253332	-1.16998	4.49994e-07	-3.63061	0	0.0222432	1	-1.63369	0.00010713	-2.16993	1.04797e-07	-0.418528	0.999697	-3.35402	0	-4.47104	0
hsa-miR-3615_0_3_Subs;24:G>T	-0.29388	0.868402	0.00204552	0.993886	-1.44646	1.93093e-10	0.264624	1	-0.0482232	0.918833	-1.50499	9.51795e-07	-0.660855	0.287958	-0.0717383	0.858587	-1.66505	0	0.0225481	1	-0.178646	0.62274	-1.56286	1.2756e-06	-0.363063	0.999697	-0.157759	0.491383	-2.61422	0
hsa-miR-3615_0_-2_Subs;0	-0.343028	0.880694	0.389814	0.713619	2.02943	3.35107e-07	0.758139	1	1.59943	0.0112209	2.35266	0.000874028	-0.429305	0.610134	0.821096	0.353335	2.59895	1.93861e-07	0.415348	1	1.83187	0.0189976	1.986	0.0813787	-0.0803427	0.999697	1.90316	2.09153e-06	3.32239	1.52188e-06
hsa-miR-3615_0_-1_Subs;0	-0.263589	0.912051	0.892969	0.0162384	2.48821	0	0.254626	1	0.949507	0.000310094	2.73132	1.24604e-14	-0.628719	0.409514	1.173	0.0016272	3.08779	0	-0.117	1	1.56478	0.00033679	2.73262	0.000731269	-0.427087	0.999697	1.92204	2.09921e-13	3.52433	0
hsa-miR-3615_0_1_Subs;22:G>T	-0.0971349	0.951217	-0.0309611	0.958757	-0.853076	0.0012398	0.306035	1	0.00129901	0.97995	-1.00723	0.00816925	-0.590568	0.0657694	-0.117824	0.859288	-0.771059	0.00179801	0.00408443	1	0.0617426	0.907614	-0.789461	0.0477998	-0.333179	0.999697	-0.196047	0.565094	-1.41415	5.65764e-06
hsa-miR-3615_0_2_Subs;23:C>A	-0.281528	0.868402	-0.0593763	0.939213	0.0910859	0.591732	0.000894642	1	0.0179639	0.96441	0.194114	0.438271	-0.642026	0.118985	-0.159812	0.708672	0.114401	0.567762	-0.117151	1	0.0558289	0.880383	0.272915	0.174601	-0.287231	0.999697	0.0842106	0.705504	0.498228	0.0237416
hsa-miR-3615_0_3_Subs;24:G>A	-0.368245	0.875667	0.18278	0.816674	-1.71214	2.15051e-08	0.285968	1	-0.0107811	0.988619	-1.75485	4.55117e-09	-0.523967	0.545431	-0.00183957	0.989319	-2.36041	3.48956e-15	0.114485	1	0.0718737	0.883982	-1.21495	0.000624944	-0.279212	0.999697	0.25965	0.364195	-2.23112	2.42508e-09
hsa-miR-338-3p_0_1_Subs;0	0.556438	0.794284	-0.014488	0.972722	-0.371029	0.269012	0.0802508	1	-0.139243	0.732704	-0.546085	0.0819442	0.383318	0.39329	-0.191297	0.497152	-0.531508	0.0429153	0.352185	1	-0.217036	0.502516	-0.436871	0.157109	0.177864	0.999697	-0.0920652	0.677662	-0.589678	0.0253163
hsa-miR-338-3p_0_0_Subs;0	0.373019	0.865481	0.0847145	0.905755	0.0357123	0.903113	0.0739086	1	-0.00859333	0.971359	0.194507	0.629723	0.257857	0.63854	0.180774	0.683697	0.193157	0.445918	0.228182	1	0.125514	0.820299	-0.0607777	0.895651	-0.458319	0.999697	0.245398	0.299862	0.204426	0.52582
hsa-miR-338-3p_0_-1_Subs;0	0.275462	0.868402	0.156397	0.724691	1.00415	0.000131003	-0.0651108	1	0.203118	0.793421	1.49001	2.65931e-05	0.325582	0.506134	0.248334	0.542893	1.59919	4.46799e-10	0.132328	1	0.580861	0.260826	1.39815	0.00725205	0.170967	0.999697	0.76815	0.000915449	1.94897	4.35113e-10
hsa-miR-338-3p_0_-2_Subs;0	0.0112533	1	-0.0687548	0.922073	0.839255	0.0179105	-0.151251	1	0.187638	0.87387	1.42934	0.000190146	0.130593	0.820711	0.326765	0.359186	1.74867	2.44507e-07	0.162306	1	0.514496	0.0639817	1.13099	0.322062	0.046954	0.999697	0.379408	0.224559	1.72115	0.0543287
hsa-miR-338-3p_0_-3_Subs;0	-0.079782	0.980365	0.463895	0.625762	2.21625	4.32425e-12	0.539047	1	0.536823	0.575955	2.84052	0	0.382836	0.696549	0.64831	0.546881	3.19833	3.34408e-14	-0.288421	1	1.16193	0.0344313	3.33086	0.000239831	0.177969	0.999697	1.54673	0.00962296	4.43513	0
hsa-miR-338-5p_0_-1_Subs;0	-0.251514	0.865566	-0.131982	0.863816	-0.189566	0.59981	-0.0490951	1	-0.218518	0.660991	-0.117727	0.770406	-0.144247	0.81129	-0.0959978	0.868573	-0.309682	0.348243	-0.0879764	1	-0.27368	0.492141	-0.0205606	1	0.0276412	0.999697	-0.214947	0.512221	-0.337736	0.345466
hsa-miR-3065-3p_0_1_Subs;24:A>T	-0.0334684	1	-0.419107	0.502478	-0.789233	0.0380658	0.163897	1	-0.526734	0.393897	-1.37707	5.18892e-06	-0.329727	0.54777	-0.380676	0.490997	-1.27859	0.000488374	0.0300731	1	-0.689026	0.132166	-1.226	0.000456889	0.034851	0.999697	-0.761022	0.100024	-1.7662	3.78517e-07
hsa-miR-3065-3p_0_-1_Subs;0	-0.718933	0.89613	-0.289167	0.893571	-0.158621	0.879344	-0.218095	1	-3.19592	NA	-1.16913	0.527309	-0.0149333	1	0.20953	0.934436	-1.15513	0.410515	-0.8029	1	-0.605584	0.596647	-1.09958	0.265636	-0.221219	0.999697	-0.351281	0.827326	-0.426335	0.657294
hsa-miR-3065-3p_0_0_Subs;0	0.0756519	0.984482	-0.088741	0.939213	-0.118441	0.786978	0.132289	1	-0.0317586	0.981187	-0.0467605	0.857337	-0.159697	0.81347	0.193306	0.859288	-0.125142	0.795739	-0.0188716	1	-0.110354	0.906341	0.104883	0.896418	0.00164437	0.999697	0.0267359	0.888621	0.219433	0.694255
hsa-miR-24-2-5p_-1_1_Subs;0	0.254368	0.868402	-0.0861234	0.82851	-0.66268	0.022021	0.224582	1	-0.269891	0.0161515	-0.638551	0.000440593	0.686486	0.315304	-0.29455	0.269243	-0.695368	8.72645e-05	0.232847	1	-0.398828	0.0202379	-0.695631	0.0117521	0.153711	0.999697	-0.687675	8.78671e-05	-1.23166	8.59315e-07
hsa-miR-24-2-5p_0_1_Subs;0	0.478081	0.865481	0.0744969	0.875773	-0.309749	0.247593	0.0254007	1	-0.0430895	0.896395	-0.135401	0.595779	0.829958	0.233806	0.0212318	0.971107	-0.383238	0.0361474	0.154965	1	-0.3464	0.21991	-0.639404	0.0218591	0.00122068	0.999697	-0.355398	0.0986362	-0.812065	9.78519e-05
hsa-miR-24-2-5p_-1_1_Subs;1:G>T	1.06424	0.776638	0.0304939	0.98995	-0.576703	0.489502	0.462137	1	-0.283592	0.754977	-0.187814	0.879623	1.45576	0.277535	-0.281803	0.838652	-0.619451	0.445693	0.520713	1	0.133985	0.914341	-0.721746	0.330757	0.613527	0.999697	-0.339883	0.671851	-1.06607	0.218589
hsa-miR-24-2-5p_-1_0_Subs;0	0.116152	0.89613	0.16178	0.72321	-0.100306	0.768966	-0.124548	1	0.0885058	0.770357	-0.103519	0.620275	0.0423329	0.950565	-0.00449571	0.978927	-0.00842927	0.957436	-0.0486891	1	-0.137152	0.590454	-0.281241	0.181232	-0.177907	0.999697	-0.0817318	0.690803	-0.828761	8.61608e-06
hsa-miR-24-2-5p_-1_0_Subs;1:G>T	0.589826	0.865566	0.31582	0.837749	-0.221407	0.85896	-0.12549	1	0.214228	0.929763	0.106004	0.832321	0.425471	0.809267	-0.0264261	0.982015	0.0409603	0.884129	0.230779	1	0.371734	0.688695	-0.353405	0.671869	-0.0170377	0.999697	0.393519	0.70912	-0.912227	0.241327
hsa-miR-24-2-5p_0_0_Subs;0	0.312609	0.868402	0.272461	0.419257	0.813765	3.99434e-07	-0.289993	1	0.361265	0.0771685	1.03741	0	0.23413	0.797852	0.480759	0.22019	1.31455	0	-0.172858	1	0.294004	0.431049	0.832029	6.67137e-08	0.0412769	0.999697	0.595441	0.00178141	0.700003	0.000278415
hsa-miR-24-2-5p_-1_-1_Subs;1:G>T	0.0969642	0.990277	0.165767	0.903943	1.16825	0.0545368	-0.206335	1	0.264199	0.851828	1.35859	0.0342227	0.154328	0.956352	0.252575	0.856207	1.62109	0.0119189	-0.729395	1	0.808275	0.342229	1.36109	0.457977	-0.27636	0.999697	0.876147	0.321776	1.46537	0.0119352
hsa-miR-24-2-5p_-1_-1_Subs;0	0.00797903	1	0.315263	0.243464	0.996678	0.00313159	-0.119888	1	0.175117	0.590172	1.28072	1.38549e-11	0.242104	0.772113	0.370723	0.243486	1.43896	0	-0.1149	1	0.434194	0.0885577	1.0284	2.88325e-14	-0.183873	0.999697	0.654598	6.43639e-08	1.6346	8.67278e-12
hsa-miR-27a-3p_0_2_Subs;21:C>A;22:C>A	0.0105801	0.999117	-0.103683	0.860335	-0.170711	0.439886	-0.191964	1	-0.0742529	0.864491	-0.664496	0.0147478	-0.0325761	0.976052	-0.233516	0.534613	-1.04364	0.000140934	0.136347	1	-0.37308	0.284133	-0.106694	0.572334	0.322462	0.999697	-0.609447	0.0101021	-1.40875	1.24266e-08
hsa-miR-27a-3p_0_2_Subs;22:C>T;23:C>T	0.931562	0.862581	-0.428636	0.0773488	-1.73337	2.6584e-08	0.132237	1	-0.550885	0.036082	-1.84041	5.21598e-08	0.877913	0.231554	-0.166513	0.371974	-2.0722	4.9236e-10	0.303771	1	-0.877534	0.000946064	-1.87819	6.56463e-05	0.292011	0.999697	-1.01144	0.00662359	-3.78843	0
hsa-miR-27a-3p_0_2_Subs;22:C>A;23:C>A	0.601763	0.865481	0.0387745	0.933821	-0.868407	0.000350336	-0.361702	1	-0.104631	0.808342	-1.00429	2.6175e-13	0.979171	0.245857	0.181291	0.561976	-1.28228	1.09581e-10	0.21122	1	-0.465114	0.0654362	-0.733615	0.00114658	0.410677	0.999697	-0.300822	0.379289	-1.36376	0
hsa-miR-27a-3p_0_1_Subs;21:C>A;22:C>G	-0.269342	0.868402	0.521681	0.446237	1.12253	0.000463875	-0.279714	1	0.454059	0.489767	1.3264	5.22369e-05	-0.210181	0.755679	0.824147	0.120639	1.79323	9.02425e-16	-0.00336643	1	0.808984	0.147402	1.43328	0.00135243	-0.390609	0.999697	1.1202	0.0047778	2.03815	1.02646e-15
hsa-miR-27a-3p_0_1_Subs;22:C>T	0.513432	0.868402	0.0665011	0.916515	-0.344932	0.102689	-0.215669	1	0.0933271	0.970762	0.306968	0.160062	0.964478	0.24266	0.314534	0.142232	0.247645	0.274591	0.264608	1	-0.278237	0.250292	-0.305293	0.242902	0.0656823	0.999697	0.210781	0.604128	-0.0223131	0.923198
hsa-miR-27a-3p_0_1_Subs;22:C>A	0.410901	0.868402	0.21409	0.200083	-0.0135228	0.922821	-0.27163	1	0.0141462	0.996883	0.290321	0.0843903	0.568738	0.318061	0.276722	0.140665	0.268299	0.139182	-0.0125178	1	0.0242844	0.992896	-0.155773	0.480805	-0.0421463	0.999697	0.420855	0.039708	0.0710094	0.614961
hsa-miR-27a-3p_0_1_Subs;21:C>A;22:C>T	-0.0754991	0.971909	0.290382	0.265437	0.912182	0.00989092	-0.243376	1	-0.0332222	0.968269	0.932081	4.55382e-06	0.215227	0.686198	0.435573	0.18022	1.17062	3.06636e-09	-0.647359	1	0.295691	0.215124	0.906405	3.12951e-05	-0.212025	0.999697	0.306232	0.220446	0.958652	4.64698e-05
hsa-miR-27a-3p_0_1_Subs;21:C>T;22:C>T	0.381103	0.865481	0.249525	0.330617	0.536383	0.00199503	-0.044206	1	0.154382	0.589069	0.948179	4.87529e-09	0.589982	0.0529387	0.428231	0.046514	0.985484	1.01312e-10	0.0779061	1	0.25811	0.371296	0.430282	0.0428925	0.182806	0.999697	0.328696	0.19817	0.618806	7.03268e-06
hsa-miR-27a-3p_0_1_Subs;21:C>A;22:C>A	0.0778152	0.987532	0.397609	0.167545	1.62804	1.62078e-08	-0.414265	1	0.280524	0.421691	1.72856	5.62216e-08	0.035606	0.973173	0.263937	0.572878	2.08008	0	-0.0542478	1	0.671716	0.120448	1.78468	4.00142e-06	-0.52191	0.999697	1.19304	3.86623e-05	2.46107	1.51543e-15
hsa-miR-27a-3p_0_1_Subs;21:C>T;22:C>A	0.538365	0.862581	0.396692	0.171548	0.620989	0.00337103	0.114426	1	0.279117	0.375268	0.897294	8.55457e-05	0.652192	0.287312	0.335229	0.382787	1.05759	1.36328e-13	-0.042597	1	0.671398	0.0437495	0.503058	0.0710807	0.165016	0.999697	0.677943	0.00410138	0.973314	2.41379e-08
hsa-miR-27a-3p_0_1_Subs;22:C>G	0.442158	0.865481	0.305171	0.339812	0.129306	0.676379	-0.290434	1	0.307202	0.273712	0.472308	0.000148393	0.668186	0.287958	0.387186	0.0947042	0.433344	0.00462406	0.129401	1	-0.0110344	0.969731	-0.0443389	0.835333	-0.0554732	0.999697	0.335792	0.261355	0.0223252	0.828819
hsa-miR-27a-3p_0_0_Subs;21:C>G	0.237449	0.910409	0.125505	0.742463	0.447254	0.109632	0.623717	1	-0.0135707	0.96246	0.514224	0.0675664	0.350848	0.621506	0.396995	0.200006	0.577349	0.0326277	-0.192584	1	0.0948405	0.818547	0.537709	0.138109	0.167921	0.999697	0.361528	0.166708	0.502122	0.0781229
hsa-miR-27a-3p_0_0_Subs;0	0.120453	0.948712	-0.816651	6.91068e-05	-2.04906	0	-0.207228	1	-0.67009	0.00431549	-2.67425	0	0.580507	0.350272	-0.609279	0.0175682	-3.05821	0	0.0470798	1	-1.60948	9.26806e-06	-2.08562	1.70881e-05	0.136034	0.999697	-2.79867	0	-4.20124	0
hsa-miR-27a-3p_0_0_Subs;20:G>T;21:C>T	-0.541624	0.895258	0.0791059	0.884809	1.46499	0.0020215	-0.354885	1	-0.0831771	0.994432	2.26972	0	0.516785	0.58234	0.548847	0.158646	2.3956	0	-0.445415	1	0.239093	0.717186	1.76647	0.000232993	-0.408702	0.999697	0.641359	0.163129	2.41497	1.02646e-15
hsa-miR-27a-3p_0_0_Subs;21:C>A	0.111074	0.964079	0.0309415	0.917943	0.709202	0.000101839	-0.198613	1	-0.114243	0.807741	0.701184	0.000119022	0.27168	0.564151	0.000185114	0.976524	0.877993	2.2724e-09	-0.0330008	1	0.10008	0.749048	0.761874	4.25303e-07	-0.118299	0.999697	0.387279	0.0477757	1.08662	0
hsa-miR-27a-3p_0_0_Subs;21:C>T	0.334703	0.865481	0.0305971	0.944459	-0.190133	0.196637	-0.106697	1	-0.118351	0.748451	-0.157075	0.285043	0.472302	0.174433	0.16652	0.373785	-0.174099	0.16933	-0.0225035	1	-0.248209	0.128063	-0.331426	0.0217192	0.068061	0.999697	-0.17432	0.498514	-0.688812	1.72789e-06
hsa-miR-27a-3p_0_-1_Subs;1:T>G	0.454397	0.868402	1.17796	0.132651	1.53919	0.0286653	-0.308088	1	1.10642	0.145987	1.98401	0.00537734	0.246261	0.90307	1.48171	0.0414645	1.92142	0.00976806	0.086416	1	1.92096	0.0210398	1.50778	0.132337	-0.306716	0.999697	2.30511	0.00102784	1.52148	0.02058
hsa-miR-27a-3p_0_-1_Subs;4:A>G	0.717021	0.868402	1.6009	0.333645	1.25964	0.101085	-0.249232	1	1.32608	0.237199	2.14939	0.0342227	0.621557	0.701067	1.8543	0.0848486	1.65665	0.0322708	0.234432	1	2.43174	0.0127794	1.30572	0.665714	-0.172296	0.999697	2.79959	0.00415511	1.59478	0.182879
hsa-miR-27a-3p_0_-1_Subs;19:C>G	-0.455386	0.868402	1.76559	1.50366e-05	2.22413	4.27847e-07	-0.380454	1	1.81806	3.68499e-06	2.46029	1.84109e-10	-0.396083	0.629122	2.40551	2.16941e-05	2.39227	1.65322e-08	-0.722152	1	2.42966	0.000122729	2.4671	0.000119246	-0.43827	0.999697	2.52539	1.53851e-12	1.75949	2.52925e-06
hsa-miR-27a-3p_0_-1_Subs;20:G>T	0.165017	0.936041	0.0209512	0.959192	1.02837	5.44282e-05	-0.0301029	1	-0.064095	0.874978	1.76652	0	0.285857	0.606292	0.305161	0.0995064	2.05519	0	-0.0981574	1	0.251995	0.543319	1.4402	0.00251165	-0.00126979	0.999697	0.591259	0.0108039	2.22625	0
hsa-miR-27a-3p_1_-1_Subs;0	0.029624	0.975556	1.24665	0.00412442	1.53409	0.000155974	-0.0772145	1	1.31173	0.0616153	1.9189	7.18841e-06	-0.299108	0.701934	1.22225	0.136386	2.13984	7.81404e-07	-0.528788	1	0.974903	0.165867	1.50253	5.1888e-06	-0.235972	0.999697	1.78667	0.00175339	1.07815	0.112235
hsa-miR-27a-3p_0_-1_Subs;0	0.20908	0.905329	1.38621	0	1.68485	0	-0.188437	1	1.34397	1.5078e-10	1.91423	0	0.225166	0.479542	1.65579	0	2.01346	0	-0.0281548	1	1.70898	2.06026e-14	1.54073	4.28052e-10	-0.0564347	0.999697	2.17204	0	1.74417	0
hsa-miR-27a-3p_0_-1_Subs;20:G>A	0.257507	0.868402	0.0512411	0.897318	0.326227	0.200339	-0.225523	1	0.167079	0.744604	0.627218	0.0210094	0.368397	0.388146	0.364634	0.127297	0.433798	0.0962436	0.0793995	1	0.391385	0.250292	0.399886	0.0764524	0.116219	0.999697	0.472905	0.0210287	0.143835	0.215861
hsa-miR-27a-3p_0_-2_Subs;1:T>G	0.227477	0.949748	-0.880779	0.418816	-0.186174	0.775778	-0.634032	1	-0.595432	0.601365	0.211128	0.780803	-0.185436	0.93251	-0.478233	0.668947	0.2894	0.721945	-0.15382	1	-0.12607	0.921938	-0.165126	0.637483	-0.372807	0.999697	-0.203077	0.80173	-0.260152	0.728238
hsa-miR-27a-3p_0_-2_Subs;0	0.0511142	0.984908	-0.536521	0.00588134	-0.181211	0.278473	-0.131484	1	-0.374395	0.107958	-0.128063	0.484232	0.124046	0.730886	-0.319112	0.0770762	0.015635	0.934901	0.0349846	1	-0.262981	0.254851	-0.237782	0.128562	-0.0902417	0.999697	-0.153272	0.506548	-0.471886	0.00408852
hsa-miR-27a-3p_0_-3_Subs;0	0.151071	0.957682	1.33523	0	1.92462	0	-0.029558	1	1.59591	7.73961e-06	2.51347	0	0.267168	0.51293	1.90617	0	2.79972	0	-0.0152651	1	1.99202	9.03521e-08	2.19744	2.56355e-05	-0.0973522	0.999697	2.44046	2.34421e-13	2.4369	3.02429e-14
hsa-miR-27a-5p_0_0_Subs;0	0.878073	0.121952	-0.066802	0.784793	0.294543	0.0998309	1.71751	1.36093e-09	-0.029683	0.929763	0.768402	9.06284e-06	1.54582	3.47283e-08	0.169264	0.532052	1.23975	0	0.5442	1	-0.183146	0.40173	0.378932	0.0709955	0.506392	0.961623	-0.187692	0.232022	0.618183	2.05644e-07
hsa-miR-27a-5p_0_-1_Subs;0	0.82009	0.734191	0.0615675	0.864261	0.0724991	0.75269	1.85348	4.35913e-06	0.364525	0.383333	0.58513	0.00424692	1.55446	1.38939e-06	0.481936	0.084642	1.30874	6.48267e-08	0.373439	1	0.197471	0.540341	0.1442	0.754325	0.325737	0.999697	-0.214975	0.301472	0.384495	0.166461
hsa-miR-23a-3p_0_4_Subs;24:C>A;25:C>A	0.341439	0.868402	0.635086	0.0374688	0.0773235	0.799126	0.328454	1	0.770426	0.19668	-0.895636	0.00365728	0.221538	0.605149	0.185191	0.848971	-0.957471	0.0245035	0.401231	1	0.405884	0.178656	-0.162828	0.507016	0.275238	0.999697	0.612191	0.121561	-1.96522	6.76372e-05
hsa-miR-23a-3p_0_4_Subs;24:C>T;25:C>T	0.600495	0.835406	0.252675	0.517143	-1.44711	0.00160722	1.0477	0.0597232	0.21609	0.605403	-1.46162	0.00253577	0.751844	0.0690906	0.190503	0.538849	-1.82416	0.000415046	0.104092	1	-0.37743	0.136743	-1.2602	0.0292507	0.0562153	0.999697	-1.14458	1.51367e-06	-2.80497	9.92693e-06
hsa-miR-23a-3p_1_3_Subs;0	-0.208965	0.868402	-0.875844	0.000255289	-2.06328	1.11703e-08	0.247529	1	-0.653043	0.0548011	-2.32783	6.91135e-11	-0.0394441	0.950565	-0.925869	0.056111	-3.31702	6.16069e-13	0.208685	1	-1.60665	4.3651e-06	-1.73947	2.57098e-05	0.136403	0.999697	-3.63829	1.53364e-15	-3.9568	0
hsa-miR-23a-3p_0_3_Subs;24:C>A	0.167285	0.912051	0.400647	0.0351692	-0.670495	0.0147605	0.601979	0.12235	0.261888	0.549115	-1.2874	4.28483e-11	0.252843	0.460868	-0.0446265	0.881466	-1.21329	1.07949e-07	0.218237	1	0.154199	0.54293	-0.447742	0.067245	0.237838	0.999697	0.0460444	0.990291	-1.88407	9.86507e-15
hsa-miR-23a-3p_0_3_Subs;23:A>T;24:C>T	-0.0105167	1	-0.178567	0.76427	-1.14023	1.93521e-06	-0.0757907	1	-0.11292	0.778088	-1.79133	2.07837e-11	-0.156652	0.800873	-0.475731	0.0402591	-1.89957	1.63015e-07	0.00623445	1	-0.521904	0.147442	-1.53074	0.00280159	0.134935	0.999697	-0.779433	2.39149e-05	-3.55713	4.18341e-09
hsa-miR-23a-3p_0_3_Subs;24:C>T	0.0894912	0.942339	-0.0650356	0.88795	-0.853815	0.00020501	0.348187	0.602009	0.055891	0.931011	-1.44616	8.72431e-13	0.127084	0.68322	-0.111799	0.744695	-1.54166	5.7377e-12	0.14136	1	-0.403447	0.0634079	-0.875728	0.000949725	0.0937694	0.999697	-0.937567	0.000222854	-2.56023	2.30844e-09
hsa-miR-23a-3p_0_3_Subs;0	-0.180045	0.904305	-1.1361	4.62837e-13	-1.73515	3.39454e-06	0.411138	1	-1.01106	7.68159e-10	-2.79772	9.61224e-10	-0.00942771	1	-1.32276	4.71629e-06	-3.41136	3.32853e-11	0.106926	1	-1.52179	4.14075e-05	-1.50335	0.0115654	-0.0876234	0.999697	-2.9351	1.14756e-14	-4.22457	2.37492e-12
hsa-miR-23a-3p_0_2_Subs;23:A>T	-0.0192096	0.999941	-0.568676	0.00924174	-2.08401	2.09772e-15	-0.0556457	1	-0.547815	0.023239	-3.02175	0	-0.214232	0.431245	-0.623084	0.000339581	-3.47224	0	-0.0060588	1	-1.23404	0.000943253	-2.04761	0.000668872	0.0370624	0.999697	-2.38202	0	-5.00851	4.70594e-12
hsa-miR-23a-3p_0_2_Subs;0	0.202606	0.865481	-0.311779	0.0695127	-0.969954	2.6971e-08	0.402103	0.0997258	-0.274623	0.143518	-1.57669	0	0.117775	0.589923	-0.409831	0.0301234	-1.62626	0	0.179772	1	-0.687836	0.00380006	-0.959706	0.000659954	0.0554899	0.999697	-1.52063	5.00846e-14	-2.41406	0
hsa-miR-23a-3p_0_2_Subs;23:A>G	0.24551	0.862581	-0.021318	0.973976	-0.659183	0.0082496	0.324864	1	0.126787	0.650612	-1.84924	0	-0.0276514	0.970231	0.147744	0.698881	-1.6756	7.84716e-12	0.28015	1	-0.358131	0.14687	-0.708713	0.0539719	0.229197	0.999697	-0.70864	0.000567555	-3.029	0
hsa-miR-23a-3p_0_1_Subs;0	-0.0632755	0.925707	-0.113935	0.699727	-0.761158	0	0.0598468	1	0.0183115	0.965287	-1.16003	2.78623e-13	-0.158907	0.54777	-0.0364368	0.903971	-1.29918	4.5621e-16	-0.0267185	1	-0.328551	0.107721	-0.989623	0.0023848	-0.0717824	0.999697	-0.661031	0.000111494	-2.45634	1.13526e-12
hsa-miR-23a-3p_0_1_Subs;22:A>T	0.107103	0.868402	-0.446617	0.0539353	-1.69291	1.57508e-14	0.196505	1	-0.466799	0.0282895	-2.70382	0	0.355937	0.321732	-0.527929	0.0459545	-3.14012	0	-0.0758433	1	-1.17864	0.000664551	-1.61823	0.00108167	0.0843239	0.999697	-1.82855	2.62976e-10	-4.56937	4.45166e-10
hsa-miR-23a-3p_0_0_Subs;21:C>A	-0.421253	0.865481	0.268124	0.383136	0.915281	7.42037e-05	-0.0493307	1	0.2765	0.594543	0.668952	0.00370328	-0.158844	0.931707	0.0876391	0.881466	0.804151	9.70316e-06	-0.135226	1	0.729246	0.00580496	0.939487	0.000850386	-0.138486	0.999697	0.755398	0.00187718	0.702331	0.0017811
hsa-miR-23a-3p_0_0_Subs;10:C>T	0.284292	0.622371	-0.517074	0.0144424	-1.87383	0	0.0790197	1	-0.333251	0.0938152	-2.22388	0	0.146693	0.47507	-0.376103	0.0597664	-2.57713	0	0.183521	1	-0.931235	0.000804957	-1.53799	8.10299e-06	0.116962	0.999697	-1.39999	3.51707e-13	-3.91006	1.52245e-09
hsa-miR-23a-3p_1_0_Subs;0	-0.050697	0.953228	-0.780223	2.42822e-05	-1.14077	3.03725e-09	0.0572158	1	-0.573855	0.0228603	-1.6845	5.83409e-06	0.020392	0.979999	-0.58106	0.000689486	-1.81299	1.50396e-11	0.227253	1	-0.99957	0.000283356	-1.33723	0.00117059	0.130895	0.999697	-1.67002	2.3565e-14	-2.87632	0
hsa-miR-23a-3p_-1_0_Subs;0	-0.104889	0.9446	-0.833787	3.28594e-06	-1.89824	2.13856e-13	-0.115745	1	-0.468239	0.170374	-2.70817	6.31564e-14	-0.053431	0.924801	-0.768633	2.4768e-05	-3.17169	0	0.0819261	1	-1.31482	0.000170247	-2.15081	0.000116722	0.00824003	0.999697	-2.67177	0	-5.01468	0
hsa-miR-23a-3p_0_0_Subs;0	-0.200094	0.778807	-0.460703	0.000166449	-1.09349	1.74336e-11	-0.0570674	1	-0.20105	0.419197	-1.58064	1.14631e-14	-0.110861	0.659715	-0.364582	0.00171426	-1.80507	0	0.0203278	1	-0.664546	0.0012512	-1.40711	0.000308978	-0.00442269	0.999697	-1.2515	0	-3.16708	0
hsa-miR-23a-3p_3_0_Subs;0	-0.138528	0.907241	-0.854835	8.34872e-05	-0.818444	3.38617e-05	0.385094	1	-0.251492	0.594543	-1.41394	8.17588e-06	0.192323	0.932439	-0.431095	0.272235	-1.65619	1.17589e-09	0.184041	1	-0.591915	0.189896	-1.50207	0.00122831	0.0662388	0.999697	-1.34228	1.17523e-07	-3.02252	0
hsa-miR-23a-3p_0_-1_Subs;0	0.0536458	0.951091	1.60571	0	1.80809	0	-0.0443204	1	1.60176	0	1.78477	0	-0.0239449	0.945035	1.75415	0	1.80652	0	-0.0532053	1	2.14257	0	1.40135	1.07092e-13	-0.174735	0.999697	2.27263	0	0.893753	0.00540365
hsa-miR-23a-3p_0_-1_Subs;20:C>T	-0.495526	0.865481	0.179085	0.867924	2.31178	0	-2.34641	0.0309809	0.188805	0.798157	2.77215	0	-0.170174	0.900293	0.486872	0.200006	3.17725	0	-1.07944	1	1.06509	0.00432713	2.403	2.91985e-08	-0.75202	0.999697	1.07492	0.00400583	2.86009	0
hsa-miR-23a-3p_0_-1_Subs;20:C>A	0.475732	0.868402	0.539207	0.561263	3.22157	3.11262e-15	0.689247	1	1.38941	0.00262797	3.50955	5.25619e-10	0.600294	0.530607	0.814188	0.165646	4.00008	0	0.354204	1	2.41581	0.00433291	3.8579	1.30067e-06	0.114901	0.999697	3.0741	0	4.54187	0
hsa-miR-23a-3p_0_-2_Subs;0	0.0447375	0.971909	2.95408	0	4.99224	0	-0.0937125	1	2.898	0	5.2399	0	0.0466464	0.918149	3.19994	0	5.47192	0	-0.15557	1	4.52546	2.86834e-12	4.91765	0	-0.222743	0.999697	4.94963	0	5.31364	0
hsa-miR-23a-3p_0_-3_Subs;0	0.0734729	0.946929	2.1486	1.10894e-14	5.51114	0	-0.147169	1	2.28377	2.16778e-11	5.98739	0	0.0441908	0.933504	2.50589	0	6.35842	0	-0.0603962	1	4.53734	1.13681e-07	5.8376	8.1231e-09	-0.284985	0.999697	5.02059	0	6.54222	0
hsa-miR-23a-3p_-1_-4_Subs;0	-0.594775	0.999941	-0.752131	0.734236	3.71278	3.13797e-06	-0.524682	1	-1.01735	0.701682	4.24054	0.000146211	-2.53422	0.850061	-0.763885	0.735512	4.86898	5.8253e-06	0.0122751	1	0.799651	0.989161	4.85998	0.196973	-1.51897	1	0.994424	0.315184	5.69925	3.34183e-07
hsa-miR-23a-5p_0_1_Subs;23:G>T	0.403461	0.875667	-0.0854941	0.897622	-1.13263	8.10098e-07	1.81412	2.24536e-05	0.188619	0.68556	-0.704413	0.00211367	0.838015	0.0681674	-0.0336887	0.971107	-0.563966	0.121427	0.513768	1	-0.301259	0.389997	-1.38089	9.77484e-05	0.198375	0.999697	-1.34495	0.000784051	-1.91555	5.25297e-15
hsa-miR-23a-5p_0_0_Subs;1:G>T	0.494551	0.919972	-0.122356	0.958757	0.537423	0.336788	1.42381	0.841058	-0.150926	0.894092	1.36877	0.0265534	0.702104	0.660573	-0.201953	0.875769	1.53231	0.0145477	0.768689	1	-0.0199672	0.994426	0.691726	0.739855	-0.0780565	0.999697	-0.333006	0.731985	0.558701	0.279139
hsa-miR-23a-5p_0_0_Subs;0	0.378041	0.905329	-0.264084	0.330538	0.308372	0.448847	1.52264	0.00302638	-0.0246427	0.971359	0.719847	0.00104263	0.563601	0.237577	-0.169294	0.719134	1.09493	3.26126e-10	0.526908	1	-0.389915	0.0752349	0.0251685	0.924929	0.0593618	0.999697	-0.687191	0.000243844	0.215451	0.366486
hsa-miR-23a-5p_0_-1_Subs;0	0.543707	0.912051	0.301239	0.536243	1.31975	0.0133825	2.10972	0.00171906	0.466158	0.0136982	2.08815	2.41274e-09	0.891345	0.18383	0.309363	0.404823	2.6824	0	0.352774	1	0.519424	0.11308	1.28173	0.000682301	-0.42738	0.999697	0.778713	0.0177124	1.69411	1.68302e-05
hsa-miR-181c-5p_0_0_Subs;22:T>A	-0.521619	0.865481	-0.117366	0.829177	1.0747	4.89189e-10	-0.300288	1	-0.0813724	0.852532	1.22159	7.87034e-07	0.213956	0.848359	0.159952	0.802536	1.21886	1.95429e-13	0.0958903	1	-0.260367	0.450856	1.20636	1.31454e-05	0.199469	0.999697	0.172899	0.595014	1.77014	1.02646e-15
hsa-miR-181c-5p_0_1_Subs;0	0.121525	0.874966	0.362443	0.0305688	0.918178	0	-0.230351	1	0.356533	0.0284522	1.31919	0	0.112486	0.794029	0.439517	0.00152108	1.38123	0	-0.106551	1	0.545595	0.00116213	0.952759	6.1465e-06	-0.0799113	0.999697	0.930908	0	1.24015	0
hsa-miR-181c-5p_0_-2_Subs;0	0.0717337	0.995119	-0.294092	0.295268	0.147342	0.611098	-0.341945	1	-0.108871	0.711569	0.400263	0.11799	0.0940636	0.933908	-0.248396	0.684344	0.433552	0.138625	-0.506625	1	-0.163454	0.699646	0.522627	0.18809	-0.058081	0.999697	-0.0160127	0.993858	0.792412	0.017193
hsa-miR-181c-5p_0_2_Subs;0	0.38823	0.711789	0.12516	0.683153	-0.761591	1.07225e-15	0.144509	1	0.143193	0.609326	-0.847862	3.76192e-06	0.398865	0.287446	0.180097	0.482952	-1.05012	2.99318e-06	0.0549027	1	-0.438487	0.0249468	-0.761434	0.000524471	0.0666297	0.999697	-0.519101	0.0032142	-2.00401	1.00455e-06
hsa-miR-181c-5p_0_0_Subs;0	0.0448997	0.959881	0.0123998	0.974044	0.616998	2.49146e-07	-0.262701	1	-0.0126696	0.971359	0.951527	0	0.10035	0.797395	0.0302339	0.935229	1.0666	0	-0.106341	1	0.147116	0.540341	0.918041	0.000599498	-0.0636761	0.999697	0.259393	0.0595293	1.33427	0
hsa-miR-181c-5p_0_-1_Subs;0	-0.0393578	0.960134	0.162132	0.567888	1.7088	0	-0.226072	1	0.337357	0.0616153	2.16673	0	0.16262	0.677466	0.354353	0.160528	2.35244	0	-0.157649	1	0.573233	0.0149751	2.32342	8.7759e-05	0.0853686	0.999697	0.841227	1.11381e-05	3.01558	0
hsa-miR-181c-3p_1_1_Subs;0	0.0852914	0.9446	-0.152256	0.713619	-1.46794	3.2032e-12	-0.0793906	1	-0.100226	0.831271	-1.67976	2.31497e-15	0.228668	0.575562	-0.100813	0.794264	-2.17461	0	-0.111508	1	-0.798751	0.00882963	-1.30146	0.000937131	-0.0930656	0.999697	-1.14398	0.000113492	-2.9164	2.45254e-13
hsa-miR-181c-3p_1_1_Subs;22:C>T	-0.0493075	0.927281	0.16576	0.539354	0.0329859	0.776022	0.00097316	1	0.0381899	0.915994	0.280054	0.129193	0.00196458	1	0.256422	0.147617	0.191164	0.224664	-0.140665	1	0.135842	0.497772	-0.0175715	0.945768	-0.112269	0.999697	0.291277	0.12947	-0.00240624	0.977292
hsa-miR-181c-3p_1_0_Subs;0	0.0407554	0.994886	0.454757	0.0149012	0.432768	0.000263058	-0.143459	1	0.276881	0.350762	0.796941	8.21959e-10	-0.0206036	0.993349	0.50985	0.000248199	0.743398	5.52572e-09	-0.395732	1	0.498171	0.0125277	0.534879	0.0071264	-0.136133	0.999697	0.770646	0.000251892	0.627369	9.03776e-07
hsa-miR-181c-3p_1_1_Subs;22:C>A	0.0215771	0.990277	-0.272528	0.636013	0.528173	0.0224705	-0.56028	1	0.154295	0.673304	0.707213	0.00174912	0.163499	0.627639	-0.0392404	0.987341	0.721125	2.97902e-05	-0.505621	1	-0.0822902	0.895039	0.600249	0.0160195	0.181744	0.999697	0.0945283	0.742455	0.798827	7.92016e-06
hsa-miR-181d-5p_0_0_Subs;0	0.281054	0.862581	0.465934	0.294198	1.19831	1.96704e-06	0.129651	1	0.687258	0.00871287	1.54321	0	0.152266	0.739419	0.621768	0.0283236	1.62549	0	-0.00291666	1	0.38788	0.27944	1.33091	0.000247681	0.254534	0.690704	0.772762	0.010749	1.67552	0
hsa-miR-181d-5p_0_1_Subs;0	0.175072	0.862581	0.910701	0.00122799	1.32473	1.24355e-08	0.34762	1	1.30456	9.5554e-12	1.78215	7.2535e-09	0.36675	0.0105377	1.27909	3.84911e-09	1.60776	3.59247e-09	-0.0494444	1	0.863402	0.00175164	1.3608	0.00221438	0.289023	0.267648	1.24194	2.89573e-13	1.53589	4.61242e-08
hsa-miR-330-5p_0_2_Subs;0	0.652237	0.865481	-1.70325	0.000605478	-3.46171	2.09772e-15	-0.452369	1	-1.6667	0.00280611	-4.38236	0	1.11597	0.219114	-1.62794	0.000545448	-4.60777	0	0.48624	1	-2.81005	2.78832e-07	-2.35223	0.000142525	0.328934	0.999697	-4.57973	0	-4.46364	1.88943e-11
hsa-miR-330-5p_0_1_Subs;0	0.589064	0.798049	0.670195	9.06554e-07	0.464552	0.00850511	-0.0148032	1	0.613968	0.012746	0.89379	5.38487e-09	0.643574	0.169861	0.696299	7.71404e-10	0.83663	1.77999e-09	0.377217	1	0.543977	3.2161e-05	0.390114	0.0598382	0.177374	0.999697	0.858734	1.17327e-09	0.457198	0.0160622
hsa-miR-330-5p_0_0_Subs;22:C>A	-0.0678732	0.984482	0.0465539	0.922073	1.34592	6.06213e-08	-0.162488	1	0.0148582	0.955289	1.65104	0	-0.383851	0.556839	-0.0467288	0.978927	1.93288	0	-0.0699692	1	0.544334	0.0380061	1.95899	2.18738e-09	-0.32478	0.999697	0.812444	0.000460547	2.47003	0
hsa-miR-330-5p_0_-1_Subs;0	0.0305982	0.999117	2.06497	5.03376e-05	3.16535	0	-0.184443	1	2.24414	1.55684e-05	3.78675	0	-0.153269	0.945819	1.95334	0.000453246	3.97434	0	0.572953	1	2.54442	2.99054e-08	3.10757	1.1533e-14	0.114772	0.999697	3.36738	1.97532e-10	3.94326	0
hsa-miR-769-5p_-1_0_Subs;0	0.0394602	0.962226	-0.211246	0.224068	-0.434483	0.00240746	-0.319727	0.355962	-0.119097	0.590172	-0.700285	0.000420139	0.103399	0.832529	-0.139341	0.592353	-1.26064	4.5621e-16	-0.0697333	1	-0.493717	0.000283021	-0.596879	0.0303219	0.105002	0.999697	-0.547339	0.00208254	-1.47916	5.05537e-10
hsa-miR-769-5p_0_-1_Subs;21:C>A	-0.26598	0.865481	0.506332	0.0114098	1.82819	7.24996e-12	-0.679052	0.151451	0.655461	0.000301008	1.88218	1.42888e-13	-0.0308728	0.992692	0.815465	1.11009e-06	2.09626	0	-0.217226	1	0.880703	1.40962e-05	2.30541	7.67397e-10	-0.0591041	0.999697	1.2508	3.38164e-08	2.7027	0
hsa-miR-769-5p_0_0_Subs;21:C>A;22:T>A	-0.244818	0.899588	1.11553	0.00220344	2.10739	3.69106e-07	-0.377683	1	1.16617	0.00942721	2.26468	0	0.203457	0.92276	0.791091	0.041495	2.43189	1.22667e-12	-0.285716	1	1.59747	0.00241764	2.95985	8.78385e-13	0.314207	0.999697	1.85532	2.61486e-10	3.30938	5.24429e-16
hsa-miR-769-5p_0_0_Subs;4:G>T	0.39984	0.98467	-0.253632	0.767221	-0.025797	0.646288	-0.223963	1	-0.420192	0.754977	0.437867	5.26988e-05	0.190056	0.979967	-0.344183	0.971107	-0.625832	0.877924	0.176771	1	0.282933	0.921515	-0.6619	0.614067	-0.258055	0.999697	0.378476	0.991975	-0.340244	0.989824
hsa-miR-769-5p_0_0_Subs;0	-0.119327	0.862581	-0.161766	0.134841	-0.275398	0.000211114	-0.2124	0.423169	-0.168757	0.21897	-0.369637	0.00137339	-0.162721	0.0758809	-0.155845	0.0731221	-0.53356	1.7771e-06	-0.199767	1	-0.228919	0.0927836	-0.4275	0.00834816	-0.0598601	0.999697	-0.243825	0.00831532	-0.841471	1.00259e-08
hsa-miR-769-5p_0_1_Subs;23:G>A	-0.207041	0.865481	0.0320577	0.937689	-0.894898	6.22076e-05	-0.110546	1	-0.176617	0.554367	-1.30102	3.64353e-08	-0.075454	0.810309	-0.174323	0.668219	-1.36422	2.67912e-10	-0.0912337	1	-0.389763	0.0517299	-0.485687	0.0840201	0.0556096	0.999697	-0.433751	0.00323417	-1.57072	6.95457e-06
hsa-miR-769-5p_0_-1_Subs;0	-0.0553199	0.987133	-0.332394	0.0466084	-0.540968	0.00445557	-0.00812935	1	-0.211555	0.0854593	-0.629207	0.00041166	-0.211381	0.701612	-0.331974	0.0580969	-0.776305	7.97722e-05	-0.340152	1	-0.433855	2.15142e-06	-0.583747	0.00499188	-0.0875955	0.999697	-0.692866	5.94494e-06	-1.01369	5.39804e-08
hsa-miR-769-5p_0_1_Subs;23:G>T	-0.121087	0.865481	-0.40043	2.10773e-06	-1.34661	0	-0.0990031	1	-0.386558	0.037384	-1.74697	9.14809e-14	-0.227226	0.14041	-0.398692	0.00141817	-1.9585	1.40066e-13	-0.294169	0.530491	-0.771924	0.00186219	-1.45556	0.000458594	-0.112312	0.999697	-1.06153	0	-3.13	0
hsa-miR-150-5p_0_0_Subs;0	-0.148593	0.999117	0.958027	0.422683	0.454857	0.640655	0.478421	1	1.11354	0.354376	0.979504	0.286601	-0.232445	0.974166	0.84169	0.463145	1.15709	0.210405	-1.03603	1	0.22348	0.853359	-0.0877442	0.825042	-1.65536	0.944986	-0.506773	0.530034	-0.0587495	0.929909
hsa-miR-99b-5p_0_1_Subs;23:G>T	-0.75988	0.865481	-0.917486	0.299988	-1.83041	0.000378337	-0.716711	1	-0.616077	0.562066	-2.68745	2.72622e-07	-0.601604	0.54474	-0.908844	0.44144	-2.74862	0.000107717	-0.0758787	1	-1.91474	0.0396189	-1.88081	0.00575514	-0.244018	0.999697	-2.61558	0.00275927	-5.12876	4.82107e-07
hsa-miR-99b-5p_0_0_Subs;1:C>G	-0.223604	0.921908	0.46257	0.197589	0.707808	0.381799	-0.113079	1	0.568074	0.0969009	0.708553	0.209777	-0.515038	0.638423	0.411682	0.939222	0.558645	0.251322	0.368514	1	0.288053	0.793696	0.264573	0.705149	-0.118896	0.999697	0.334981	0.719023	0.0780068	0.960236
hsa-miR-99b-5p_0_0_Subs;4:C>G	-0.759595	0.910409	0.694705	0.838831	1.15561	0.184505	-0.500947	1	0.510522	0.932588	1.32392	0.141707	-0.438027	0.895718	0.515452	0.840235	0.223929	0.405814	0.652482	1	0.899502	0.537098	0.0828417	1	-1.02227	0.999697	0.516632	0.836035	0.43342	0.581431
hsa-miR-99b-5p_0_-4_Subs;0	-0.640911	0.865481	-0.464386	0.767606	0.993201	0.112183	-0.500673	1	-0.0856767	0.959686	1.30759	0.0325466	-0.462553	0.740248	-0.20469	0.904866	1.78162	0.00477018	-0.372103	1	-0.28628	0.793696	1.08505	0.122242	-0.202076	0.999697	-0.0143702	0.952084	1.62402	0.0170399
hsa-miR-99b-5p_0_2_Subs;23:G>T;24:G>T	-0.736783	0.865481	-0.468858	0.681913	-0.83253	0.105278	-0.677815	1	-0.167575	0.903463	-1.01453	0.059881	-0.58305	0.581327	-0.507622	0.744695	-0.730709	0.277285	-0.0209485	1	-1.08948	0.25479	-1.04676	0.0620685	-0.19658	0.999697	-0.955232	0.266551	-2.67015	0.0021088
hsa-miR-99b-5p_0_1_Subs;23:G>A	-0.610734	0.865481	-0.567492	0.545066	-0.805229	0.0875666	-0.45595	1	-0.302161	0.798971	-1.27931	0.00686213	-0.481922	0.585819	-0.645971	0.483932	-1.22624	0.0447027	-0.0683769	1	-1.03847	0.185027	-1.01687	0.0546095	-0.252956	0.999697	-1.3398	0.0597827	-2.53713	1.33808e-05
hsa-miR-99b-5p_0_0_Subs;0	-0.680445	0.865481	-0.469855	0.665745	0.0246505	0.971668	-0.538447	1	-0.0453766	0.967799	0.190523	0.754137	-0.600519	0.495318	-0.324578	0.812357	0.512739	0.45265	-0.0476195	1	-0.829908	0.362758	-0.227806	0.73112	-0.284723	0.999697	-0.587978	0.466566	-0.553608	0.425683
hsa-miR-99b-5p_0_2_Subs;23:G>A;24:G>A	-0.727918	0.862581	0.0642529	0.972722	-0.0578744	0.924913	-0.281086	1	0.120551	0.91185	-0.333423	0.465621	-0.512092	0.55822	-0.219814	0.830462	-0.508843	0.316852	-0.336276	1	0.0393988	0.970336	-0.181504	0.701811	-0.320705	0.999697	0.128287	0.873388	-0.82689	0.0357081
hsa-miR-99b-5p_0_-2_Subs;0	-0.426901	0.884092	1.10845	0.176083	3.33826	1.8544e-08	-0.502073	1	1.51857	0.067895	4.0033	3.04268e-10	-0.348312	0.68907	1.1774	0.208928	4.44637	4.37951e-10	0.157806	1	1.77847	0.0642617	3.44409	4.25155e-05	-0.246475	0.999697	2.63063	0.00719017	4.2673	3.43966e-06
hsa-miR-99b-5p_0_-3_Subs;0	-0.508692	0.880267	-0.321392	0.860853	1.92455	2.51457e-05	-0.138467	1	0.219431	0.864667	2.64019	4.92972e-08	-0.252706	0.831787	-0.275534	0.869787	3.17996	1.21045e-06	0.0968434	1	-0.157414	0.925125	2.17256	0.00165993	-0.395103	0.999697	0.468106	0.714736	3.24072	0.000106848
hsa-miR-99b-5p_0_-1_Subs;0	-0.58797	0.865566	-0.529614	0.5839	-0.40782	0.451674	-0.459135	1	-0.162441	0.894092	-0.299457	0.570837	-0.426431	0.629299	-0.489898	0.614493	-0.0955621	0.894502	-0.0227725	1	-0.807843	0.344802	-0.580185	0.310447	-0.228983	0.999697	-0.818807	0.287421	-1.16724	0.0653199
hsa-miR-99b-5p_0_-1_Subs;21:C>A	0.00149996	0.997855	0.349954	0.789911	1.57727	0.00497922	-0.531244	1	0.574673	0.672102	1.93903	0.00306257	0.0939183	0.943065	-0.0729368	0.981494	2.67847	0.000456576	-0.074164	1	0.584807	0.51379	2.1327	0.0105891	-0.1921	0.999697	1.15884	0.154039	2.72984	0.00109954
hsa-miR-99b-5p_0_0_Subs;22:G>T	-0.660754	0.865481	-0.449867	0.700776	-0.62089	0.221652	-0.721993	1	-0.19516	0.871976	-0.421398	0.443887	-0.672176	0.488985	-0.756541	0.447086	-0.0747782	0.890842	-0.238181	1	-1.21947	0.240031	-0.467685	0.403516	-0.311293	0.999697	-0.866824	0.310882	-1.28244	0.0677374
hsa-miR-99b-5p_0_0_Subs;22:G>A	-0.664698	0.865481	-0.148133	0.88795	0.223538	0.680798	-0.384842	1	0.138737	0.910212	0.262975	0.598952	-0.515373	0.54474	-0.176816	0.849975	0.370684	0.523802	0.0414105	1	-0.0882969	0.928871	0.227307	0.74579	-0.17405	0.999697	-0.0610842	0.933791	-0.136611	0.79206
hsa-miR-99b-5p_1_0_Subs;0	-0.54936	0.865481	-0.345822	0.724691	0.308001	0.511648	-0.283111	1	0.111087	0.929763	0.589845	0.232274	-0.668578	0.344102	-0.366312	0.697453	0.73901	0.121427	0.193526	1	-0.391482	0.714527	-0.0243917	0.992622	-0.416774	0.999697	-0.301792	0.67977	-0.0996562	0.912027
hsa-let-7e-5p_0_-2_Subs;0	-0.0369822	0.999117	0.435527	0.570252	1.75548	1.37552e-05	-0.15899	1	0.516102	0.532197	2.46705	1.68155e-09	-0.125694	0.937644	0.703789	0.174539	2.56028	1.64087e-09	-0.168487	1	1.14693	0.0388668	2.22773	0.00148663	-0.0151025	0.999697	1.45363	0.00244207	2.78583	1.99667e-09
hsa-let-7e-5p_0_0_Subs;22:T>A	-0.330703	0.913512	0.441455	0.601362	0.74123	0.0656484	0.0705399	1	0.511679	0.419882	0.898459	0.00353744	-0.383062	0.805783	0.472364	0.491972	0.849327	0.00679821	0.134123	1	0.688038	0.195498	0.923075	0.111438	-0.125782	0.999697	1.01474	0.0308919	0.831887	0.0275275
hsa-let-7e-5p_0_2_Subs;23:G>A	-0.539203	0.868402	0.118756	0.894969	-0.729667	0.0796281	-0.0955268	1	-0.075994	0.889227	-1.48724	1.34247e-08	-0.809638	0.39329	-0.236857	0.668947	-1.54992	2.44248e-05	-0.166149	1	-0.240428	0.56629	-0.834169	0.194282	-0.429562	0.999697	-0.211558	0.671154	-2.59569	0
hsa-let-7e-5p_0_-1_Subs;0	-0.255453	0.898702	-0.0403013	0.970886	0.401946	0.377243	0.043378	1	0.206786	0.748467	0.623617	0.0929628	-0.232786	0.824955	0.0766971	0.933679	0.752065	0.0422243	0.0421214	1	0.234451	0.689253	0.563747	0.334052	-0.105049	0.999697	0.358928	0.47019	0.540093	0.144538
hsa-let-7e-5p_0_0_Subs;0	-0.373131	0.865566	-0.0990074	0.89679	0.122204	0.762207	-0.100665	1	0.248844	0.56794	0.227099	0.494585	-0.414811	0.585382	0.0849303	0.896063	0.200411	0.545128	-0.0535244	1	-0.107621	0.824032	-0.076089	0.87517	-0.184216	0.999697	-0.0661734	0.848378	-0.47632	0.127508
hsa-let-7e-5p_0_1_Subs;23:G>A	-0.41442	0.865481	-0.149223	0.81141	-0.652209	0.031135	-0.148831	1	0.0852298	0.808615	-1.01926	1.59783e-05	-0.524933	0.540706	-0.0261265	0.996371	-1.12109	3.07092e-06	-0.0788204	1	-0.305646	0.454619	-0.825046	0.0206701	-0.353605	0.999697	-0.34754	0.334573	-2.0214	1.15198e-11
hsa-let-7e-5p_0_1_Subs;23:G>T	-0.359963	0.880694	-0.355724	0.667554	-1.26905	0.0049283	-0.285986	1	-0.272887	0.765777	-1.87776	0.000137152	-0.628108	0.537877	-0.612557	0.225058	-2.27974	4.36162e-06	-0.0465834	1	-0.812409	0.153262	-1.62736	0.0253991	-0.189552	0.999697	-0.846629	0.119193	-3.68351	2.64296e-13
hsa-let-7e-5p_0_1_Subs;0	-0.34597	0.868402	-0.105567	0.88795	-0.300611	0.557301	0.0111745	1	0.104436	0.868343	-0.0701557	0.882059	-0.606235	0.387566	0.0576725	0.927422	-0.0344763	0.951325	0.0115138	1	-0.310235	0.404187	-0.298499	0.556446	-0.453857	0.999697	-0.230094	0.612804	-0.919234	0.00815488
hsa-let-7e-5p_0_0_Subs;4:G>T	-0.781565	0.957051	0.210253	0.889049	1.74915	0.281879	-1.16195	1	0.602857	0.948468	1.68542	0	-0.669951	0.932439	0.733059	0.869065	0.448216	0.483491	0.0110738	1	0.887536	0.783115	0.626598	1	-1.2471	0.999697	0.463216	0.908202	0.462121	1
hsa-miR-125a-5p_0_0_Subs;0	-0.391369	0.865481	-0.0870473	0.917943	-0.313052	0.451316	0.0702798	1	0.14004	0.816888	-0.307248	0.420448	-0.593738	0.400507	-0.224653	0.585799	-0.2766	0.475857	0.100218	1	-0.289674	0.499358	-0.416902	0.342439	-0.241747	0.999697	-0.263512	0.486785	-0.599964	0.103013
hsa-miR-125a-5p_0_-1_Subs;23:G>A	-0.246561	0.948119	-0.186766	0.958757	-0.0843339	0.95821	-0.251951	1	-0.0202482	0.969377	-0.275156	0.746779	-0.406103	0.747308	-0.898151	0.423803	0.367252	0.68776	0.302545	1	-0.850949	0.410381	-0.215072	0.856566	-0.325743	0.999697	0.197867	0.837007	0.248044	0.86896
hsa-miR-125a-5p_0_-2_Subs;0	-0.0631681	0.994989	-0.381049	0.804094	-0.286776	0.654868	-0.0388925	1	-0.113635	0.959113	-0.0740933	0.875045	-0.32482	0.775929	-0.592386	0.511642	0.386717	0.654508	0.390558	1	-0.989236	0.191713	-0.181265	0.832626	-0.276278	0.999697	-0.257958	0.822917	-0.0694219	0.919011
hsa-miR-125a-5p_0_-2_Subs;22:T>A	-0.485878	0.899044	-0.311696	0.860853	1.47066	0.0810826	-0.243017	1	0.0439325	0.971359	1.76135	0.0195695	-0.421967	0.805783	-0.293149	0.838335	2.52585	0.00584523	0.195907	1	-0.362724	0.824032	1.74643	0.0556739	-0.200174	0.999697	0.982573	0.506347	2.97104	0.0100177
hsa-miR-125a-5p_0_0_Subs;24:A>G	-0.639944	0.862581	-0.433962	0.308546	-0.335181	0.496492	0.359056	1	-0.172582	0.572464	-0.235596	0.557029	-0.717585	0.331033	-0.334628	0.213971	-0.227144	0.449031	0.35256	1	-0.178691	0.794988	0.17381	0.853181	-0.252742	0.999697	-0.315479	0.437815	-0.871757	0.0147656
hsa-miR-125a-5p_0_-1_Subs;0	-0.294079	0.878248	-0.144775	0.856908	0.0585723	0.821582	0.158739	1	0.167389	0.79187	0.284744	0.50965	-0.386905	0.537877	-0.253674	0.664073	0.388532	0.276543	0.218974	1	-0.154925	0.755831	0.072428	0.890726	-0.211689	0.999697	-0.0942083	0.810393	-0.0515035	0.971574
hsa-miR-125a-5p_0_0_Subs;24:A>T	-0.313313	0.910409	-0.428711	0.575555	-0.923307	0.0308238	-0.121785	1	-0.2207	0.802473	-1.12311	0.00809101	-0.508374	0.567187	-0.633088	0.32325	-1.01352	0.0441215	0.206963	1	-0.8855	0.0891643	-1.1255	0.0594301	-0.289905	0.999697	-0.845163	0.205916	-2.31036	2.47346e-05
hsa-miR-125a-5p_0_1_Subs;25:G>A	-0.488586	0.865481	0.660882	0.0773488	0.810023	0.00442191	-0.00965884	1	0.960497	0.0025333	1.30304	2.52408e-06	-0.59392	0.431245	0.606652	0.0250426	1.34428	4.77698e-05	0.0659392	1	0.706738	0.0484088	1.00523	0.0216467	-0.408619	0.999697	1.17486	0.0039564	1.54445	1.94993e-06
hsa-miR-125a-5p_0_-3_Subs;0	-0.170684	0.955541	0.265147	0.852782	1.79644	0.000423269	0.0738056	1	0.610538	0.539631	2.41705	9.04914e-06	-0.432448	0.61093	0.15282	0.904587	2.90328	4.2371e-06	0.18709	1	0.529815	0.581514	2.16607	0.00527334	-0.177399	0.999697	1.44926	0.11201	3.01717	4.05118e-05
hsa-miR-125a-5p_0_-4_Subs;0	-0.492238	0.865481	-0.379995	0.616025	0.75879	0.0459343	-0.0172821	1	-0.287978	0.622767	1.13724	0.0115786	-0.664528	0.427981	-0.468619	0.27184	1.42431	0.00134486	-0.0714709	1	-0.0162805	0.927379	1.42463	0.249349	-0.193	0.999697	0.461951	0.451923	1.93306	0.000680721
hsa-miR-125a-5p_0_1_Subs;25:G>T	-0.51513	0.868402	-0.380619	0.756375	-0.416411	0.331584	-0.153784	1	-0.187919	0.881279	-0.342219	0.488788	-0.726832	0.422204	-0.540085	0.623602	-0.107232	0.853583	0.0715036	1	-0.757935	0.400169	-0.536516	0.313029	-0.22405	0.999697	-0.490336	0.559675	-0.791653	0.107994
hsa-miR-125a-5p_0_2_Subs;25:G>A;26:G>A	-1.06691	0.570495	0.788006	0.491006	1.74189	0.00206234	-0.533349	1	1.14849	0.193691	2.37742	8.60273e-06	-0.957595	0.108669	1.04502	0.227023	2.70814	2.31857e-05	-0.133076	1	0.314988	0.777199	1.88944	0.00495607	-0.450477	0.999697	1.15242	0.237267	2.25844	0.000186881
hsa-miR-125a-3p_0_0_Subs;0	-0.422679	0.865481	0.15119	0.944459	0.593681	0.364157	-0.0158721	1	0.969019	0.244066	0.683269	0.222435	-0.546282	0.450695	1.34104	0.035029	0.310761	0.413437	-0.232415	1	0.0349977	0.990335	0.447041	0.468132	-0.401624	0.999697	-0.058419	0.943862	0.806774	0.0927937
hsa-miR-371b-5p_0_0_Subs;0	-0.0736719	0.980365	-0.132394	0.812324	-0.476392	0.0192573	0.125957	1	-0.0851325	0.909045	-0.28405	0.217747	-0.457472	0.16846	-0.170407	0.676873	-0.379643	0.144283	-0.0497089	1	-0.0899366	0.787867	-0.62848	0.00843898	-0.264874	0.999697	-0.226743	0.479522	-1.11124	0.00273634
hsa-miR-371b-5p_0_-1_Subs;0	-0.358474	0.862581	0.0966813	0.867924	0.489746	0.161698	0.104564	1	0.130625	0.811166	0.544507	0.028099	-0.422338	0.287958	0.0399394	0.964595	0.917928	0.000501374	-0.0606864	1	0.219138	0.55869	0.600088	0.156888	-0.262093	0.999697	0.19431	0.503962	0.523646	0.144209
hsa-miR-200b-3p_0_1_Subs;0	-0.0695963	0.975036	0.197324	0.652007	0.600458	0.0414994	0.0222273	1	-0.00741223	0.993703	0.606256	0.127262	-0.125325	0.854035	-0.0735991	0.840628	0.468369	0.134633	-0.0468598	1	-0.406247	0.231458	0.365954	0.0812372	0.0752821	0.999697	-0.413601	0.164521	0.25692	0.488279
hsa-miR-34a-3p_0_0_Subs;0	-0.0580292	0.994989	0.739007	0.0650325	1.30338	5.9363e-09	-0.434622	1	0.959758	0.00393106	1.69069	3.80428e-07	0.208996	0.793866	1.27533	0.00114776	1.74327	0	-0.108603	1	0.274129	0.608786	0.952775	0.00754103	-0.307116	0.999697	0.47314	0.224559	0.885528	0.00161744
hsa-miR-34a-5p_0_2_Subs;23:T>A;24:G>A	0.0588591	0.993447	-0.100379	0.944809	-0.494223	0.422474	0.112576	1	-0.0980515	0.904101	-0.501705	0.300316	0.153953	0.878172	-0.418134	0.668947	-0.408549	0.346116	-0.0273792	1	-0.0192627	0.98751	-0.529134	0.322979	-0.0585298	0.999697	-0.264933	0.685577	-0.598208	0.184801
hsa-miR-34a-5p_0_2_Subs;24:G>A	0.234733	0.910409	0.00374646	0.996579	-0.541114	0.304648	0.0464725	1	0.0474822	0.968004	-0.313284	0.568986	0.0462299	0.993349	-0.36839	0.670969	-0.269473	0.637167	0.379183	1	-0.3731	0.606388	-0.585953	0.273767	0.179055	0.999697	-0.4134	0.454566	-0.680108	0.177984
hsa-miR-34a-5p_0_2_Subs;24:G>T	0.123138	0.9446	-0.431421	0.537648	-1.26253	0.00408441	-0.00923658	1	-0.175564	0.816888	-1.13353	0.00584969	0.0992579	0.940381	-0.360511	0.586622	-1.31081	0.00414418	0.233294	1	-0.660321	0.147078	-1.44764	0.000676986	0.156799	0.999697	-1.19434	0.00158278	-2.65294	7.32473e-09
hsa-miR-34a-5p_0_1_Subs;23:T>A	0.153458	0.9446	0.279539	0.766853	0.614956	0.178231	0.0381376	1	0.494363	0.491969	0.999691	0.0024235	0.0920751	0.931306	0.296356	0.684344	1.09403	0.00128495	0.0427014	1	0.527061	0.404699	0.512841	0.326697	0.094756	0.999697	0.692969	0.156446	1.05975	0.00681961
hsa-miR-34a-5p_0_1_Subs;0	0.081076	0.971065	0.181085	0.864075	0.902763	0.0101641	-0.0326777	1	0.5004	0.420427	1.51678	1.17676e-08	0.0327852	0.979999	0.454151	0.434372	1.58901	1.38046e-07	0.1595	1	0.18818	0.801384	0.63324	0.142818	0.128514	0.999697	0.309003	0.518221	1.07786	0.000122459
hsa-miR-34a-5p_1_1_Subs;0	0.232885	0.884092	0.202068	0.820963	1.24604	0.00020491	0.14412	1	0.334848	0.545199	1.773	6.07139e-12	0.450666	0.488985	0.363954	0.477529	1.84841	0	0.208216	1	0.0139622	0.946458	1.04157	0.000241716	0.290145	0.999697	-0.101874	0.882324	1.29363	1.56482e-05
hsa-miR-34a-5p_0_0_Subs;0	0.0568539	0.971909	-0.0212137	0.972722	0.595699	0.085198	-0.176193	1	0.308217	0.61023	1.11448	1.79072e-05	0.0769671	0.931306	0.313975	0.546881	1.2071	1.1157e-05	0.0397118	1	-0.133165	0.81999	0.264839	0.526126	0.047003	0.999697	-0.111665	0.80052	0.666027	0.0137154
hsa-miR-34a-5p_0_0_Subs;22:T>A	1.48896	0.776638	0.199816	0.822294	1.56382	0.00384589	1.50156	1	-0.335207	0.77259	2.00591	4.75105e-10	1.31152	0.530375	0.372493	0.64155	2.26599	5.33253e-06	1.57804	1	0.499567	0.554294	1.97403	0.00227686	2.20772	0.552125	1.27755	0.0512053	3.05491	1.36196e-07
hsa-miR-34a-5p_0_-1_Subs;0	-0.0375566	0.997563	0.955779	0.245104	3.25756	0	0.0987735	1	1.30418	0.0357352	4.01383	0	-0.185422	0.83781	1.20655	0.0683993	4.27943	0	0.319103	1	1.71262	0.030463	3.3314	2.37965e-05	0.355672	0.999697	2.18153	2.61017e-05	4.33892	0
hsa-miR-34a-5p_-1_-2_Subs;0	-0.825499	0.862581	0.440914	0.691015	1.35694	1.54055e-06	-1.33441	0.40187	0.410296	0.590959	2.38292	1.74498e-11	-0.646472	0.433516	0.746201	0.127722	2.42789	0	-0.564199	1	0.726642	0.389336	1.80034	0.0203805	-1.14465	0.791114	0.973582	0.125281	2.71618	4.25488e-14
hsa-miR-34a-5p_0_-3_Subs;0	-0.669673	0.912051	0.470987	0.756375	2.21642	0.00205418	-0.100279	1	0.743495	0.360974	2.75834	0.000489383	-0.0268095	0.979999	0.664177	0.373785	3.16049	3.27015e-05	0.731984	1	0.912682	0.317601	2.67058	0.076054	0.249357	0.999697	0.627623	0.463587	4.15622	1.30653e-06
hsa-miR-1976_0_3_Subs;23:A>T	-0.373639	0.865481	-0.42485	0.162589	-0.5599	0.000229917	0.453259	1	-0.580651	0.0282719	-0.955191	0.000549642	-0.374538	0.393983	-0.604477	0.000892874	-0.905882	1.31862e-10	0.128334	1	-0.805411	5.18472e-05	-0.787885	0.00156285	-0.327118	0.999697	-0.547878	0.0163665	-1.06654	8.64322e-08
hsa-miR-1976_0_2_Subs;0	-0.489046	0.862581	-0.269566	0.628054	-0.345521	0.179085	0.217091	1	-0.187881	0.742232	-0.341687	0.277074	-0.772561	0.124268	-0.302821	0.565916	-0.17039	0.503673	0.119548	1	-0.140244	0.755831	0.108977	0.920396	-0.481987	0.999697	0.0470318	0.901204	-0.0124747	0.977292
hsa-miR-1976_1_3_Subs;22:A>T	-0.413477	0.819799	-0.346774	0.342461	-0.859546	0.000449317	0.086861	1	-0.14668	0.742974	-1.11507	2.18128e-05	-0.679613	0.051899	-0.574593	0.107418	-1.10138	1.41551e-05	0.0165204	1	-0.493474	0.051948	-0.837916	0.0148569	-0.437901	0.999697	-0.514681	0.01145	-1.58604	9.66578e-10
hsa-miR-30e-5p_0_1_Subs;22:G>A;23:C>A	0.514695	0.926202	-0.102637	0.883185	0.876712	4.02025e-05	-0.505052	1	0.105954	0.894873	0.917761	0.000344056	0.958053	0.114301	0.184005	0.792376	1.0574	5.05376e-05	0.140485	1	-0.321206	0.371087	0.873456	0.0295666	0.455434	0.999697	-0.0573372	0.852473	1.57401	1.89672e-08
hsa-miR-30e-5p_0_2_Subs;0	0.335359	0.865481	-0.104728	0.711876	-0.274087	0.00346355	-0.262535	1	-0.254721	0.13721	-0.33661	6.58527e-05	0.441935	0.401073	-0.0964121	0.702097	-0.350733	5.45649e-06	-0.047642	1	-0.209572	0.182037	-0.34748	0.00143983	0.105201	0.999697	-0.117125	0.529904	-0.416234	9.92673e-07
hsa-miR-30e-5p_0_-1_Subs;0	0.599662	0.865481	0.0316055	0.978662	0.35878	0.0412511	-0.286505	1	-0.153259	0.557224	0.799048	2.44907e-09	0.830449	0.277535	0.187454	0.576801	0.943813	1.84911e-10	0.234128	1	-0.0943487	0.631905	0.75893	0.0221547	0.0863796	0.999697	0.309633	0.331677	1.46203	0
hsa-miR-30e-5p_0_0_Subs;22:G>A	0.254682	0.910179	0.317092	0.464584	0.60229	0.00253231	-0.359043	1	0.153875	0.873991	1.00707	7.92099e-08	0.514002	0.344102	0.736799	0.00664024	1.02086	8.79975e-09	-0.152676	1	0.0977443	0.844652	0.87841	0.0193878	-0.188367	0.999697	0.397739	0.243499	1.40715	1.98921e-15
hsa-miR-30e-5p_0_1_Subs;23:C>A	0.567728	0.862581	0.0367573	0.933703	0.391501	1.15807e-08	-0.204122	1	-0.0163467	0.936389	0.602854	3.2965e-12	0.666422	0.154522	0.075389	0.829225	0.753843	0	0.113055	1	0.0422369	0.949172	0.602702	0.00863391	0.201198	0.999697	0.217082	0.292552	0.992308	0
hsa-miR-30e-5p_0_3_Subs;25:G>A	0.464926	0.862581	-0.372	0.150596	-1.03786	2.00555e-05	0.223466	1	-0.909526	2.41447e-05	-2.06709	0	0.65368	0.102394	-0.756984	2.43873e-05	-1.95374	0	0.0544557	1	-0.603887	0.000902695	-0.961756	0.000454335	0.303558	0.999697	-0.832384	1.16596e-05	-1.86493	8.13829e-11
hsa-miR-30e-5p_0_2_Subs;24:T>A	0.15249	0.942339	-0.233985	0.675989	-0.111556	0.720264	-0.255082	1	-0.358858	0.418159	-0.170376	0.681907	0.255332	0.636779	0.0409221	0.960578	-0.397824	0.0833749	-0.0398724	1	-0.00139943	0.996251	-0.0823817	0.848534	0.102038	0.999697	0.0738125	0.80287	-0.489171	0.0758304
hsa-miR-30e-5p_0_-3_Subs;0	0.0448816	1	-0.158982	0.820917	-0.554759	0.0477438	-0.298998	1	-0.079195	0.845768	-0.329684	0.250469	0.420782	0.594963	0.27477	0.604628	-0.357715	0.138347	-0.0878348	1	-0.209554	0.622364	-0.5192	0.0539453	-0.282076	0.999697	-0.0873179	0.825023	0.058912	0.885383
hsa-miR-30e-5p_0_2_Subs;24:T>G	0.00935597	1	-0.573513	0.240821	-0.430966	0.324666	0.0407856	1	-0.564425	0.346984	-0.252142	0.586902	0.392296	0.634333	-0.146018	0.850952	-0.488614	0.133714	0.157224	1	-0.244911	0.699646	-0.0547275	0.919401	0.121007	0.999697	-0.382535	0.338167	-0.797879	0.0432784
hsa-miR-30e-5p_0_4_Subs;25:G>T;26:T>A	0.603334	0.607393	-0.477451	0.0539304	-1.87892	4.39354e-09	0.106885	1	-0.896613	0.000797696	-3.45667	3.43112e-15	0.570303	0.287958	-0.966123	2.6942e-07	-4.35746	0	0.12293	1	-0.833764	0.0149552	-1.49425	0.00659387	0.141129	0.999697	-1.65287	9.60289e-13	-3.75848	7.91371e-13
hsa-miR-30e-5p_0_-2_Subs;0	0.148848	0.964523	-0.257964	0.525401	-0.340493	0.233826	-0.389674	1	-0.317125	0.276938	0.0161619	0.945804	0.767401	0.393983	-0.100401	0.830147	-0.0980801	0.538615	0.293611	1	-0.478702	0.0321884	-0.174455	0.490802	0.0745038	0.999697	-0.133412	0.716771	0.136727	0.42131
hsa-miR-30e-5p_0_1_Subs;0	0.407949	0.865481	-0.216719	0.322384	-0.694075	2.7708e-08	-0.142635	1	-0.305875	0.134955	-0.824222	3.40277e-09	0.536251	0.321732	-0.0825579	0.817704	-0.946858	1.64056e-11	0.0354744	1	-0.594478	0.00378244	-0.848177	7.78304e-06	0.125909	0.999697	-0.743647	0.00282986	-1.21859	3.0004e-13
hsa-miR-30e-5p_0_0_Subs;0	0.440052	0.868402	0.338613	0.396295	1.06381	1.1391e-09	-0.0322704	1	0.321196	0.694702	1.45768	5.38774e-13	0.746149	0.254263	0.910773	0.00355538	1.47748	0	0.0415849	1	0.640703	0.104009	1.14505	2.47822e-05	0.126868	0.999697	0.971251	0.0035472	1.8864	0
hsa-miR-30e-5p_0_3_Subs;25:G>T	0.356249	0.865481	-0.706648	4.12942e-05	-2.14508	0	-0.269072	1	-0.997745	2.10786e-08	-3.11999	0	0.460467	0.275287	-0.86097	1.64567e-08	-3.4762	0	-0.0913551	1	-1.23748	0.000175183	-1.95517	1.14994e-05	0.160953	0.999697	-2.16102	1.01421e-14	-4.11782	0
hsa-miR-30e-5p_0_2_Subs;1:T>G	0.636945	0.865481	-0.169608	0.931061	-0.27038	0.700405	-0.352944	1	-0.306437	0.816888	0.00589613	0.999017	0.581852	0.605149	-0.0850929	0.960615	-0.173634	0.800898	0.0104986	1	0.16456	0.869806	-0.252854	0.650812	0.0780797	0.999697	0.216021	0.825023	-0.299363	0.677057
hsa-miR-30e-5p_0_2_Subs;4:A>G	1.54311	0.865481	-0.116572	0.84049	-0.471795	0.903805	0.0592321	1	-0.708651	0.586236	0.386783	0.654557	1.59423	0.4677	-0.220336	0.951502	-0.448752	0.921199	0.64496	1	0.419977	0.831964	-0.348796	0.650812	0.593055	0.999697	0.622649	0.767897	-0.594141	0.873247
hsa-miR-30e-5p_0_1_Subs;23:C>T	0.39298	0.87972	-0.249306	0.680078	-0.302129	0.143872	-0.256875	1	-0.412871	0.320375	-0.301971	0.205498	0.680106	0.313796	-0.104142	0.881692	-0.342956	0.108694	0.0776639	1	-0.382187	0.351524	-0.278838	0.248937	0.133136	0.999697	-0.325279	0.407032	-0.438735	0.0997415
hsa-miR-30e-5p_1_3_Subs;24:G>T	0.299971	0.868402	-0.350772	0.126473	-1.75762	0	-0.247868	1	-0.598398	0.0156283	-2.45902	0	0.367382	0.431545	-0.334758	0.122853	-2.77825	0	-0.0113078	1	-0.957656	0.000176844	-1.60217	0.000715819	0.248287	0.999697	-1.44921	4.25707e-07	-3.88628	0
hsa-miR-30e-5p_1_1_Subs;0	0.403719	0.865566	-0.133256	0.705835	-0.178693	0.440214	-0.0540732	1	-0.196379	0.443719	-0.142975	0.299931	0.740114	0.287958	0.0579637	0.861817	-0.19849	0.134067	0.0672356	1	-0.0852332	0.783973	-0.223028	0.303854	0.368331	0.999697	-0.240142	0.370728	-0.116131	0.606409
hsa-miR-30e-5p_1_4_Subs;0	-0.103375	0.872766	-0.468169	0.0164187	-1.19541	4.62292e-07	-0.373171	1	-0.574804	0.0973805	-1.61773	2.17094e-12	-0.113989	0.667603	-0.891055	0.00145586	-1.96136	0	-0.0580088	1	-0.846305	0.00495107	-0.998919	0.00250967	0.136001	0.999697	-1.45084	7.98585e-06	-2.26719	0
hsa-miR-30e-5p_1_2_Subs;0	0.20014	0.904705	-0.0368566	0.951868	0.0718577	0.676688	-0.273879	1	-0.096308	0.743523	0.166342	0.200289	0.312563	0.63854	-0.00399574	0.999743	0.23955	0.0447501	-0.0652603	1	-0.164018	0.468383	0.0294354	0.723666	0.107302	0.999697	0.0404177	0.841769	0.153375	0.223689
hsa-miR-30e-5p_1_2_Subs;1:G>T	0.734791	0.865481	-0.116276	0.960427	0.14533	0.799126	-0.378952	1	-0.246822	0.855454	0.475578	0.478621	0.537555	0.676031	-0.04586	0.991359	0.322792	0.604727	0.0223066	1	0.23629	0.823076	0.281477	0.945274	0.154884	0.999697	0.296297	0.795076	0.297441	0.62776
hsa-miR-30e-5p_1_2_Subs;1:G>C	0.495633	0.905329	-0.0688247	0.980594	0.122872	0.838865	-0.601719	1	-0.245907	0.856996	0.335827	0.612321	0.0734167	0.989691	-0.195442	0.912003	0.401629	0.505074	-0.00351442	1	0.0380035	0.966134	0.310848	0.888379	0.163562	0.999697	0.323978	0.80173	0.358672	0.588251
hsa-miR-30e-5p_1_3_Subs;1:G>T;24:G>T	0.73086	0.865481	-0.351878	0.816674	-1.80243	0.0408943	-0.48001	1	-0.605676	0.502357	-2.18732	0.0195621	0.62886	0.643318	-0.477996	0.676152	-2.95856	3.65615e-05	0.0829554	1	-0.580612	0.477259	-2.00534	0.00308181	0.139989	0.999697	-1.34675	0.050981	-3.52825	0.00308161
hsa-miR-30e-5p_2_2_Subs;0	0.365345	0.868402	-0.00268501	0.996136	0.157644	0.27539	-0.358267	1	-0.279995	0.109305	0.399577	2.81673e-08	0.589856	0.396585	-0.0574248	0.835983	0.43321	6.21924e-06	-0.0186593	1	-0.119552	0.354396	0.311737	0.0697605	0.0288624	0.999697	0.162134	0.157354	0.598952	0
hsa-miR-30e-3p_0_1_Subs;23:G>T	-0.0743116	0.988588	-0.0579836	0.931061	-0.123446	0.650832	0.0312575	1	0.0243836	0.911491	-0.173185	0.471661	-0.0439851	0.983587	-0.212346	0.685467	-0.155917	0.486542	0.0724266	1	-0.0581545	0.921	-0.105313	0.58195	0.193764	0.999697	-0.239077	0.33997	-0.306792	0.148948
hsa-miR-30e-3p_0_-3_Subs;0	0.0631444	0.949748	-1.06571	0.00246708	-1.52404	1.19068e-11	0.0099367	1	-0.972676	0.000764098	-1.43541	0	0.259378	0.683185	-0.853331	2.95265e-05	-1.47232	0	-0.0166373	1	-1.378	0.000552125	-1.01818	2.92528e-05	-0.0702986	0.999697	-2.34756	1.95002e-14	-1.24	1.23862e-08
hsa-miR-30e-3p_0_0_Subs;22:C>T	-0.115722	0.942339	-0.255181	0.383796	-0.231392	0.435821	0.126244	1	-0.130474	0.691013	-0.261752	0.303298	0.0154554	0.991314	0.0112188	0.982903	-0.257412	0.271302	-0.135672	1	-0.284381	0.389699	-0.232493	0.453604	-0.00487752	0.999697	-0.464427	0.112887	-0.51762	0.0540512
hsa-miR-30e-3p_0_1_Subs;23:G>A	-0.032118	0.999117	0.0438689	0.88795	-0.112058	0.640655	0.0213016	1	0.0750526	0.736107	-0.256082	0.0693259	-0.0493162	0.997357	0.17486	0.144755	-0.248369	0.103368	-0.00129447	1	0.217462	0.36535	-0.0892767	0.598211	-0.0339057	0.999697	0.0616382	0.770029	-0.173875	0.404808
hsa-miR-30e-3p_0_1_Subs;22:C>T;23:G>T	-0.0332264	0.995119	-0.139046	0.670323	0.0105002	0.936117	0.0176011	1	-0.0415899	0.93526	0.0703534	0.694026	0.0161123	0.976052	-0.0710571	0.680806	-0.0444487	0.797611	0.00979936	1	-0.0618633	0.902289	0.0621307	0.79729	0.0526316	0.999697	-0.322219	0.131684	0.035536	0.837455
hsa-miR-30e-3p_0_-1_Subs;0	0.0476754	0.981561	0.049329	0.90482	0.315087	0.061661	0.245751	1	0.174132	0.569464	0.489492	0.00237964	0.529454	0.387651	0.378688	0.128604	0.467353	0.00561861	-0.00316005	1	0.14927	0.58598	0.254752	0.253744	0.197271	0.999697	0.0202639	0.906428	0.286241	0.198261
hsa-miR-30e-3p_0_-2_Subs;0	0.0661053	0.962226	0.189902	0.537011	1.23487	2.55137e-09	0.0645586	1	0.210641	0.439853	1.71081	2.18714e-12	0.401546	0.491738	0.500515	0.0178709	1.8854	0	0.0296866	1	0.572317	0.01779	1.50174	2.00175e-08	0.14095	0.999697	0.620471	0.00303446	2.15681	0
hsa-miR-30e-3p_0_1_Subs;22:C>T;23:G>A	-0.0202088	1	0.192066	0.590242	0.222276	0.319481	-0.190162	1	0.0935081	0.831856	0.187343	0.476342	0.0885048	0.937644	0.068104	0.965275	0.25131	0.419987	-0.207041	1	0.114852	0.735825	0.356104	0.162617	0.192037	0.999697	0.0770603	0.754225	0.356176	0.0930421
hsa-miR-30e-3p_0_0_Subs;22:C>A	-0.0659266	0.988058	-0.305765	0.230602	0.14312	0.686298	-0.106505	1	-0.137224	0.69713	0.276981	0.399986	-0.0153202	0.997357	-0.248164	0.435782	0.279131	0.480683	-0.297659	1	-0.379193	0.270082	0.242864	0.517043	0.120348	0.999697	-0.290683	0.41302	0.458057	0.188084
hsa-miR-30e-3p_0_0_Subs;0	-0.190886	0.887038	-0.322312	0.507959	-1.04843	3.57889e-08	-0.116864	1	-0.304132	0.182873	-1.33564	1.7848e-10	-0.130275	0.860548	-0.402351	0.116221	-1.62043	0	-0.117188	1	-0.584458	0.110568	-1.09579	0.000261304	-0.0389958	0.999697	-1.03718	0.000208613	-1.92704	1.51556e-11
hsa-miR-30e-3p_1_0_Subs;0	0.0609268	0.976115	-0.333572	0.391349	-1.00377	1.20242e-06	-0.0153262	1	-0.486498	5.78893e-06	-1.56306	3.40919e-13	0.172579	0.860634	-0.312047	0.108874	-1.67565	0	0.0725911	1	-0.654264	0.0472786	-1.27559	0.00140261	0.13986	0.999697	-1.08401	2.83007e-05	-2.33905	2.48451e-12
hsa-miR-30c-1-3p_0_0_Subs;0	-0.200926	0.865566	-0.813902	0.0102291	-1.50845	4.96639e-10	-0.596175	0.108873	-0.73799	0.0100295	-2.10812	0	-0.523711	0.0892504	-0.911522	0.00640476	-2.2942	0	-0.270974	1	-1.51985	0.000510396	-1.41581	8.77753e-07	-0.185921	0.999697	-2.65622	4.10832e-13	-2.43715	4.47188e-14
hsa-miR-186-5p_0_4_Subs;25:C>T	0.18338	0.868402	-1.31325	2.18898e-05	-1.97327	2.43679e-06	-0.199157	1	-1.62064	3.33105e-07	-4.25772	8.2504e-15	-0.0822946	0.934646	-1.70893	1.68019e-06	-6.2671	0	0.0321686	1	-1.47935	0.000596638	-2.0196	0.00410172	0.113478	0.999697	-2.77155	1.75205e-08	-5.7762	5.24429e-16
hsa-miR-186-5p_0_3_Subs;24:T>A;25:C>A	0.101752	0.868402	0.289394	0.469331	-0.989399	0.00109334	-0.0276865	1	-0.399539	0.037098	-2.52029	0	0.0167652	0.991314	-0.459772	0.0305035	-2.42672	0	-0.292567	1	0.0238142	0.971421	-0.954078	0.00020564	-0.204057	0.999697	-0.222572	0.157803	-2.39336	1.52798e-08
hsa-miR-186-5p_0_3_Subs;25:C>A	0.0258103	0.962226	-0.118522	0.922073	-1.13943	0.00051489	-0.290491	1	-0.695497	0.0141891	-2.72645	1.9531e-14	-0.10971	0.912714	-0.84596	0.00139012	-3.20504	0	-0.0339302	1	-0.399211	0.351315	-1.36518	0.0108674	-0.0542211	0.999697	-0.816046	0.00207623	-3.43825	0
hsa-miR-186-5p_0_3_Subs;24:T>A;25:C>T	0.0722032	0.949748	-0.703543	0.145839	-1.50209	0.000156055	-0.106117	1	-0.916684	0.00135973	-3.26955	0	-0.0462658	0.939028	-1.14733	1.32879e-06	-4.02051	0	-0.273955	1	-0.653865	0.0190035	-1.14189	0.00411925	0.0861079	0.999697	-1.57421	1.37701e-11	-4.03456	0
hsa-miR-186-5p_0_3_Subs;25:C>T	0.091848	0.904705	-0.728456	0.0652433	-2.19134	1.22317e-11	-0.065334	1	-1.11993	3.40887e-06	-3.91506	0	-0.0673341	0.891126	-1.3512	9.89624e-09	-3.93215	0	0.0787457	1	-1.06432	0.00523795	-2.04775	2.47408e-05	0.0706157	0.999697	-2.01124	2.46829e-12	-4.66313	4.68556e-05
hsa-miR-186-5p_0_2_Subs;23:T>A;24:T>A	0.145076	0.862581	0.481992	0.0240388	0.491625	0.00648121	-0.0457615	1	0.0628317	0.81792	0.159583	0.415648	0.142596	0.676031	-0.115618	0.80332	0.085549	0.500341	0.00241503	1	0.769107	0.000283356	0.70848	0.000537513	0.102566	0.999697	1.11798	2.78398e-08	0.757641	4.23475e-06
hsa-miR-186-5p_0_2_Subs;23:T>A	0.168888	0.868402	-0.237979	0.628054	-0.651178	3.03266e-05	-0.150533	1	-0.770316	2.67659e-06	-1.79108	0	-0.0162543	0.963164	-0.853989	5.72304e-08	-2.25061	0	-0.232847	1	-0.497199	0.00890836	-0.511321	0.0680339	-0.0489125	0.999697	-0.909276	7.76214e-08	-2.00223	1.81138e-08
hsa-miR-186-5p_0_2_Subs;23:T>A;24:T>G	0.159758	0.880694	0.170772	0.763274	0.921104	0.000293944	-0.10373	1	-0.0261321	0.977124	0.720282	0.00565854	0.201682	0.495318	0.0915131	0.857528	0.760556	0.0028998	-0.268324	1	0.681428	0.0612046	1.10566	6.67873e-05	-0.0877988	0.999697	1.12133	0.000196	1.44121	2.7989e-07
hsa-miR-186-5p_0_2_Subs;24:T>A	0.228854	0.776638	0.0697279	0.858111	-1.04903	2.12072e-08	0.0678513	1	-0.345789	0.0323033	-1.75979	0	0.25818	0.393355	-0.287467	0.111627	-2.32886	0	-0.075256	1	-0.22106	0.266327	-1.03604	0.000504718	0.106958	0.999697	-0.343196	0.0150125	-2.30092	0
hsa-miR-186-5p_0_2_Subs;0	0.0553968	0.868402	-0.447135	0.00165359	-1.55059	0	-0.0757305	1	-0.695884	4.43849e-12	-2.46934	0	-0.0312745	0.923097	-0.664544	0	-2.70695	0	-0.0501357	1	-0.78917	0.000815616	-1.59439	4.0799e-05	0.0460109	0.999697	-1.18936	1.55469e-14	-3.44942	1.25407e-14
hsa-miR-186-5p_1_1_Subs;0	0.253494	0.862581	-0.257615	0.101098	-0.896698	8.3479e-09	-0.0165295	1	-0.295184	0.0917062	-1.11333	0	0.156854	0.551385	-0.276491	0.107418	-1.22768	0	-0.0173473	1	-0.654238	0.000345205	-0.809659	0.000487035	-0.0555925	0.999697	-0.835693	3.51393e-05	-1.79909	0
hsa-miR-186-5p_0_1_Subs;4:A>G	0.648596	0.9112	-0.40955	0.81897	-1.7183	0.622232	-0.451579	1	-1.52246	0.170374	-1.36037	0.593492	0.326017	0.910387	-0.50711	0.849354	-2.50322	0.177213	0.486678	1	0.104654	0.989161	-2.08356	0.347373	-0.33298	0.999697	-0.414134	0.763722	-2.1227	0.391728
hsa-miR-186-5p_0_1_Subs;23:T>G	-0.297961	0.865481	-0.332979	0.638747	-0.240681	0.548214	-0.0782231	1	-0.358081	0.575769	-0.599071	0.0706998	0.0140883	0.991314	0.0864899	0.946562	-0.579735	0.0364021	0.0140716	1	-0.238521	0.677745	-0.261616	0.427355	-0.233818	0.999697	-0.325802	0.439712	-0.810669	0.00258547
hsa-miR-186-5p_0_1_Subs;1:C>G	0.50953	0.865481	-0.264382	0.916515	-1.16268	0.0743484	-0.0499932	1	-0.354132	0.851828	-1.42939	0.0278039	0.159208	0.950565	-0.406716	0.794413	-2.08105	0.00180208	0.0752127	1	-0.677403	0.592394	-1.73661	0.0104749	0.212565	0.999697	-1.21976	0.193493	-2.27741	0.0034167
hsa-miR-186-5p_0_1_Subs;0	0.139657	0.862581	-0.33298	0.00223449	-1.36794	0	-0.0934506	1	-0.324664	0.00700132	-1.9391	0	0.105391	0.537877	-0.289485	0.00448502	-2.22774	0	-0.0315932	1	-0.806388	0.000439083	-1.4467	4.6216e-07	0.0574314	0.999697	-1.26601	3.41617e-14	-2.70539	0
hsa-miR-186-5p_0_1_Subs;22:T>A;23:T>A	0.234065	0.865481	-0.107759	0.864261	0.431989	0.0823138	-0.145574	1	-0.347087	0.0680634	0.258476	0.322348	0.0276208	0.959997	-0.272275	0.0445453	0.265871	0.0313938	0.00109782	1	-0.0381005	0.928871	0.728499	0.0834217	-0.000906984	0.999697	-0.0602762	0.837949	0.901099	2.68054e-06
hsa-miR-186-5p_0_1_Subs;23:T>A	0.176521	0.865481	0.172929	0.535016	0.353976	0.0137287	-0.147044	1	-0.0414114	0.87387	-0.0881729	0.528634	0.142467	0.578822	0.109937	0.584075	-0.189078	0.140868	-0.1855	1	0.246864	0.0418927	0.37581	0.00654686	0.051571	0.999697	0.383467	0.00234366	0.111176	0.506252
hsa-miR-186-5p_0_0_Subs;14:T>C	0.130529	0.940213	0.614161	0.00180778	1.77773	3.11262e-15	0.019249	1	0.615657	0.0712143	2.05104	0	0.198188	0.738778	0.793578	0.0012415	2.06768	0	-0.173611	1	1.16697	4.3651e-06	1.86138	8.38317e-09	0.34302	0.999697	1.26683	9.55126e-10	2.03544	0
hsa-miR-186-5p_0_0_Subs;4:A>G	1.31001	0.865481	0.876351	0.818958	1.60902	0.115359	-0.0617501	1	0.0871131	0.971359	2.39414	0.0939874	1.04388	0.606292	1.30113	0.510789	2.03258	0.0682621	1.12211	1	1.92991	0.189896	2.11873	0.731654	0.463076	0.999697	2.74263	0.0944579	2.18414	0.234685
hsa-miR-186-5p_0_0_Subs;21:C>A;22:T>A	0.497897	0.868402	0.0540518	0.9232	0.644151	0.000469264	-0.594486	1	-0.0250937	0.837852	1.20602	1.24667e-12	0.736765	0.324957	0.0919715	0.840235	1.13913	7.57466e-11	0.0814788	1	-0.222944	0.529695	1.16841	0.0210304	0.175378	0.999697	0.106373	0.738058	1.78518	0
hsa-miR-186-5p_0_0_Subs;22:T>A	0.00632357	0.999117	0.494291	0.152919	1.83529	0	-0.205166	1	0.408994	0.106783	2.20684	0	-0.00325757	1	0.716535	0.0108345	2.05634	0	-0.09219	1	1.08333	0.0135828	2.21294	2.33221e-05	-0.0611025	0.999697	1.22004	4.15419e-08	2.45425	0
hsa-miR-186-5p_-1_0_Subs;0	0.663421	0.0574441	0.382061	0.088158	0.715796	0.00331986	0.334142	0.90008	0.121236	0.787308	0.572284	0.00390017	0.656734	0.0104464	0.403153	0.171419	0.87983	5.78161e-05	0.545221	1	0.481669	0.057537	0.421032	0.0264072	0.119235	0.999697	0.698555	0.00111032	0.347214	0.206408
hsa-miR-186-5p_0_0_Subs;1:C>G	0.41145	0.865481	0.753649	0.465201	1.60854	0.0167817	-0.0956188	1	0.769239	0.36551	2.14698	0.000830425	0.296514	0.761405	0.741272	0.439333	2.05127	0.00136967	0.00603506	1	1.42269	0.0561943	1.63878	0.0387786	0.28327	0.999697	1.6916	0.0138226	1.87916	0.00141198
hsa-miR-186-5p_0_0_Subs;0	0.0995658	0.874966	0.806564	0	1.67726	0	-0.15298	1	0.832026	6.37104e-13	1.88588	0	0.111183	0.504055	0.851906	0	1.93928	0	-0.033819	1	1.25144	3.78315e-09	1.59752	2.17126e-12	0.0780249	0.999697	1.62062	0	1.89464	0
hsa-miR-186-5p_1_0_Subs;0	0.12416	0.942339	1.06732	1.36132e-09	1.96377	0	-0.0255301	1	0.901622	5.50679e-06	2.20611	0	0.0126105	0.997357	0.942055	2.253e-08	2.37812	0	0.0481594	1	1.57549	7.29243e-05	1.98876	8.11038e-06	0.0150717	0.999697	2.00282	4.31255e-13	2.27368	0
hsa-miR-186-5p_0_0_Subs;22:T>G	-0.181788	0.90987	0.215886	0.812831	1.61048	0.000265423	0.13333	1	0.44039	0.525604	2.02427	3.64004e-05	0.189842	0.952683	0.830308	0.168771	1.69956	1.98132e-07	0.317535	1	1.2593	0.10364	2.13797	0.00259416	-0.00877286	0.999697	1.29739	0.00293804	1.69151	0.000430558
hsa-miR-186-5p_0_-1_Subs;21:C>A	-0.175643	0.953228	0.149764	0.880368	0.644876	0.18781	-0.554303	1	0.0128235	0.990078	1.26801	4.45509e-07	0.891444	0.282419	-0.271939	0.609151	1.25598	5.62753e-06	-0.160949	1	-0.168164	0.693115	1.27646	0.0849882	0.04176	0.999697	0.365451	0.450003	1.88628	1.92038e-06
hsa-miR-186-5p_0_-1_Subs;0	-0.094113	0.912051	0.185791	0.106901	1.82735	0	-0.237062	1	0.30625	0.010189	2.18111	0	0.197418	0.630367	0.249055	0.0487823	2.3159	0	0.000382665	1	0.675954	0.0139811	1.8865	3.42884e-07	0.143765	0.999697	0.949614	5.76486e-10	2.55488	0
hsa-miR-186-5p_0_-1_Subs;1:C>G	0.262205	0.880694	-0.0578776	0.974778	1.6386	0.00879352	0.399007	1	-0.0719249	0.972102	2.37826	0.000508072	0.240333	0.860634	0.104951	0.923621	2.36501	0.00076623	0.33988	1	0.849962	0.262673	1.89013	0.172206	-0.152263	0.999697	1.02223	0.209329	2.54063	5.42169e-08
hsa-miR-186-5p_1_-1_Subs;0	0.335763	0.865481	-0.32723	0.450459	2.19847	1.91162e-08	-0.0683947	1	-0.0642268	0.909008	2.74201	0	0.833494	0.218521	-0.239177	0.618834	2.93171	0	0.182899	1	0.410514	0.637271	2.35199	1.58276e-07	0.0149304	0.999697	0.72649	0.142821	2.9208	7.44068e-12
hsa-miR-186-5p_-1_-1_Subs;0	-0.0322941	0.985468	0.364885	0.0142514	0.637476	0.00144704	-0.337526	1	0.15057	0.715269	1.18052	2.33936e-06	-0.0275768	0.945035	0.246602	0.371907	1.09831	3.34408e-14	-0.138909	1	0.249268	0.515799	0.944737	0.000538839	-0.123524	0.999697	0.766482	2.05601e-06	1.18561	1.381e-11
hsa-miR-186-5p_0_-2_Subs;0	-0.252142	0.942339	0.0746442	0.882318	1.79036	3.56653e-06	-0.635609	1	-0.0113444	0.99183	2.42553	1.73744e-08	0.222809	0.8151	0.143944	0.833082	2.83019	0	0.0834148	1	0.0171596	0.936683	2.29856	0.00161732	-0.1307	0.999697	0.661281	0.210607	3.48171	3.18223e-08
hsa-miR-186-5p_0_-3_Subs;0	0.391759	0.868402	0.101324	0.885268	-0.00335238	0.940727	0.0102867	1	-0.0998202	0.795153	0.423904	0.126743	0.819598	0.250655	0.389781	0.273621	0.768077	0.0082564	0.0571127	1	-0.211329	0.50442	0.44587	0.731654	0.389255	0.999697	-0.0345108	0.922658	1.37508	0.000234927
hsa-miR-197-3p_0_-2_Subs;0	-0.0763303	0.980365	1.83301	0.000376019	3.31543	0	0.287218	1	1.96765	7.44345e-05	3.54556	0	-0.0672507	0.949883	1.88138	2.51429e-05	3.63307	0	0.608947	1	2.8619	6.04204e-05	3.53912	1.05719e-12	-0.0907353	0.999697	3.47701	2.7456e-11	3.7294	0
hsa-miR-197-3p_0_2_Subs;24:T>A	-0.0460881	0.99001	0.26753	0.647528	-0.369128	0.308446	0.509499	1	0.0670134	0.745372	-1.60094	9.16994e-10	-0.151749	0.908745	-0.152102	0.963413	-1.64302	2.72518e-07	0.388707	1	0.0244768	0.818547	-0.543396	0.0993897	-0.342475	0.999697	-0.468045	0.324514	-1.93863	9.5073e-08
hsa-miR-197-3p_0_1_Subs;22:C>A	-0.325303	0.865481	0.380371	0.158351	1.53815	6.63243e-07	0.597583	1	0.513265	0.0800854	1.30137	5.99764e-07	-0.443802	0.648752	0.454866	0.0513405	1.49236	2.2382e-08	0.0792665	1	0.783998	0.00256877	1.80296	1.39028e-05	-0.00446762	0.999697	1.15206	0.00145679	2.20921	4.01137e-10
hsa-miR-197-3p_0_2_Subs;0	0.0664078	0.987175	-0.388855	0.784843	-1.3678	4.39444e-08	0.418956	1	-0.750991	0.118622	-2.29007	1.28349e-08	0.00103988	1	-1.0266	0.00796367	-2.96289	6.69152e-10	0.380893	1	-1.33939	0.00141776	-1.83362	0.00677796	-0.192868	0.999697	-1.67408	1.70607e-06	-3.33511	0.000124157
hsa-miR-197-3p_0_1_Subs;0	-0.00637381	1	0.635039	0.193062	0.745274	0.0179105	0.368227	1	0.374142	0.264582	0.609195	0.0343017	-0.239572	0.81703	0.414531	0.204281	0.520544	0.0827095	0.293046	1	0.689119	0.13082	0.677566	0.0129589	-0.279358	0.999697	1.03075	0.011703	0.474086	0.185445
hsa-miR-197-3p_0_-1_Subs;0	-0.247274	0.865481	1.07497	0.00223449	2.178	0	0.519468	1	1.21005	7.91771e-05	2.28232	0	-0.333195	0.537877	1.09633	0.000390124	2.37978	0	0.236122	1	1.70506	0.000225071	2.20306	8.40292e-11	-0.271258	0.999697	2.12357	6.73399e-12	2.39013	0
hsa-miR-197-3p_0_0_Subs;0	-0.13504	0.919972	-0.219857	0.681913	-0.723917	1.01451e-05	0.448686	1	-0.21865	0.499035	-1.23397	2.28242e-07	-0.335458	0.591827	-0.315847	0.198879	-1.4016	9.55921e-12	0.285006	1	-0.51457	0.0472218	-0.865348	0.000689412	-0.26118	0.999697	-0.70041	0.00417524	-1.77644	4.33376e-15
hsa-miR-197-3p_0_0_Subs;1:T>G	0.113846	0.995119	0.0186743	0.991239	-1.22406	0.0172707	0.613846	1	-0.02868	0.932056	-0.930914	0.129811	-0.136022	0.93251	-0.843587	0.279554	-1.16316	0.0937066	0.775226	1	0.0662022	0.959217	-1.0587	0.0246414	-0.128142	0.999697	-0.224138	0.80388	-1.62054	0.0407582
hsa-miR-197-3p_0_0_Subs;22:C>A	-0.317208	0.865481	0.0233949	0.970886	1.19445	1.88124e-11	0.435212	1	0.128545	0.724771	0.965697	6.64861e-11	-0.344114	0.606292	0.00567875	0.99239	1.11967	0	0.132692	1	0.364324	0.164174	1.42624	6.45457e-07	-0.298671	0.999697	0.410282	0.0981354	1.6271	0
hsa-miR-197-3p_0_0_Subs;22:C>T	-0.240895	0.868402	-0.0250145	0.972722	0.512865	0.00707008	0.45982	1	-0.0341185	0.948676	0.277244	0.15808	-0.361537	0.58234	-0.15749	0.702097	0.294088	0.100044	0.0874069	1	-0.140221	0.671039	0.554746	0.00104033	-0.404677	0.999697	-0.123014	0.719023	0.403791	0.00416455
hsa-miR-197-3p_0_1_Subs;23:A>T	-0.178893	0.905329	0.263053	0.648247	0.201955	0.454787	0.467758	1	0.108799	0.755987	0.0434543	0.848899	-0.348513	0.61093	0.235232	0.44144	0.00219985	0.931193	0.261875	1	0.39013	0.266382	0.110553	0.772715	-0.271239	0.999697	0.489404	0.178022	-0.336184	0.272121
hsa-miR-197-3p_1_0_Subs;0	-0.0961206	0.974009	0.366155	0.535239	-0.494884	0.0253099	0.676223	0.973932	0.578497	0.257397	-0.277743	0.346881	-0.431486	0.530375	0.115422	0.79277	-0.618482	0.0275072	0.530228	1	0.0900084	0.856184	-0.382509	0.0693244	-0.0246327	0.999697	0.213218	0.542445	-0.71666	0.0141005
hsa-miR-942-5p_0_1_Subs;23:T>A	-0.110594	0.936041	0.16171	0.758712	0.0617357	0.920981	-0.0618431	1	0.0539056	0.854633	-0.101904	0.77843	-0.564078	0.0681674	-0.158953	0.876481	0.100826	0.807587	0.0822337	1	0.250266	0.406676	0.144201	0.735705	-0.2789	0.999697	0.209363	0.429427	0.419377	0.272926
hsa-miR-942-5p_2_3_Subs;23:T>A	0.124387	0.868402	0.279677	0.616025	0.319422	0.294915	-0.148299	1	0.232257	0.634538	0.373864	0.110031	-0.163047	0.65984	-0.0591108	0.903971	0.397482	0.116524	-0.0212266	1	0.0755953	0.889433	0.695244	0.0468955	-0.0684682	0.999697	0.332736	0.258545	0.982002	3.2703e-05
hsa-miR-190b_0_1_Subs;0	0.0783822	0.947875	-0.0583479	0.88795	0.0921029	0.683357	0.00395794	1	-0.0136899	0.971359	0.0839636	0.606563	0.356564	0.471907	0.102591	0.678278	0.246057	0.0979055	0.0235371	1	-0.00519328	0.990335	0.0639302	0.809828	0.0701262	0.999697	-0.269106	0.111771	0.0966227	0.624148
hsa-miR-92b-3p_-1_0_Subs;0	-0.435755	0.865481	1.49255	0.00640014	1.66352	8.97499e-07	-0.168049	1	2.32763	9.89484e-10	1.61951	9.92972e-07	-1.38917	0.0590393	1.9915	1.24214e-05	1.36178	5.18821e-06	0.278204	1	1.25923	2.84989e-05	1.30776	3.88671e-05	-0.0850412	0.999697	1.48913	4.07148e-06	1.24934	2.54217e-06
hsa-miR-92b-3p_0_1_Subs;23:G>T	-0.516362	0.865481	2.02589	0.000709955	1.12077	0.00304007	-0.00280027	1	2.71896	1.05961e-08	1.39141	0.00019099	-0.871916	0.231554	2.61632	5.07286e-07	1.1898	0.000327354	-0.0581144	1	1.45505	0.00414099	0.971327	0.0220816	-0.302653	0.999697	1.61603	0.000631964	0.298351	0.376235
hsa-miR-92b-3p_0_0_Subs;22:C>A	-0.368739	0.862581	1.5551	5.43279e-06	2.49791	1.55237e-12	0.0860823	1	1.96666	0	2.79107	0	-0.562757	0.0228783	1.75043	1.32415e-09	2.77909	0	0.143433	1	1.74163	2.30713e-08	2.37749	6.46973e-13	-0.282833	0.999697	2.12638	0	2.45102	0
hsa-miR-92b-3p_0_0_Subs;22:C>T	-0.117686	0.912051	1.61004	2.05946e-14	2.25629	3.74121e-11	0.0208899	1	1.91708	0	2.72971	6.15602e-15	-0.311915	0.621506	1.82772	0	2.81379	0	0.406156	1	2.15996	7.3431e-07	2.47754	4.95604e-11	-0.0351365	0.999697	2.83955	0	2.79784	0
hsa-miR-92b-3p_0_0_Subs;22:C>G	-0.28198	0.987664	1.6025	0.00434054	2.7668	1.02497e-10	0.624602	1	2.11752	0	3.10977	0	-0.263918	0.894665	1.77158	1.35531e-06	3.09711	0	0.259007	1	1.70796	4.16731e-05	2.67295	5.5417e-12	0.0915344	0.999697	1.98218	0	2.83081	0
hsa-miR-92b-3p_0_-1_Subs;21:C>A	-0.161197	0.947493	2.97512	0	4.44052	0	0.189841	1	3.31609	0	4.65954	0	-1.00329	0.233806	3.2908	0	4.62429	0	0.0771807	1	3.80183	2.14863e-08	4.34961	0	-0.0323317	0.999697	4.42205	0	4.72892	0
hsa-miR-92b-3p_0_0_Subs;21:C>A;22:C>G	-0.392196	0.96313	0.671795	0.348667	3.51416	1.62193e-11	-0.541394	1	1.503	0.0529056	3.79442	3.77221e-13	-0.712016	0.683342	0.936104	0.0776024	3.97826	0	0.362776	1	1.16801	0.298403	3.51756	2.87952e-07	0.0361293	0.999697	2.28604	2.09408e-06	4.05939	0
hsa-miR-92b-3p_0_-2_Subs;20:T>G	-1.01723	0.912051	3.24246	2.95469e-06	5.32085	1.31166e-11	-0.478476	1	3.78452	2.46589e-07	5.93205	3.98715e-15	-0.377265	0.844921	4.27613	3.24143e-09	5.70849	4.5621e-16	0.0483546	1	3.99155	0.00115957	5.58561	2.23163e-12	-1.01412	0.999697	4.52514	4.67229e-11	5.62943	0
hsa-miR-92b-3p_0_-1_Subs;0	0.0287842	0.999941	3.15858	0	2.7123	0	0.0613168	1	3.87563	0	2.76701	0	-0.378074	0.322141	3.83727	0	2.47054	0	0.3768	1	2.78659	0	2.5002	0	0.101379	0.999697	3.12897	0	2.3241	0
hsa-miR-92b-3p_0_1_Subs;21:C>A;22:C>A	-0.0831142	0.987133	1.40586	0.243998	5.16373	1.75995e-14	-0.0592543	1	2.21674	0.00643618	5.76515	0	-0.754449	0.526186	2.47076	0.0014347	5.97818	0	0.0291035	1	2.80362	3.2475e-05	5.32257	4.15299e-07	0.0648548	0.999697	3.32319	1.04e-05	5.79525	0
hsa-miR-92b-3p_0_2_Subs;23:G>A;24:G>A	-0.352576	0.865481	1.32197	0.0267227	0.271302	0.713817	-0.273296	1	1.60557	0.00120868	0.221018	0.794024	-1.11095	0.0142332	1.2873	0.0636358	0.0669025	0.94286	0.39362	1	0.506466	0.499358	0.239275	0.832626	-0.387356	0.999697	0.610601	0.311307	-0.914631	0.0483362
hsa-miR-92b-3p_0_1_Subs;22:C>A;23:G>A	-0.377272	0.865481	0.840853	0.0172314	1.81761	0.000160172	-0.414823	1	1.10182	9.18953e-05	2.02405	3.09973e-06	-0.758156	0.106256	0.996123	0.00606307	1.9919	1.81807e-06	-0.031223	1	0.723269	0.0938365	1.7963	6.85355e-06	-0.506822	0.999697	1.25916	0.00100869	1.52995	9.76188e-05
hsa-miR-92b-3p_0_-1_Subs;20:T>A;21:C>A	-0.321451	1	2.62959	3.62778e-08	5.99528	0	-0.469947	1	2.63186	0.00161584	6.2923	0	-0.845818	0.841362	2.32999	0.0461031	6.49011	0	0.159043	1	3.63951	4.28521e-05	6.05325	0	-0.287084	0.999697	4.44124	2.00167e-11	6.59098	0
hsa-miR-92b-3p_0_0_Subs;0	-0.437714	0.776638	1.44389	0.00489394	0.63208	0.0937861	-0.0935594	1	2.43107	2.80948e-11	0.409743	0.256721	-0.70934	0.054204	2.09673	5.08108e-07	0.168046	0.598	0.172878	1	0.722322	0.174787	0.514882	0.302408	-0.218058	0.999697	0.367319	0.32416	-0.248442	0.420175
hsa-miR-92b-3p_0_1_Subs;23:G>A	-0.0917973	0.919972	1.81572	0.000158916	1.38066	0.00159062	-0.0215201	1	2.43358	1.29402e-13	1.42008	0.000522976	-0.713124	0.0732051	2.18583	6.1924e-07	1.28186	0.00119072	0.348036	1	1.5936	1.26908e-05	1.24578	0.000903496	-0.164774	0.999697	1.97924	4.61815e-11	0.935817	0.00145802
hsa-miR-92b-3p_0_-3_Subs;0	-0.607203	0.802561	4.43792	0	6.23217	0	-0.490884	0.882806	5.3121	0	6.89636	0	-0.949321	0.0400634	5.25991	0	6.91625	0	-0.251647	1	5.4896	2.06026e-14	6.09113	0	-0.205609	0.999697	6.18761	0	6.65113	0
hsa-miR-92b-3p_0_-1_Subs;21:C>T	-0.234787	0.880694	1.54475	0.00586695	3.67337	0	-0.244399	1	1.98253	0.00386463	4.18353	0	-1.04748	0.0645325	1.69589	6.82347e-06	3.97929	0	0.153035	1	2.31999	0.00221742	3.59818	0	-0.365484	0.999697	2.73228	3.67726e-06	3.63875	0
hsa-miR-92b-3p_0_0_Subs;21:C>A;22:C>A	-0.297555	0.868402	1.23785	4.71011e-06	4.08149	0	-0.262931	1	1.22483	3.9561e-06	4.62246	0	-0.539259	0.441717	1.2038	1.51867e-05	4.59481	0	-0.105874	1	1.80593	0.00148161	4.20171	0	-0.254003	0.999697	2.44189	4.48173e-15	4.76691	0
hsa-miR-92b-3p_0_-2_Subs;0	-0.321373	0.868402	3.77897	0	4.54977	0	-0.122298	1	4.5336	0	4.97078	0	-0.286527	0.676031	4.45091	0	4.92059	0	0.104467	1	4.04233	0	4.21195	0	-0.116578	0.999697	4.56691	0	4.58345	0
hsa-miR-92b-3p_0_-2_Subs;20:T>A	0.0767197	0.984482	3.99159	0	5.74864	0	-0.316443	1	4.50067	0	6.26096	0	-0.517969	0.583803	4.82155	0	6.21037	0	0.694566	1	5.02419	5.18164e-10	5.72878	0	0.0334431	0.999697	5.55587	0	6.01793	0
hsa-miR-181a-3p_0_1_Subs;23:C>T	-0.0756611	0.992364	-0.498931	0.0840497	-1.64831	1.18878e-12	-0.0766233	1	-0.282456	0.603766	-2.47914	1.10962e-07	-0.150537	0.780343	-0.569205	0.177222	-3.24033	0	-0.171978	1	-1.05213	0.00107045	-1.51248	0.0152713	-0.0482967	0.999697	-1.49877	8.47517e-06	-5.46198	0
hsa-miR-181a-3p_0_0_Subs;0	-0.284614	0.865481	-0.438923	0.19614	-1.51061	3.80162e-07	-0.239538	1	-0.463798	0.125485	-1.8385	6.64635e-09	-0.410348	0.393983	-0.434577	0.147741	-2.2117	8.53596e-12	-0.385055	1	-0.736595	0.0118823	-1.23714	0.00360931	-0.300869	0.999697	-1.47525	2.17108e-08	-2.71885	7.96591e-14
hsa-miR-181a-3p_0_0_Subs;22:C>T	-0.363229	0.862581	-0.0735802	0.910015	-0.261922	0.178166	-0.40857	0.673918	-0.166926	0.611852	-0.241127	0.483466	-0.36683	0.300649	-0.124709	0.736372	-0.457206	0.0181239	-0.584772	1	-0.146681	0.669558	-0.445884	0.0749107	-0.337159	0.999697	-0.38549	0.0632854	-0.570808	0.00438708
hsa-miR-181a-3p_0_-1_Subs;21:C>A	-0.0760807	0.987133	0.249278	0.418693	1.35264	0	0.119389	1	0.119636	0.837852	1.50298	1.17399e-15	-0.0439052	0.979001	0.226218	0.433044	1.63146	0	0.028039	1	0.602351	0.0667251	1.83371	0.00020564	0.17551	0.999697	0.671846	0.000105335	2.23675	0
hsa-miR-181a-3p_0_-1_Subs;0	-0.18429	0.865481	0.0453629	0.938364	-0.744802	0.00224061	-0.151143	1	-0.255251	0.355571	-1.21529	0.000666574	-0.281768	0.253671	0.103933	0.696163	-1.16762	9.46241e-05	-0.23536	1	-0.230472	0.363025	-0.851416	0.0220816	-0.286183	0.999697	-0.144925	0.644848	-2.14702	1.69704e-08
hsa-miR-181a-3p_0_-2_Subs;0	-0.143941	0.868402	1.56713	0	2.47145	0	-0.0770261	1	1.48262	0	2.77086	0	-0.21821	0.483822	1.81267	0	3.01681	0	-0.00635031	1	2.47785	0	2.75207	1.07092e-13	-0.35096	0.791114	2.91145	0	3.21905	0
hsa-miR-181a-3p_0_-3_Subs;0	0.0229499	0.984482	-0.220161	0.700255	0.752478	2.66989e-06	-0.234679	0.603147	-0.186633	0.741223	0.823427	8.39488e-07	-0.0745986	0.864127	-0.18094	0.758634	0.968293	3.70457e-07	-0.0470176	1	0.0199776	0.949172	1.245	0.00355652	0.0898319	0.999697	0.178232	0.562304	1.48048	0
hsa-miR-29c-3p_0_1_Subs;23:T>A	0.585833	0.778807	0.119603	0.728637	-0.21761	0.0592322	-0.336488	1	-0.139398	0.554481	-0.084406	0.513572	0.608608	0.31118	0.103983	0.676152	-0.117764	0.537116	0.230762	1	0.0189682	0.983709	-0.245652	0.0310287	0.0256593	1	0.177322	0.488091	-0.222859	0.273454
hsa-miR-29c-3p_0_0_Subs;0	0.418778	0.865566	-0.123438	0.717107	-0.316426	0.16656	-0.35336	1	-0.334507	0.243361	-0.139788	0.418269	0.468729	0.526186	-0.146494	0.696163	-0.053544	0.933948	-0.0547642	1	-0.427568	0.0993785	-0.458699	0.0126155	-0.135463	0.999697	-0.272383	0.360761	-0.467241	0.0231726
hsa-miR-29c-3p_0_-1_Subs;0	0.467026	0.865481	0.0213381	0.972722	0.408235	0.0131894	-0.240372	1	-0.255227	0.486094	0.843536	6.06686e-10	0.47545	0.510071	0.113934	0.850952	1.07809	7.39897e-08	-0.07586	1	0.112119	0.881038	0.713237	0.0259089	-0.199869	0.999697	0.4852	0.123593	1.23772	0
hsa-miR-29c-3p_0_-2_Subs;0	0.440289	0.865481	0.166312	0.746713	1.22938	0	-0.543952	1	-0.00719754	0.915994	1.69358	0	0.534456	0.402682	0.458231	0.0798774	2.03311	0	-0.0719839	1	0.511652	0.243856	1.88476	0.000622117	-0.292071	0.999697	0.791672	0.0023282	2.73493	0
hsa-miR-215-5p_0_0_Subs;0	0.233404	0.900881	-0.417472	0.241364	0.311152	0.548497	-0.703321	1	-0.368782	0.32407	0.41154	0.0199119	0.412079	0.475574	-0.0203002	0.975029	0.501677	0.00119072	0.191855	1	-0.397634	0.322773	0.42856	0.0697665	0.264937	0.999697	-0.0283665	0.940687	0.618758	1.4065e-05
hsa-miR-664a-3p_0_1_Subs;0	0.0494628	0.995119	-0.449493	0.111725	-1.81393	1.08992e-08	0.544096	0.556694	-0.846768	0.00135892	-2.29705	1.62809e-07	-0.146895	0.705405	-0.502592	0.00664834	-2.70501	7.94284e-14	0.167572	1	-0.92903	3.28169e-06	-1.69249	0.00306898	-0.0809028	0.999697	-1.17684	9.29103e-08	-3.11811	0
hsa-miR-664a-3p_0_0_Subs;0	0.224758	0.943342	0.131695	0.464584	0.0111306	0.922766	0.89546	0.0545316	0.410771	0.0104268	-0.0545115	0.848091	0.198755	0.720495	0.38497	0.000388718	-0.0763609	0.755221	0.190362	1	0.278747	0.0816596	0.01727	0.963687	-0.104599	0.999697	0.265041	0.210998	-0.366568	0.157151
hsa-miR-4677-3p_0_1_Subs;0	-0.191388	0.936041	-0.42235	0.0836203	-1.37566	4.86121e-06	-0.659879	1	-0.51559	0.0104032	-2.35383	5.42978e-11	0.0161982	0.975393	-0.588456	0.00859195	-3.63852	5.75041e-14	-0.181995	1	-1.37073	1.12023e-06	-1.11411	0.0276213	0.0153395	0.999697	-2.01218	0	-3.66683	1.07799e-05
hsa-miR-4677-3p_0_0_Subs;0	0.078767	0.868402	-0.10891	0.736583	-0.312402	0.00904741	-0.0221246	1	-0.198231	0.433691	-0.459823	0.00103659	0.213501	0.504055	-0.166817	0.511229	-0.496314	2.52307e-05	0.12546	1	-0.13703	0.575248	-0.344623	0.00141662	0.26171	0.999697	-0.239405	0.218977	-0.601493	1.09213e-06
hsa-miR-4326_0_1_Subs;0	-0.460737	0.914344	1.9576	0.0804308	3.52763	0.00699707	-0.188818	1	2.23434	0.0477776	3.71636	6.1334e-05	-0.950043	0.631559	2.11412	0.0590033	3.80121	0.000491601	-0.169022	1	2.33235	0.0192809	2.99556	0.000232167	-0.122764	0.999697	3.20251	0.00293428	3.93491	0.000417785
hsa-miR-4326_0_4_Subs;0	-0.280551	0.971909	-0.10662	0.972722	-0.187537	0.901896	0.0174058	1	0.149166	0.957834	-0.45266	0.722789	-0.666476	0.795725	-0.201925	0.933679	-0.162836	0.888503	-0.261782	1	-0.0933928	0.944774	-0.116476	0.919812	-0.429689	0.999697	-0.0170616	0.991975	-0.560051	0.649594
hsa-miR-4326_0_5_Subs;25:G>A	-0.0310606	1	-0.186665	0.958757	-0.782563	0.629757	0.0255603	1	-0.311502	0.909008	-1.21794	0.374171	-0.325211	0.911094	-0.510544	0.835248	-1.4747	0.268933	-0.042181	1	-0.366891	0.833253	-0.600935	0.647362	-0.121546	0.999697	0.0557851	0.990291	-1.74017	0.168918
hsa-miR-99a-5p_-1_-2_Subs;0	-0.140322	0.994886	0.355834	0.742131	2.79894	1.38127e-07	0.434014	1	0.806549	0.247217	2.81169	1.12453e-07	1.31657	0.451555	0.348358	0.668947	3.2113	1.74697e-06	0.611201	1	1.24225	0.139573	2.45329	0.00538516	0.223078	0.999697	1.46623	0.0678291	3.68476	4.26011e-06
hsa-miR-99a-5p_-1_-1_Subs;0	-0.637455	0.88008	-0.467854	0.741065	-0.866662	0.149261	-0.686436	1	-0.524777	0.762842	-1.48754	0.0056071	-0.393051	0.793866	-0.836459	0.375846	-0.813229	0.264501	0.113137	1	-1.28352	0.128081	-0.805058	0.139491	-0.206628	0.999697	-1.37944	0.229733	-1.52602	0.0833327
hsa-miR-99a-5p_0_1_Subs;23:G>A	-0.192362	0.987532	-0.49636	0.680508	-0.716892	0.247631	-0.487147	1	-0.321065	0.837852	-1.00733	0.0779527	-0.211693	0.931589	-0.658551	0.373785	-0.578145	0.406954	0.0262484	1	-1.12161	0.191147	-0.7135	0.148616	0.011382	0.999697	-1.26422	0.200496	-1.62254	0.040433
hsa-miR-99a-5p_0_0_Subs;0	-0.269635	0.865481	-0.298713	0.413939	-0.408355	0.0659275	-0.135836	1	-0.205574	0.609988	-0.960434	0.000388008	-0.20633	0.498607	-0.423557	0.0985134	-0.976449	0.000803574	-0.0740469	1	-0.336996	0.424953	-0.580883	0.0431932	0.0270776	0.999697	-0.572447	0.0603019	-1.03777	0.000646382
hsa-miR-99a-5p_0_-1_Subs;0	-0.355655	0.956693	-0.433896	0.769008	-0.471806	0.440795	-0.342565	1	-0.326754	0.854633	-0.774474	0.180321	-0.16083	0.941007	-0.6467	0.369543	-0.0246972	0.890841	0.032934	1	-0.987412	0.294204	-0.534625	0.303796	-0.0391428	0.999697	-1.01373	0.406974	-0.567611	0.415988
hsa-miR-99a-5p_0_1_Subs;0	-0.107137	0.99001	-0.228399	0.680508	-0.788269	0.000455894	-0.475796	0.348626	-0.0562472	0.942182	-0.925369	0.00151254	0.0197673	0.941007	-0.138778	0.696163	-1.07091	0.00324303	-0.265706	1	-0.446047	0.380523	-0.800499	0.0157788	-0.18818	0.999697	-0.652278	0.224559	-1.7174	2.74742e-08
hsa-miR-99a-5p_0_-2_Subs;0	-0.401274	0.865481	0.159754	0.87863	1.80578	2.29425e-05	-0.14569	1	0.405945	0.564117	1.85676	1.32776e-09	-0.196318	0.784305	0.158402	0.812357	2.29798	2.00363e-06	-0.157663	1	0.713031	0.172102	1.71106	0.000472219	0.00812598	1	0.936821	0.0525813	2.77165	8.24935e-07
hsa-miR-99a-5p_0_2_Subs;23:G>A;24:T>A	-0.394677	0.957682	-0.532269	0.730567	-0.679386	0.389771	-0.239553	1	-0.471121	0.828694	-0.874743	0.211988	-0.301567	0.909855	-0.775918	0.472281	-0.290119	0.726909	0.0264002	1	-0.988072	0.355781	-0.72969	0.228287	0.292877	0.999697	-0.962118	0.542277	-1.04477	0.239152
hsa-miR-99a-5p_4_0_Subs;0	-0.721163	0.865481	-0.933624	0.0507608	-0.427865	0.336587	-0.300357	1	-0.216024	0.668144	-1.05188	3.00462e-05	-0.660274	0.549496	-0.378654	0.444825	-1.06634	0.00204006	-0.447291	1	-0.774881	0.00218688	-0.49056	0.181662	-0.547004	0.999697	-0.597776	0.0525813	-0.847824	0.00286069
hsa-miR-99a-3p_0_1_Subs;0	0.508207	0.862581	-0.490945	0.323813	-0.968451	0.0115144	0.141614	1	-0.405632	0.290882	-1.53436	2.92822e-05	0.519418	0.353151	-0.265772	0.680316	-1.78011	2.04453e-06	0.0433296	1	-0.452273	0.130735	-1.13375	0.00295732	0.203748	0.999697	-0.671992	0.0448263	-1.87511	3.94489e-09
hsa-let-7c-5p_-1_-1_Subs;0	-0.257271	0.899044	-0.205853	0.799642	-0.0758679	0.758295	-0.173339	1	-0.117216	0.816456	-0.75323	0.00105549	-0.39504	0.662419	-0.289426	0.669803	-0.356235	0.303575	-0.191416	1	-0.055414	0.938171	-0.366197	0.273767	-0.0869717	0.999697	-0.39518	0.38139	-0.582474	0.00930894
hsa-let-7c-5p_-1_0_Subs;0	-0.159886	0.924329	-0.460553	0.353105	-0.575664	0.0885892	-0.0721587	1	-0.250884	0.591807	-1.13244	2.27624e-06	-0.312085	0.747308	-0.704738	0.0890684	-1.35774	2.21448e-15	0.0357324	1	-0.298033	0.403961	-0.81296	0.0308281	-0.021957	0.999697	-0.636275	0.0435769	-1.68788	2.81167e-12
hsa-let-7c-5p_0_1_Subs;23:T>G	-0.259134	0.912051	0.323253	0.825145	0.161488	0.77603	0.535399	1	0.621727	0.26093	-0.0112168	0.963996	-0.233792	0.868202	0.320267	0.567029	-0.267825	0.495333	0.21525	1	0.141006	0.855868	0.0968119	0.83092	0.154828	0.999697	0.468979	0.450003	-0.308308	0.260538
hsa-let-7c-5p_0_0_Subs;22:T>A	-0.658803	0.865481	-0.265428	0.724691	1.83519	6.33779e-07	-0.343612	1	0.0291197	0.969256	1.6728	5.69193e-06	-0.760302	0.533809	-0.0874957	0.94925	1.92499	3.4528e-09	-0.329045	1	0.433363	0.436425	1.93827	0.000252296	-0.214128	0.999697	0.758786	0.170499	2.77415	1.64106e-10
hsa-let-7c-5p_0_0_Subs;0	-0.330473	0.868402	-0.419366	0.280686	-0.733211	0.00196658	-0.0116206	1	-0.283906	0.491969	-1.17209	8.13784e-07	-0.395995	0.629361	-0.567327	0.0774767	-1.17743	1.04273e-06	0.0444968	1	-0.38979	0.274375	-0.836015	0.00385862	-0.0887486	0.999697	-0.694463	0.0117765	-1.43	5.32245e-11
hsa-let-7c-5p_0_-2_Subs;0	0.472481	0.865481	0.577395	0.577896	1.61128	0.000138713	0.536908	1	0.0677284	0.970889	2.08234	5.20941e-09	0.494057	0.59262	-0.0873032	0.963413	2.34174	2.97285e-07	0.365972	1	0.683054	0.320358	2.08453	0.00107759	0.598612	0.999697	1.37424	0.0534574	3.05036	2.16127e-11
hsa-let-7c-5p_0_-1_Subs;0	-0.212209	0.910409	0.257131	0.783557	1.19058	0.000904097	0.112552	1	0.462202	0.413825	1.20519	8.69629e-05	-0.231266	0.85742	0.251004	0.719134	1.45792	3.22675e-05	0.166346	1	0.846458	0.0633866	1.23554	0.00680749	-0.0958183	0.999697	1.07823	0.00522812	1.75687	1.34144e-06
hsa-let-7c-5p_0_2_Subs;23:T>A	-0.483016	0.868402	0.584357	0.398442	0.0144293	0.940727	0.0983784	1	0.999134	0.0345746	-0.132853	0.575672	-0.64945	0.585382	0.720408	0.126161	-0.107017	0.688007	-0.11793	1	0.340292	0.451814	-0.140035	0.623979	-0.317975	0.999697	1.30425	0.010471	-0.0535793	0.814104
hsa-let-7c-5p_0_1_Subs;0	-0.269807	0.892603	-0.294486	0.544966	-0.988946	3.50074e-05	-0.0163461	1	-0.242539	0.556571	-1.43128	1.66976e-12	-0.36279	0.718199	-0.48656	0.129948	-1.4853	3.12002e-13	0.0466616	1	-0.376551	0.267418	-1.03776	0.00167076	-0.0819477	0.999697	-0.896825	0.0023758	-2.44453	0
[truncated: 1,253 more rows]
