# Supplementary material for: Bacterial Infection Drives the Expression Dynamics of microRNAs and Their isomiRs
Source: PLoS Genet. 2015 Mar 20;11(3):e1005064. doi: 10.1371/journal.pgen.1005064 (PMC4368565; doi:10.1371/journal.pgen.1005064)
Supplement: S10 Table — (XLSX) [file pgen.1005064.s020.xlsx]

## Sheet: S10
Table S10. List of the dominant isomiR in each experimental condition. The system for annotating isoforms comprises 4 parts separated by semi-colons; (i) miRNA ID, (ii) position of sequence start relative to canonical start, (iii) position of sequence end relative to canonical end a,d (iv) presence and position of substitutions compared to the reference sequence hg19
ID	NI			BCG			MTB-Rv			MTB-Bj			SLM			YRS
	4	18	48	4	18	48	4	18	48	4	18	48	4	18	48	4	18	48
hsa-let-7b-3p	hsa-let-7b-3p:0:0:Subs;22:C>T	hsa-let-7b-3p:0:0:Subs;22:C>T	hsa-let-7b-3p:0:0:Subs;22:C>T	hsa-let-7b-3p:0:0:Subs;22:C>T	hsa-let-7b-3p:0:0:Subs;22:C>T	hsa-let-7b-3p:0:0:Subs;22:C>T	hsa-let-7b-3p:0:0:Subs;22:C>T	hsa-let-7b-3p:0:0:Subs;22:C>T	hsa-let-7b-3p:0:-1:Subs;0	hsa-let-7b-3p:0:0:Subs;22:C>T	hsa-let-7b-3p:0:0:Subs;22:C>T	hsa-let-7b-3p:0:-1:Subs;0	hsa-let-7b-3p:0:0:Subs;22:C>T	hsa-let-7b-3p:0:0:Subs;22:C>T	hsa-let-7b-3p:0:-1:Subs;0	hsa-let-7b-3p:0:0:Subs;22:C>T	hsa-let-7b-3p:0:0:Subs;22:C>T	hsa-let-7b-3p:0:-1:Subs;0
hsa-let-7b-5p	hsa-let-7b-5p:0:0:Subs;0	hsa-let-7b-5p:0:0:Subs;0	hsa-let-7b-5p:0:0:Subs;0	hsa-let-7b-5p:0:0:Subs;0	hsa-let-7b-5p:0:0:Subs;0	hsa-let-7b-5p:0:0:Subs;0	hsa-let-7b-5p:0:0:Subs;0	hsa-let-7b-5p:0:0:Subs;0	hsa-let-7b-5p:0:0:Subs;0	hsa-let-7b-5p:0:0:Subs;0	hsa-let-7b-5p:0:0:Subs;0	hsa-let-7b-5p:0:0:Subs;0	hsa-let-7b-5p:0:0:Subs;0	hsa-let-7b-5p:0:0:Subs;0	hsa-let-7b-5p:0:0:Subs;0	hsa-let-7b-5p:0:0:Subs;0	hsa-let-7b-5p:0:0:Subs;0	hsa-let-7b-5p:0:0:Subs;0
hsa-let-7c-5p	hsa-let-7c-5p:0:0:Subs;0	hsa-let-7c-5p:0:0:Subs;0	hsa-let-7c-5p:0:0:Subs;0	hsa-let-7c-5p:0:0:Subs;0	hsa-let-7c-5p:0:0:Subs;0	hsa-let-7c-5p:0:0:Subs;0	hsa-let-7c-5p:0:0:Subs;0	hsa-let-7c-5p:0:0:Subs;0	hsa-let-7c-5p:0:0:Subs;0	hsa-let-7c-5p:0:0:Subs;0	hsa-let-7c-5p:0:0:Subs;0	hsa-let-7c-5p:0:0:Subs;0	hsa-let-7c-5p:0:0:Subs;0	hsa-let-7c-5p:0:0:Subs;0	hsa-let-7c-5p:0:0:Subs;0	hsa-let-7c-5p:0:0:Subs;0	hsa-let-7c-5p:0:0:Subs;0	hsa-let-7c-5p:0:0:Subs;0
hsa-let-7d-3p	hsa-let-7d-3p:0:0:Subs;0	hsa-let-7d-3p:0:0:Subs;0	hsa-let-7d-3p:0:0:Subs;0	hsa-let-7d-3p:0:0:Subs;0	hsa-let-7d-3p:0:0:Subs;0	hsa-let-7d-3p:0:0:Subs;0	hsa-let-7d-3p:0:0:Subs;0	hsa-let-7d-3p:0:0:Subs;0	hsa-let-7d-3p:0:-2:Subs;0	hsa-let-7d-3p:0:0:Subs;0	hsa-let-7d-3p:0:0:Subs;0	hsa-let-7d-3p:0:-2:Subs;0	hsa-let-7d-3p:0:0:Subs;0	hsa-let-7d-3p:0:0:Subs;0	hsa-let-7d-3p:0:0:Subs;0	hsa-let-7d-3p:0:0:Subs;0	hsa-let-7d-3p:0:0:Subs;0	hsa-let-7d-3p:0:-2:Subs;0
hsa-let-7d-5p	hsa-let-7d-5p:0:0:Subs;0	hsa-let-7d-5p:0:0:Subs;0	hsa-let-7d-5p:0:0:Subs;0	hsa-let-7d-5p:0:0:Subs;0	hsa-let-7d-5p:0:0:Subs;0	hsa-let-7d-5p:0:0:Subs;0	hsa-let-7d-5p:0:0:Subs;0	hsa-let-7d-5p:0:0:Subs;0	hsa-let-7d-5p:0:0:Subs;0	hsa-let-7d-5p:0:0:Subs;0	hsa-let-7d-5p:0:0:Subs;0	hsa-let-7d-5p:0:0:Subs;0	hsa-let-7d-5p:0:0:Subs;0	hsa-let-7d-5p:0:0:Subs;0	hsa-let-7d-5p:0:0:Subs;0	hsa-let-7d-5p:0:0:Subs;0	hsa-let-7d-5p:0:0:Subs;0	hsa-let-7d-5p:0:0:Subs;0
hsa-let-7e-3p	hsa-let-7e-3p:0:0:Subs;0	hsa-let-7e-3p:0:0:Subs;0	hsa-let-7e-3p:0:0:Subs;0	hsa-let-7e-3p:0:0:Subs;0	hsa-let-7e-3p:0:0:Subs;0	hsa-let-7e-3p:0:0:Subs;0	hsa-let-7e-3p:0:0:Subs;0	hsa-let-7e-3p:0:0:Subs;0	hsa-let-7e-3p:0:-1:Subs;0	hsa-let-7e-3p:0:0:Subs;0	hsa-let-7e-3p:0:0:Subs;0	hsa-let-7e-3p:0:0:Subs;0	hsa-let-7e-3p:0:0:Subs;0	hsa-let-7e-3p:0:1:Subs;23:C>T	hsa-let-7e-3p:0:-4:Subs;0	hsa-let-7e-3p:0:0:Subs;0	hsa-let-7e-3p:0:0:Subs;0	hsa-let-7e-3p:0:-2:Subs;0
hsa-let-7e-5p	hsa-let-7e-5p:0:0:Subs;0	hsa-let-7e-5p:0:0:Subs;0	hsa-let-7e-5p:0:0:Subs;0	hsa-let-7e-5p:0:0:Subs;0	hsa-let-7e-5p:0:0:Subs;0	hsa-let-7e-5p:0:0:Subs;0	hsa-let-7e-5p:0:0:Subs;0	hsa-let-7e-5p:0:0:Subs;0	hsa-let-7e-5p:0:0:Subs;0	hsa-let-7e-5p:0:0:Subs;0	hsa-let-7e-5p:0:0:Subs;0	hsa-let-7e-5p:0:0:Subs;0	hsa-let-7e-5p:0:0:Subs;0	hsa-let-7e-5p:0:0:Subs;0	hsa-let-7e-5p:0:0:Subs;0	hsa-let-7e-5p:0:0:Subs;0	hsa-let-7e-5p:0:0:Subs;0	hsa-let-7e-5p:0:0:Subs;0
hsa-let-7f-1-3p	hsa-let-7f-1-3p:0:0:Subs;22:C>T	hsa-let-7f-1-3p:0:0:Subs;22:C>T	hsa-let-7f-1-3p:0:0:Subs;22:C>T	hsa-let-7f-1-3p:0:0:Subs;22:C>T	hsa-let-7f-1-3p:0:0:Subs;22:C>T	hsa-let-7f-1-3p:0:0:Subs;22:C>T	hsa-let-7f-1-3p:0:0:Subs;22:C>T	hsa-let-7f-1-3p:0:0:Subs;22:C>T	hsa-let-7f-1-3p:0:0:Subs;22:C>T	hsa-let-7f-1-3p:0:0:Subs;22:C>T	hsa-let-7f-1-3p:0:0:Subs;22:C>T	hsa-let-7f-1-3p:0:0:Subs;22:C>T	hsa-let-7f-1-3p:0:0:Subs;22:C>T	hsa-let-7f-1-3p:0:0:Subs;22:C>T	hsa-let-7f-1-3p:0:-1:Subs;0	hsa-let-7f-1-3p:0:0:Subs;22:C>T	hsa-let-7f-1-3p:0:0:Subs;22:C>T	hsa-let-7f-1-3p:0:-1:Subs;0
hsa-let-7f-2-3p	hsa-let-7f-2-3p:0:0:Subs;22:C>T	hsa-let-7f-2-3p:0:0:Subs;22:C>T	hsa-let-7f-2-3p:0:0:Subs;22:C>T	hsa-let-7f-2-3p:0:0:Subs;22:C>T	hsa-let-7f-2-3p:0:0:Subs;22:C>T	hsa-let-7f-2-3p:0:0:Subs;22:C>T	hsa-let-7f-2-3p:0:0:Subs;22:C>T	hsa-let-7f-2-3p:0:0:Subs;22:C>T	hsa-let-7f-2-3p:0:0:Subs;22:C>T	hsa-let-7f-2-3p:0:0:Subs;22:C>T	hsa-let-7f-2-3p:0:0:Subs;22:C>T	hsa-let-7f-2-3p:0:0:Subs;22:C>T	hsa-let-7f-2-3p:0:0:Subs;22:C>T	hsa-let-7f-2-3p:0:0:Subs;22:C>T	hsa-let-7f-2-3p:0:0:Subs;22:C>T	hsa-let-7f-2-3p:0:0:Subs;22:C>T	hsa-let-7f-2-3p:0:0:Subs;22:C>T	hsa-let-7f-2-3p:0:0:Subs;22:C>T
hsa-let-7g-3p	hsa-let-7g-3p:0:1:Subs;22:C>T	hsa-let-7g-3p:0:1:Subs;22:C>T	hsa-let-7g-3p:0:1:Subs;22:C>T	hsa-let-7g-3p:0:1:Subs;22:C>T	hsa-let-7g-3p:0:1:Subs;22:C>T	hsa-let-7g-3p:0:1:Subs;22:C>T	hsa-let-7g-3p:0:1:Subs;22:C>T	hsa-let-7g-3p:0:1:Subs;22:C>T	hsa-let-7g-3p:0:1:Subs;22:C>T	hsa-let-7g-3p:0:1:Subs;22:C>T	hsa-let-7g-3p:0:1:Subs;22:C>T	hsa-let-7g-3p:0:1:Subs;22:C>T	hsa-let-7g-3p:0:1:Subs;22:C>T	hsa-let-7g-3p:0:1:Subs;22:C>T	hsa-let-7g-3p:0:1:Subs;22:C>T	hsa-let-7g-3p:0:1:Subs;22:C>T	hsa-let-7g-3p:0:1:Subs;22:C>T	hsa-let-7g-3p:0:1:Subs;22:C>T
hsa-let-7g-5p	hsa-let-7g-5p:0:0:Subs;0	hsa-let-7g-5p:0:0:Subs;0	hsa-let-7g-5p:0:0:Subs;0	hsa-let-7g-5p:0:0:Subs;0	hsa-let-7g-5p:0:0:Subs;0	hsa-let-7g-5p:0:0:Subs;0	hsa-let-7g-5p:0:0:Subs;0	hsa-let-7g-5p:0:0:Subs;0	hsa-let-7g-5p:0:0:Subs;0	hsa-let-7g-5p:0:0:Subs;0	hsa-let-7g-5p:0:0:Subs;0	hsa-let-7g-5p:0:0:Subs;0	hsa-let-7g-5p:0:0:Subs;0	hsa-let-7g-5p:0:0:Subs;0	hsa-let-7g-5p:0:0:Subs;0	hsa-let-7g-5p:0:0:Subs;0	hsa-let-7g-5p:0:0:Subs;0	hsa-let-7g-5p:0:0:Subs;0
hsa-let-7i-3p	hsa-let-7i-3p:0:0:Subs;0	hsa-let-7i-3p:0:0:Subs;0	hsa-let-7i-3p:0:0:Subs;0	hsa-let-7i-3p:0:0:Subs;0	hsa-let-7i-3p:0:0:Subs;0	hsa-let-7i-3p:0:-2:Subs;0	hsa-let-7i-3p:0:0:Subs;0	hsa-let-7i-3p:0:0:Subs;0	hsa-let-7i-3p:0:-2:Subs;0	hsa-let-7i-3p:0:0:Subs;0	hsa-let-7i-3p:0:0:Subs;0	hsa-let-7i-3p:0:-2:Subs;0	hsa-let-7i-3p:0:0:Subs;0	hsa-let-7i-3p:0:-2:Subs;0	hsa-let-7i-3p:0:-2:Subs;0	hsa-let-7i-3p:0:0:Subs;0	hsa-let-7i-3p:0:-2:Subs;0	hsa-let-7i-3p:0:-2:Subs;0
hsa-let-7i-5p	hsa-let-7i-5p:0:0:Subs;0	hsa-let-7i-5p:0:0:Subs;0	hsa-let-7i-5p:0:0:Subs;0	hsa-let-7i-5p:0:0:Subs;0	hsa-let-7i-5p:0:0:Subs;0	hsa-let-7i-5p:0:0:Subs;0	hsa-let-7i-5p:0:0:Subs;0	hsa-let-7i-5p:0:0:Subs;0	hsa-let-7i-5p:0:0:Subs;0	hsa-let-7i-5p:0:0:Subs;0	hsa-let-7i-5p:0:0:Subs;0	hsa-let-7i-5p:0:0:Subs;0	hsa-let-7i-5p:0:0:Subs;0	hsa-let-7i-5p:0:0:Subs;0	hsa-let-7i-5p:0:0:Subs;0	hsa-let-7i-5p:0:0:Subs;0	hsa-let-7i-5p:0:0:Subs;0	hsa-let-7i-5p:0:0:Subs;0
hsa-miR-100-5p	hsa-miR-100-5p:0:0:Subs;0	hsa-miR-100-5p:0:0:Subs;0	hsa-miR-100-5p:0:-1:Subs;0	hsa-miR-100-5p:0:0:Subs;0	hsa-miR-100-5p:0:0:Subs;0	hsa-miR-100-5p:0:0:Subs;0	hsa-miR-100-5p:0:0:Subs;0	hsa-miR-100-5p:0:0:Subs;0	hsa-miR-100-5p:0:0:Subs;0	hsa-miR-100-5p:0:0:Subs;0	hsa-miR-100-5p:0:0:Subs;0	hsa-miR-100-5p:0:0:Subs;0	hsa-miR-100-5p:0:0:Subs;0	hsa-miR-100-5p:0:0:Subs;0	hsa-miR-100-5p:0:0:Subs;0	hsa-miR-100-5p:0:0:Subs;0	hsa-miR-100-5p:0:0:Subs;0	hsa-miR-100-5p:0:-2:Subs;0
hsa-miR-101-5p	hsa-miR-101-5p:0:-1:Subs;0	hsa-miR-101-5p:-1:-1:Subs;0	hsa-miR-101-5p:0:-1:Subs;0	hsa-miR-101-5p:0:-1:Subs;0	hsa-miR-101-5p:0:-1:Subs;0	hsa-miR-101-5p:0:-1:Subs;0	hsa-miR-101-5p:0:-1:Subs;0	hsa-miR-101-5p:0:-1:Subs;0	hsa-miR-101-5p:0:-1:Subs;0	hsa-miR-101-5p:0:-1:Subs;0	hsa-miR-101-5p:0:-1:Subs;0	hsa-miR-101-5p:0:-1:Subs;0	hsa-miR-101-5p:0:-1:Subs;0	hsa-miR-101-5p:0:-1:Subs;0	hsa-miR-101-5p:0:-1:Subs;0	hsa-miR-101-5p:0:-1:Subs;0	hsa-miR-101-5p:0:-1:Subs;0	hsa-miR-101-5p:0:-1:Subs;0
hsa-miR-106b-3p	hsa-miR-106b-3p:0:-2:Subs;0	hsa-miR-106b-3p:0:-2:Subs;0	hsa-miR-106b-3p:0:-2:Subs;0	hsa-miR-106b-3p:0:-2:Subs;0	hsa-miR-106b-3p:0:-2:Subs;0	hsa-miR-106b-3p:0:-2:Subs;0	hsa-miR-106b-3p:0:-2:Subs;0	hsa-miR-106b-3p:0:-2:Subs;0	hsa-miR-106b-3p:0:-2:Subs;0	hsa-miR-106b-3p:0:-2:Subs;0	hsa-miR-106b-3p:0:-2:Subs;0	hsa-miR-106b-3p:0:-2:Subs;0	hsa-miR-106b-3p:0:-2:Subs;0	hsa-miR-106b-3p:0:-2:Subs;0	hsa-miR-106b-3p:0:-2:Subs;0	hsa-miR-106b-3p:0:-2:Subs;0	hsa-miR-106b-3p:0:-2:Subs;0	hsa-miR-106b-3p:0:-2:Subs;0
hsa-miR-106b-5p	hsa-miR-106b-5p:0:0:Subs;0	hsa-miR-106b-5p:0:0:Subs;0	hsa-miR-106b-5p:0:0:Subs;0	hsa-miR-106b-5p:0:0:Subs;0	hsa-miR-106b-5p:0:0:Subs;0	hsa-miR-106b-5p:0:0:Subs;0	hsa-miR-106b-5p:0:0:Subs;0	hsa-miR-106b-5p:0:0:Subs;0	hsa-miR-106b-5p:0:0:Subs;0	hsa-miR-106b-5p:0:0:Subs;0	hsa-miR-106b-5p:0:0:Subs;0	hsa-miR-106b-5p:0:0:Subs;0	hsa-miR-106b-5p:0:0:Subs;0	hsa-miR-106b-5p:0:0:Subs;0	hsa-miR-106b-5p:0:0:Subs;0	hsa-miR-106b-5p:0:0:Subs;0	hsa-miR-106b-5p:0:0:Subs;0	hsa-miR-106b-5p:0:0:Subs;0
hsa-miR-107	hsa-miR-107:0:-1:Subs;0	hsa-miR-107:0:-1:Subs;0	hsa-miR-107:0:-1:Subs;0	hsa-miR-107:0:-1:Subs;0	hsa-miR-107:0:-1:Subs;0	hsa-miR-107:0:-2:Subs;0	hsa-miR-107:0:-1:Subs;0	hsa-miR-107:0:-1:Subs;0	hsa-miR-107:0:-2:Subs;0	hsa-miR-107:0:-1:Subs;0	hsa-miR-107:0:-1:Subs;0	hsa-miR-107:0:-2:Subs;0	hsa-miR-107:0:-1:Subs;0	hsa-miR-107:0:-1:Subs;0	hsa-miR-107:0:-1:Subs;0	hsa-miR-107:0:-1:Subs;0	hsa-miR-107:0:-1:Subs;0	hsa-miR-107:0:-4:Subs;0
hsa-miR-10a-5p	hsa-miR-10a-5p:0:-1:Subs;0	hsa-miR-10a-5p:0:-1:Subs;0	hsa-miR-10a-5p:0:-1:Subs;0	hsa-miR-10a-5p:0:-1:Subs;0	hsa-miR-10a-5p:0:-1:Subs;0	hsa-miR-10a-5p:0:-1:Subs;0	hsa-miR-10a-5p:0:-1:Subs;0	hsa-miR-10a-5p:0:-1:Subs;0	hsa-miR-10a-5p:0:-1:Subs;0	hsa-miR-10a-5p:0:-1:Subs;0	hsa-miR-10a-5p:0:-1:Subs;0	hsa-miR-10a-5p:0:-1:Subs;0	hsa-miR-10a-5p:0:-1:Subs;0	hsa-miR-10a-5p:0:-1:Subs;0	hsa-miR-10a-5p:0:-1:Subs;0	hsa-miR-10a-5p:0:-1:Subs;0	hsa-miR-10a-5p:0:-1:Subs;0	hsa-miR-10a-5p:0:-2:Subs;0
hsa-miR-1226-3p	hsa-miR-1226-3p:0:1:Subs;23:G>A	hsa-miR-1226-3p:0:1:Subs;23:G>A	hsa-miR-1226-3p:0:1:Subs;23:G>A	hsa-miR-1226-3p:0:1:Subs;23:G>A	hsa-miR-1226-3p:0:1:Subs;23:G>A	hsa-miR-1226-3p:0:1:Subs;23:G>A	hsa-miR-1226-3p:0:1:Subs;23:G>A	hsa-miR-1226-3p:0:1:Subs;23:G>A	hsa-miR-1226-3p:0:1:Subs;23:G>A	hsa-miR-1226-3p:0:1:Subs;23:G>A	hsa-miR-1226-3p:0:1:Subs;23:G>A	hsa-miR-1226-3p:0:1:Subs;23:G>A	hsa-miR-1226-3p:0:1:Subs;23:G>A	hsa-miR-1226-3p:0:1:Subs;23:G>A	hsa-miR-1226-3p:0:1:Subs;23:G>A	hsa-miR-1226-3p:0:1:Subs;23:G>A	hsa-miR-1226-3p:0:1:Subs;23:G>A	hsa-miR-1226-3p:0:1:Subs;23:G>A
hsa-miR-1227-3p	hsa-miR-1227-3p:0:1:Subs;21:C>A	hsa-miR-1227-3p:0:1:Subs;21:C>A	hsa-miR-1227-3p:0:1:Subs;21:C>A	hsa-miR-1227-3p:0:1:Subs;21:C>A	hsa-miR-1227-3p:0:1:Subs;21:C>A	hsa-miR-1227-3p:0:1:Subs;21:C>A	hsa-miR-1227-3p:0:1:Subs;21:C>A	hsa-miR-1227-3p:0:1:Subs;21:C>A	hsa-miR-1227-3p:0:1:Subs;21:C>A	hsa-miR-1227-3p:0:1:Subs;21:C>A	hsa-miR-1227-3p:0:1:Subs;21:C>A	hsa-miR-1227-3p:0:1:Subs;21:C>A	hsa-miR-1227-3p:0:1:Subs;21:C>A	hsa-miR-1227-3p:0:1:Subs;21:C>A	hsa-miR-1227-3p:0:1:Subs;21:C>A	hsa-miR-1227-3p:0:1:Subs;21:C>A	hsa-miR-1227-3p:0:1:Subs;21:C>A	hsa-miR-1227-3p:0:1:Subs;21:C>A
hsa-miR-1237-3p	hsa-miR-1237-3p:0:1:Subs;22:G>A	hsa-miR-1237-3p:0:1:Subs;22:G>T	hsa-miR-1237-3p:0:1:Subs;22:G>A	hsa-miR-1237-3p:0:1:Subs;22:G>T	hsa-miR-1237-3p:0:1:Subs;22:G>A	hsa-miR-1237-3p:0:1:Subs;22:G>A	hsa-miR-1237-3p:0:1:Subs;22:G>A	hsa-miR-1237-3p:0:1:Subs;22:G>A	hsa-miR-1237-3p:0:1:Subs;22:G>A	hsa-miR-1237-3p:0:1:Subs;22:G>A	hsa-miR-1237-3p:0:1:Subs;22:G>T	hsa-miR-1237-3p:0:1:Subs;22:G>A	hsa-miR-1237-3p:0:1:Subs;22:G>A	hsa-miR-1237-3p:0:1:Subs;22:G>A	hsa-miR-1237-3p:0:1:Subs;22:G>A	hsa-miR-1237-3p:0:1:Subs;22:G>A	hsa-miR-1237-3p:0:1:Subs;22:G>A	hsa-miR-1237-3p:0:1:Subs;22:G>A
hsa-miR-1249	hsa-miR-1249:0:0:Subs;0	hsa-miR-1249:0:0:Subs;0	hsa-miR-1249:0:0:Subs;0	hsa-miR-1249:0:0:Subs;0	hsa-miR-1249:0:0:Subs;0	hsa-miR-1249:0:0:Subs;0	hsa-miR-1249:0:0:Subs;0	hsa-miR-1249:0:0:Subs;0	hsa-miR-1249:0:0:Subs;0	hsa-miR-1249:0:0:Subs;0	hsa-miR-1249:0:0:Subs;0	hsa-miR-1249:0:0:Subs;0	hsa-miR-1249:0:0:Subs;0	hsa-miR-1249:0:0:Subs;0	hsa-miR-1249:0:0:Subs;0	hsa-miR-1249:0:0:Subs;0	hsa-miR-1249:0:0:Subs;0	hsa-miR-1249:0:0:Subs;0
hsa-miR-125a-3p	hsa-miR-125a-3p:0:0:Subs;0	hsa-miR-125a-3p:0:0:Subs;0	hsa-miR-125a-3p:0:-1:Subs;0	hsa-miR-125a-3p:0:0:Subs;0	hsa-miR-125a-3p:0:0:Subs;0	hsa-miR-125a-3p:0:-1:Subs;0	hsa-miR-125a-3p:0:0:Subs;0	hsa-miR-125a-3p:0:0:Subs;0	hsa-miR-125a-3p:0:0:Subs;0	hsa-miR-125a-3p:0:0:Subs;0	hsa-miR-125a-3p:0:0:Subs;0	hsa-miR-125a-3p:0:0:Subs;0	hsa-miR-125a-3p:0:0:Subs;0	hsa-miR-125a-3p:0:0:Subs;0	hsa-miR-125a-3p:0:0:Subs;0	hsa-miR-125a-3p:0:0:Subs;0	hsa-miR-125a-3p:0:-1:Subs;0	hsa-miR-125a-3p:0:0:Subs;0
hsa-miR-125a-5p	hsa-miR-125a-5p:0:0:Subs;0	hsa-miR-125a-5p:0:0:Subs;0	hsa-miR-125a-5p:0:-2:Subs;0	hsa-miR-125a-5p:0:0:Subs;0	hsa-miR-125a-5p:0:0:Subs;0	hsa-miR-125a-5p:0:0:Subs;0	hsa-miR-125a-5p:0:0:Subs;0	hsa-miR-125a-5p:0:-2:Subs;0	hsa-miR-125a-5p:0:-2:Subs;0	hsa-miR-125a-5p:0:0:Subs;0	hsa-miR-125a-5p:0:0:Subs;0	hsa-miR-125a-5p:0:-2:Subs;0	hsa-miR-125a-5p:0:0:Subs;0	hsa-miR-125a-5p:0:0:Subs;0	hsa-miR-125a-5p:0:0:Subs;0	hsa-miR-125a-5p:0:0:Subs;0	hsa-miR-125a-5p:0:0:Subs;0	hsa-miR-125a-5p:0:0:Subs;0
hsa-miR-125b-2-3p	hsa-miR-125b-2-3p:2:2:Subs;0	hsa-miR-125b-2-3p:2:2:Subs;0	hsa-miR-125b-2-3p:2:2:Subs;0	hsa-miR-125b-2-3p:2:2:Subs;0	hsa-miR-125b-2-3p:2:2:Subs;0	hsa-miR-125b-2-3p:2:0:Subs;0	hsa-miR-125b-2-3p:2:2:Subs;0	hsa-miR-125b-2-3p:2:2:Subs;0	hsa-miR-125b-2-3p:2:0:Subs;0	hsa-miR-125b-2-3p:2:2:Subs;0	hsa-miR-125b-2-3p:2:2:Subs;0	hsa-miR-125b-2-3p:2:0:Subs;0	hsa-miR-125b-2-3p:2:2:Subs;0	hsa-miR-125b-2-3p:2:2:Subs;0	hsa-miR-125b-2-3p:2:0:Subs;0	hsa-miR-125b-2-3p:2:2:Subs;0	hsa-miR-125b-2-3p:2:0:Subs;0	hsa-miR-125b-2-3p:2:0:Subs;0
hsa-miR-126-3p	hsa-miR-126-3p:0:0:Subs;0	hsa-miR-126-3p:0:0:Subs;0	hsa-miR-126-3p:0:0:Subs;0	hsa-miR-126-3p:0:0:Subs;0	hsa-miR-126-3p:0:0:Subs;0	hsa-miR-126-3p:0:0:Subs;0	hsa-miR-126-3p:0:0:Subs;0	hsa-miR-126-3p:0:0:Subs;0	hsa-miR-126-3p:0:-2:Subs;0	hsa-miR-126-3p:0:0:Subs;0	hsa-miR-126-3p:0:0:Subs;0	hsa-miR-126-3p:0:-2:Subs;0	hsa-miR-126-3p:0:0:Subs;0	hsa-miR-126-3p:0:0:Subs;0	hsa-miR-126-3p:0:0:Subs;0	hsa-miR-126-3p:0:0:Subs;0	hsa-miR-126-3p:0:-2:Subs;0	hsa-miR-126-3p:0:-2:Subs;0
hsa-miR-126-5p	hsa-miR-126-5p:0:0:Subs;0	hsa-miR-126-5p:0:0:Subs;0	hsa-miR-126-5p:0:0:Subs;0	hsa-miR-126-5p:0:0:Subs;0	hsa-miR-126-5p:0:0:Subs;0	hsa-miR-126-5p:0:0:Subs;0	hsa-miR-126-5p:0:0:Subs;0	hsa-miR-126-5p:0:0:Subs;0	hsa-miR-126-5p:0:0:Subs;0	hsa-miR-126-5p:0:0:Subs;0	hsa-miR-126-5p:0:0:Subs;0	hsa-miR-126-5p:0:0:Subs;0	hsa-miR-126-5p:0:0:Subs;0	hsa-miR-126-5p:0:0:Subs;0	hsa-miR-126-5p:0:0:Subs;0	hsa-miR-126-5p:0:0:Subs;0	hsa-miR-126-5p:0:0:Subs;0	hsa-miR-126-5p:0:0:Subs;0
hsa-miR-1260a	hsa-miR-1260a:0:0:Subs;9:T>G	hsa-miR-1260a:0:0:Subs;9:T>G	hsa-miR-1260a:0:0:Subs;9:T>G	hsa-miR-1260a:0:0:Subs;9:T>G	hsa-miR-1260a:0:0:Subs;9:T>G	hsa-miR-1260a:0:0:Subs;9:T>G	hsa-miR-1260a:0:0:Subs;9:T>G	hsa-miR-1260a:0:0:Subs;9:T>G	hsa-miR-1260a:0:0:Subs;9:T>G	hsa-miR-1260a:0:0:Subs;9:T>G	hsa-miR-1260a:0:0:Subs;9:T>G	hsa-miR-1260a:0:0:Subs;9:T>G	hsa-miR-1260a:0:0:Subs;9:T>G	hsa-miR-1260a:0:0:Subs;9:T>G	hsa-miR-1260a:0:0:Subs;9:T>G	hsa-miR-1260a:0:0:Subs;9:T>G	hsa-miR-1260a:0:0:Subs;9:T>G	hsa-miR-1260a:0:0:Subs;9:T>G
hsa-miR-1260b	hsa-miR-1260b:0:-1:Subs;9:A>G	hsa-miR-1260b:0:-1:Subs;9:A>G	hsa-miR-1260b:0:-1:Subs;9:A>G	hsa-miR-1260b:0:-1:Subs;9:A>G	hsa-miR-1260b:0:-1:Subs;9:A>G	hsa-miR-1260b:0:-1:Subs;9:A>G	hsa-miR-1260b:0:-1:Subs;9:A>G	hsa-miR-1260b:0:-1:Subs;9:A>G	hsa-miR-1260b:0:-1:Subs;9:A>G	hsa-miR-1260b:0:-1:Subs;9:A>G	hsa-miR-1260b:0:-1:Subs;9:A>G	hsa-miR-1260b:0:-1:Subs;9:A>G	hsa-miR-1260b:0:-1:Subs;9:A>G	hsa-miR-1260b:0:-1:Subs;9:A>G	hsa-miR-1260b:0:-1:Subs;9:A>G	hsa-miR-1260b:0:-1:Subs;9:A>G	hsa-miR-1260b:0:-1:Subs;9:A>G	hsa-miR-1260b:0:-1:Subs;9:A>G
hsa-miR-1271-5p	hsa-miR-1271-5p:0:-1:Subs;0	hsa-miR-1271-5p:0:-1:Subs;0	hsa-miR-1271-5p:0:-1:Subs;0	hsa-miR-1271-5p:0:-1:Subs;0	hsa-miR-1271-5p:0:-1:Subs;0	hsa-miR-1271-5p:0:0:Subs;0	hsa-miR-1271-5p:0:-1:Subs;0	hsa-miR-1271-5p:0:-1:Subs;0	hsa-miR-1271-5p:0:0:Subs;0	hsa-miR-1271-5p:0:-1:Subs;0	hsa-miR-1271-5p:0:-1:Subs;0	hsa-miR-1271-5p:0:0:Subs;0	hsa-miR-1271-5p:0:-1:Subs;0	hsa-miR-1271-5p:0:0:Subs;0	hsa-miR-1271-5p:0:-1:Subs;0	hsa-miR-1271-5p:0:-1:Subs;0	hsa-miR-1271-5p:0:0:Subs;0	hsa-miR-1271-5p:0:0:Subs;0
hsa-miR-1276	hsa-miR-1276:0:2:Subs;0	hsa-miR-1276:0:2:Subs;0	hsa-miR-1276:0:2:Subs;0	hsa-miR-1276:0:2:Subs;0	hsa-miR-1276:0:2:Subs;0	hsa-miR-1276:0:2:Subs;0	hsa-miR-1276:0:2:Subs;0	hsa-miR-1276:0:2:Subs;0	hsa-miR-1276:0:0:Subs;0	hsa-miR-1276:0:2:Subs;0	hsa-miR-1276:0:2:Subs;0	hsa-miR-1276:0:0:Subs;0	hsa-miR-1276:0:2:Subs;0	hsa-miR-1276:0:2:Subs;0	hsa-miR-1276:0:0:Subs;0	hsa-miR-1276:0:2:Subs;0	hsa-miR-1276:0:0:Subs;0	hsa-miR-1276:0:0:Subs;0
hsa-miR-128-1-5p	hsa-miR-128-1-5p:0:-2:Subs;0	hsa-miR-128-1-5p:0:-2:Subs;0	hsa-miR-128-1-5p:0:-2:Subs;0	hsa-miR-128-1-5p:0:-2:Subs;0	hsa-miR-128-1-5p:0:0:Subs;0	hsa-miR-128-1-5p:0:-2:Subs;0	hsa-miR-128-1-5p:0:0:Subs;0	hsa-miR-128-1-5p:0:0:Subs;0	hsa-miR-128-1-5p:0:-2:Subs;0	hsa-miR-128-1-5p:0:-2:Subs;0	hsa-miR-128-1-5p:0:-2:Subs;0	hsa-miR-128-1-5p:0:-2:Subs;0	hsa-miR-128-1-5p:0:0:Subs;0	hsa-miR-128-1-5p:0:0:Subs;0	hsa-miR-128-1-5p:0:-2:Subs;0	hsa-miR-128-1-5p:0:0:Subs;0	hsa-miR-128-1-5p:0:-2:Subs;0	hsa-miR-128-1-5p:0:-2:Subs;0
hsa-miR-1296-5p	hsa-miR-1296-5p:0:0:Subs;0	hsa-miR-1296-5p:0:0:Subs;0	hsa-miR-1296-5p:0:0:Subs;0	hsa-miR-1296-5p:0:0:Subs;0	hsa-miR-1296-5p:0:-2:Subs;0	hsa-miR-1296-5p:0:-2:Subs;0	hsa-miR-1296-5p:0:0:Subs;0	hsa-miR-1296-5p:0:-2:Subs;0	hsa-miR-1296-5p:0:-2:Subs;0	hsa-miR-1296-5p:0:0:Subs;0	hsa-miR-1296-5p:0:-2:Subs;0	hsa-miR-1296-5p:0:-2:Subs;0	hsa-miR-1296-5p:0:0:Subs;0	hsa-miR-1296-5p:0:-2:Subs;0	hsa-miR-1296-5p:0:-2:Subs;0	hsa-miR-1296-5p:0:0:Subs;0	hsa-miR-1296-5p:0:-2:Subs;0	hsa-miR-1296-5p:0:-2:Subs;0
hsa-miR-1298-5p	hsa-miR-1298-5p:0:0:Subs;0	hsa-miR-1298-5p:0:0:Subs;0	hsa-miR-1298-5p:0:0:Subs;0	hsa-miR-1298-5p:0:0:Subs;0	hsa-miR-1298-5p:0:0:Subs;0	hsa-miR-1298-5p:0:0:Subs;0	hsa-miR-1298-5p:0:0:Subs;0	hsa-miR-1298-5p:0:0:Subs;0	hsa-miR-1298-5p:0:0:Subs;0	hsa-miR-1298-5p:0:0:Subs;0	hsa-miR-1298-5p:0:0:Subs;0	hsa-miR-1298-5p:0:0:Subs;0	hsa-miR-1298-5p:0:0:Subs;0	hsa-miR-1298-5p:0:0:Subs;0	hsa-miR-1298-5p:0:0:Subs;0	hsa-miR-1298-5p:0:0:Subs;0	hsa-miR-1298-5p:0:0:Subs;0	hsa-miR-1298-5p:0:0:Subs;0
hsa-miR-1301-3p	hsa-miR-1301-3p:0:0:Subs;0	hsa-miR-1301-3p:0:0:Subs;0	hsa-miR-1301-3p:0:0:Subs;0	hsa-miR-1301-3p:0:0:Subs;0	hsa-miR-1301-3p:0:-2:Subs;0	hsa-miR-1301-3p:0:-2:Subs;0	hsa-miR-1301-3p:0:0:Subs;0	hsa-miR-1301-3p:0:-2:Subs;0	hsa-miR-1301-3p:0:-2:Subs;0	hsa-miR-1301-3p:0:0:Subs;0	hsa-miR-1301-3p:0:-2:Subs;0	hsa-miR-1301-3p:0:-2:Subs;0	hsa-miR-1301-3p:0:1:Subs;25:A>T	hsa-miR-1301-3p:0:-2:Subs;0	hsa-miR-1301-3p:0:-2:Subs;0	hsa-miR-1301-3p:0:0:Subs;0	hsa-miR-1301-3p:0:-2:Subs;0	hsa-miR-1301-3p:0:-2:Subs;0
hsa-miR-1306-5p	hsa-miR-1306-5p:0:0:Subs;0	hsa-miR-1306-5p:0:-1:Subs;0	hsa-miR-1306-5p:0:-1:Subs;0	hsa-miR-1306-5p:0:-1:Subs;0	hsa-miR-1306-5p:0:-1:Subs;0	hsa-miR-1306-5p:0:-2:Subs;0	hsa-miR-1306-5p:0:-1:Subs;0	hsa-miR-1306-5p:0:-1:Subs;0	hsa-miR-1306-5p:0:-2:Subs;0	hsa-miR-1306-5p:0:-1:Subs;0	hsa-miR-1306-5p:0:-1:Subs;0	hsa-miR-1306-5p:0:-2:Subs;0	hsa-miR-1306-5p:0:0:Subs;0	hsa-miR-1306-5p:0:-1:Subs;0	hsa-miR-1306-5p:0:-2:Subs;0	hsa-miR-1306-5p:0:0:Subs;0	hsa-miR-1306-5p:0:-1:Subs;0	hsa-miR-1306-5p:0:-2:Subs;0
hsa-miR-1307-3p	hsa-miR-1307-3p:0:1:Subs;0	hsa-miR-1307-3p:0:1:Subs;0	hsa-miR-1307-3p:0:1:Subs;0	hsa-miR-1307-3p:0:1:Subs;0	hsa-miR-1307-3p:0:1:Subs;0	hsa-miR-1307-3p:0:0:Subs;0	hsa-miR-1307-3p:0:1:Subs;0	hsa-miR-1307-3p:0:1:Subs;0	hsa-miR-1307-3p:0:0:Subs;0	hsa-miR-1307-3p:0:1:Subs;0	hsa-miR-1307-3p:0:1:Subs;0	hsa-miR-1307-3p:0:0:Subs;0	hsa-miR-1307-3p:0:1:Subs;0	hsa-miR-1307-3p:0:0:Subs;0	hsa-miR-1307-3p:0:0:Subs;0	hsa-miR-1307-3p:0:1:Subs;0	hsa-miR-1307-3p:0:0:Subs;0	hsa-miR-1307-3p:0:0:Subs;0
hsa-miR-1307-5p	hsa-miR-1307-5p:0:0:Subs;0	hsa-miR-1307-5p:0:0:Subs;0	hsa-miR-1307-5p:0:0:Subs;0	hsa-miR-1307-5p:0:0:Subs;0	hsa-miR-1307-5p:0:0:Subs;0	hsa-miR-1307-5p:0:0:Subs;0	hsa-miR-1307-5p:0:0:Subs;0	hsa-miR-1307-5p:0:0:Subs;0	hsa-miR-1307-5p:0:0:Subs;0	hsa-miR-1307-5p:0:0:Subs;0	hsa-miR-1307-5p:0:0:Subs;0	hsa-miR-1307-5p:0:0:Subs;0	hsa-miR-1307-5p:0:0:Subs;0	hsa-miR-1307-5p:0:0:Subs;0	hsa-miR-1307-5p:0:0:Subs;0	hsa-miR-1307-5p:0:0:Subs;0	hsa-miR-1307-5p:0:0:Subs;0	hsa-miR-1307-5p:0:0:Subs;0
hsa-miR-130a-3p	hsa-miR-130a-3p:0:-2:Subs;0	hsa-miR-130a-3p:0:-2:Subs;0	hsa-miR-130a-3p:0:-2:Subs;0	hsa-miR-130a-3p:0:-2:Subs;0	hsa-miR-130a-3p:0:-1:Subs;0	hsa-miR-130a-3p:0:-1:Subs;0	hsa-miR-130a-3p:0:-2:Subs;0	hsa-miR-130a-3p:0:-2:Subs;0	hsa-miR-130a-3p:0:-1:Subs;0	hsa-miR-130a-3p:0:-2:Subs;0	hsa-miR-130a-3p:0:-1:Subs;0	hsa-miR-130a-3p:0:-1:Subs;0	hsa-miR-130a-3p:0:-2:Subs;0	hsa-miR-130a-3p:0:-2:Subs;0	hsa-miR-130a-3p:0:-1:Subs;0	hsa-miR-130a-3p:0:-2:Subs;0	hsa-miR-130a-3p:0:-1:Subs;0	hsa-miR-130a-3p:0:-1:Subs;0
hsa-miR-130b-5p	hsa-miR-130b-5p:0:1:Subs;0	hsa-miR-130b-5p:0:1:Subs;0	hsa-miR-130b-5p:0:1:Subs;0	hsa-miR-130b-5p:0:1:Subs;0	hsa-miR-130b-5p:0:1:Subs;0	hsa-miR-130b-5p:0:1:Subs;0	hsa-miR-130b-5p:0:1:Subs;0	hsa-miR-130b-5p:0:1:Subs;0	hsa-miR-130b-5p:0:1:Subs;0	hsa-miR-130b-5p:0:1:Subs;0	hsa-miR-130b-5p:0:1:Subs;0	hsa-miR-130b-5p:0:1:Subs;0	hsa-miR-130b-5p:0:1:Subs;0	hsa-miR-130b-5p:0:1:Subs;0	hsa-miR-130b-5p:0:1:Subs;0	hsa-miR-130b-5p:0:1:Subs;0	hsa-miR-130b-5p:0:1:Subs;0	hsa-miR-130b-5p:0:1:Subs;0
hsa-miR-132-3p	hsa-miR-132-3p:0:0:Subs;0	hsa-miR-132-3p:0:0:Subs;0	hsa-miR-132-3p:0:0:Subs;0	hsa-miR-132-3p:0:0:Subs;0	hsa-miR-132-3p:0:0:Subs;0	hsa-miR-132-3p:0:0:Subs;0	hsa-miR-132-3p:0:0:Subs;0	hsa-miR-132-3p:0:0:Subs;0	hsa-miR-132-3p:0:0:Subs;0	hsa-miR-132-3p:0:0:Subs;0	hsa-miR-132-3p:0:0:Subs;0	hsa-miR-132-3p:0:0:Subs;0	hsa-miR-132-3p:0:0:Subs;0	hsa-miR-132-3p:0:0:Subs;0	hsa-miR-132-3p:0:0:Subs;0	hsa-miR-132-3p:0:0:Subs;0	hsa-miR-132-3p:0:0:Subs;0	hsa-miR-132-3p:0:0:Subs;0
hsa-miR-132-5p	hsa-miR-132-5p:0:0:Subs;0	hsa-miR-132-5p:0:0:Subs;0	hsa-miR-132-5p:0:0:Subs;0	hsa-miR-132-5p:0:0:Subs;0	hsa-miR-132-5p:0:0:Subs;0	hsa-miR-132-5p:0:0:Subs;0	hsa-miR-132-5p:0:0:Subs;0	hsa-miR-132-5p:0:0:Subs;0	hsa-miR-132-5p:0:0:Subs;0	hsa-miR-132-5p:0:0:Subs;0	hsa-miR-132-5p:0:0:Subs;0	hsa-miR-132-5p:0:0:Subs;0	hsa-miR-132-5p:0:0:Subs;0	hsa-miR-132-5p:0:0:Subs;0	hsa-miR-132-5p:0:0:Subs;0	hsa-miR-132-5p:0:0:Subs;0	hsa-miR-132-5p:0:0:Subs;0	hsa-miR-132-5p:0:0:Subs;0
hsa-miR-1343-3p	hsa-miR-1343-3p:0:0:Subs;0	hsa-miR-1343-3p:0:0:Subs;0	hsa-miR-1343-3p:0:0:Subs;0	hsa-miR-1343-3p:0:0:Subs;0	hsa-miR-1343-3p:0:0:Subs;0	hsa-miR-1343-3p:0:-1:Subs;0	hsa-miR-1343-3p:0:0:Subs;0	hsa-miR-1343-3p:0:0:Subs;0	hsa-miR-1343-3p:0:-1:Subs;0	hsa-miR-1343-3p:0:0:Subs;0	hsa-miR-1343-3p:0:0:Subs;0	hsa-miR-1343-3p:0:-1:Subs;0	hsa-miR-1343-3p:0:0:Subs;0	hsa-miR-1343-3p:0:0:Subs;0	hsa-miR-1343-3p:0:0:Subs;0	hsa-miR-1343-3p:0:0:Subs;0	hsa-miR-1343-3p:0:1:Subs;0	hsa-miR-1343-3p:0:-1:Subs;0
hsa-miR-140-3p	hsa-miR-140-3p:1:2:Subs;0	hsa-miR-140-3p:1:2:Subs;0	hsa-miR-140-3p:1:2:Subs;0	hsa-miR-140-3p:1:2:Subs;0	hsa-miR-140-3p:1:2:Subs;0	hsa-miR-140-3p:1:2:Subs;0	hsa-miR-140-3p:1:2:Subs;0	hsa-miR-140-3p:1:2:Subs;0	hsa-miR-140-3p:1:2:Subs;0	hsa-miR-140-3p:1:2:Subs;0	hsa-miR-140-3p:1:2:Subs;0	hsa-miR-140-3p:1:2:Subs;0	hsa-miR-140-3p:1:2:Subs;0	hsa-miR-140-3p:1:2:Subs;0	hsa-miR-140-3p:1:2:Subs;0	hsa-miR-140-3p:1:2:Subs;0	hsa-miR-140-3p:1:2:Subs;0	hsa-miR-140-3p:0:2:Subs;23:C>A
hsa-miR-140-5p	hsa-miR-140-5p:0:0:Subs;0	hsa-miR-140-5p:0:0:Subs;0	hsa-miR-140-5p:0:0:Subs;0	hsa-miR-140-5p:0:0:Subs;0	hsa-miR-140-5p:0:0:Subs;0	hsa-miR-140-5p:0:0:Subs;0	hsa-miR-140-5p:0:0:Subs;0	hsa-miR-140-5p:0:0:Subs;0	hsa-miR-140-5p:0:0:Subs;0	hsa-miR-140-5p:0:0:Subs;0	hsa-miR-140-5p:0:0:Subs;0	hsa-miR-140-5p:0:0:Subs;0	hsa-miR-140-5p:0:0:Subs;0	hsa-miR-140-5p:0:0:Subs;0	hsa-miR-140-5p:0:0:Subs;0	hsa-miR-140-5p:0:0:Subs;0	hsa-miR-140-5p:0:0:Subs;0	hsa-miR-140-5p:0:0:Subs;0
hsa-miR-141-3p	hsa-miR-141-3p:0:-1:Subs;0	hsa-miR-141-3p:0:-1:Subs;0	hsa-miR-141-3p:0:-1:Subs;0	hsa-miR-141-3p:0:-1:Subs;0	hsa-miR-141-3p:0:-1:Subs;0	hsa-miR-141-3p:0:-1:Subs;0	hsa-miR-141-3p:0:-1:Subs;0	hsa-miR-141-3p:0:-1:Subs;0	hsa-miR-141-3p:0:-1:Subs;0	hsa-miR-141-3p:0:-1:Subs;0	hsa-miR-141-3p:0:-1:Subs;0	hsa-miR-141-3p:0:-1:Subs;0	hsa-miR-141-3p:0:-1:Subs;0	hsa-miR-141-3p:0:-1:Subs;0	hsa-miR-141-3p:0:-1:Subs;0	hsa-miR-141-3p:0:-1:Subs;0	hsa-miR-141-3p:0:-1:Subs;0	hsa-miR-141-3p:0:-1:Subs;0
hsa-miR-142-3p	hsa-miR-142-3p:0:0:Subs;0	hsa-miR-142-3p:0:0:Subs;0	hsa-miR-142-3p:0:0:Subs;0	hsa-miR-142-3p:0:0:Subs;0	hsa-miR-142-3p:0:0:Subs;0	hsa-miR-142-3p:0:0:Subs;0	hsa-miR-142-3p:0:0:Subs;0	hsa-miR-142-3p:0:0:Subs;0	hsa-miR-142-3p:0:0:Subs;0	hsa-miR-142-3p:0:0:Subs;0	hsa-miR-142-3p:0:0:Subs;0	hsa-miR-142-3p:0:0:Subs;0	hsa-miR-142-3p:0:0:Subs;0	hsa-miR-142-3p:0:0:Subs;0	hsa-miR-142-3p:0:0:Subs;0	hsa-miR-142-3p:0:0:Subs;0	hsa-miR-142-3p:0:0:Subs;0	hsa-miR-142-3p:0:0:Subs;0
hsa-miR-142-5p	hsa-miR-142-5p:-2:-3:Subs;0	hsa-miR-142-5p:0:0:Subs;0	hsa-miR-142-5p:0:0:Subs;0	hsa-miR-142-5p:0:0:Subs;0	hsa-miR-142-5p:0:0:Subs;0	hsa-miR-142-5p:0:0:Subs;0	hsa-miR-142-5p:-2:-3:Subs;0	hsa-miR-142-5p:0:0:Subs;0	hsa-miR-142-5p:0:0:Subs;0	hsa-miR-142-5p:0:0:Subs;0	hsa-miR-142-5p:0:0:Subs;0	hsa-miR-142-5p:0:0:Subs;0	hsa-miR-142-5p:-2:-1:Subs;0	hsa-miR-142-5p:0:0:Subs;0	hsa-miR-142-5p:0:0:Subs;0	hsa-miR-142-5p:-2:-1:Subs;0	hsa-miR-142-5p:0:0:Subs;0	hsa-miR-142-5p:0:0:Subs;0
hsa-miR-143-3p	hsa-miR-143-3p:0:-1:Subs;0	hsa-miR-143-3p:0:-1:Subs;0	hsa-miR-143-3p:0:-1:Subs;0	hsa-miR-143-3p:0:-1:Subs;0	hsa-miR-143-3p:0:-1:Subs;0	hsa-miR-143-3p:0:-1:Subs;0	hsa-miR-143-3p:0:-1:Subs;0	hsa-miR-143-3p:0:-1:Subs;0	hsa-miR-143-3p:0:-1:Subs;0	hsa-miR-143-3p:0:-1:Subs;0	hsa-miR-143-3p:0:-1:Subs;0	hsa-miR-143-3p:0:-1:Subs;0	hsa-miR-143-3p:0:-1:Subs;0	hsa-miR-143-3p:0:-1:Subs;0	hsa-miR-143-3p:0:-1:Subs;0	hsa-miR-143-3p:0:-1:Subs;0	hsa-miR-143-3p:0:-1:Subs;0	hsa-miR-143-3p:0:-1:Subs;0
hsa-miR-144-3p	hsa-miR-144-3p:-1:-1:Subs;0	hsa-miR-144-3p:0:0:Subs;0	hsa-miR-144-3p:0:0:Subs;0	hsa-miR-144-3p:0:0:Subs;0	hsa-miR-144-3p:0:0:Subs;0	hsa-miR-144-3p:0:0:Subs;0	hsa-miR-144-3p:0:0:Subs;0	hsa-miR-144-3p:0:0:Subs;0	hsa-miR-144-3p:0:0:Subs;0	hsa-miR-144-3p:0:0:Subs;0	hsa-miR-144-3p:0:0:Subs;0	hsa-miR-144-3p:0:0:Subs;0	hsa-miR-144-3p:-1:0:Subs;0	hsa-miR-144-3p:0:0:Subs;0	hsa-miR-144-3p:0:0:Subs;0	hsa-miR-144-3p:0:0:Subs;0	hsa-miR-144-3p:0:0:Subs;0	hsa-miR-144-3p:0:0:Subs;0
hsa-miR-144-5p	hsa-miR-144-5p:0:1:Subs;0	hsa-miR-144-5p:0:1:Subs;0	hsa-miR-144-5p:0:1:Subs;0	hsa-miR-144-5p:0:1:Subs;0	hsa-miR-144-5p:0:1:Subs;0	hsa-miR-144-5p:0:1:Subs;0	hsa-miR-144-5p:0:1:Subs;0	hsa-miR-144-5p:0:1:Subs;0	hsa-miR-144-5p:0:1:Subs;0	hsa-miR-144-5p:0:1:Subs;0	hsa-miR-144-5p:0:1:Subs;0	hsa-miR-144-5p:0:1:Subs;0	hsa-miR-144-5p:0:1:Subs;0	hsa-miR-144-5p:0:1:Subs;0	hsa-miR-144-5p:0:1:Subs;0	hsa-miR-144-5p:0:1:Subs;0	hsa-miR-144-5p:0:1:Subs;0	hsa-miR-144-5p:0:1:Subs;0
hsa-miR-1468-5p	hsa-miR-1468-5p:0:1:Subs;0	hsa-miR-1468-5p:0:1:Subs;0	hsa-miR-1468-5p:0:1:Subs;0	hsa-miR-1468-5p:0:1:Subs;0	hsa-miR-1468-5p:0:1:Subs;0	hsa-miR-1468-5p:0:1:Subs;0	hsa-miR-1468-5p:0:1:Subs;0	hsa-miR-1468-5p:0:1:Subs;0	hsa-miR-1468-5p:0:1:Subs;0	hsa-miR-1468-5p:0:1:Subs;0	hsa-miR-1468-5p:0:1:Subs;0	hsa-miR-1468-5p:0:1:Subs;0	hsa-miR-1468-5p:0:1:Subs;0	hsa-miR-1468-5p:0:1:Subs;0	hsa-miR-1468-5p:0:1:Subs;0	hsa-miR-1468-5p:0:1:Subs;0	hsa-miR-1468-5p:0:1:Subs;0	hsa-miR-1468-5p:0:1:Subs;0
hsa-miR-146a-3p	hsa-miR-146a-3p:-1:-1:Subs;22:A>T	hsa-miR-146a-3p:-1:-1:Subs;0	hsa-miR-146a-3p:-1:-1:Subs;5:C>G	hsa-miR-146a-3p:0:-1:Subs;4:C>G	hsa-miR-146a-3p:-2:-2:Subs;0	hsa-miR-146a-3p:-1:-1:Subs;5:C>G;22:A>T	hsa-miR-146a-3p:0:-1:Subs;4:C>G	hsa-miR-146a-3p:-2:-2:Subs;0	hsa-miR-146a-3p:-2:-3:Subs;0	hsa-miR-146a-3p:0:-1:Subs;4:C>G	hsa-miR-146a-3p:-2:-2:Subs;0	hsa-miR-146a-3p:-1:-1:Subs;22:A>T	hsa-miR-146a-3p:0:-1:Subs;4:C>G	hsa-miR-146a-3p:-2:-2:Subs;0	hsa-miR-146a-3p:-1:-2:Subs;0	hsa-miR-146a-3p:0:-1:Subs;4:C>G	hsa-miR-146a-3p:-1:-1:Subs;5:C>G;22:A>T	hsa-miR-146a-3p:0:-1:Subs;4:C>G
hsa-miR-146a-5p	hsa-miR-146a-5p:0:0:Subs;0	hsa-miR-146a-5p:0:0:Subs;0	hsa-miR-146a-5p:0:0:Subs;0	hsa-miR-146a-5p:0:0:Subs;0	hsa-miR-146a-5p:0:0:Subs;0	hsa-miR-146a-5p:0:0:Subs;0	hsa-miR-146a-5p:0:0:Subs;0	hsa-miR-146a-5p:0:0:Subs;0	hsa-miR-146a-5p:0:0:Subs;0	hsa-miR-146a-5p:0:0:Subs;0	hsa-miR-146a-5p:0:0:Subs;0	hsa-miR-146a-5p:0:0:Subs;0	hsa-miR-146a-5p:0:0:Subs;0	hsa-miR-146a-5p:0:0:Subs;0	hsa-miR-146a-5p:0:0:Subs;0	hsa-miR-146a-5p:0:0:Subs;0	hsa-miR-146a-5p:0:0:Subs;0	hsa-miR-146a-5p:0:0:Subs;0
hsa-miR-146b-3p	hsa-miR-146b-3p:1:1:Subs;0	hsa-miR-146b-3p:1:1:Subs;0	hsa-miR-146b-3p:1:1:Subs;0	hsa-miR-146b-3p:1:1:Subs;0	hsa-miR-146b-3p:1:1:Subs;0	hsa-miR-146b-3p:1:1:Subs;0	hsa-miR-146b-3p:1:1:Subs;0	hsa-miR-146b-3p:1:1:Subs;0	hsa-miR-146b-3p:1:1:Subs;0	hsa-miR-146b-3p:1:1:Subs;0	hsa-miR-146b-3p:1:1:Subs;0	hsa-miR-146b-3p:1:1:Subs;0	hsa-miR-146b-3p:1:1:Subs;0	hsa-miR-146b-3p:1:1:Subs;0	hsa-miR-146b-3p:1:1:Subs;0	hsa-miR-146b-3p:1:1:Subs;0	hsa-miR-146b-3p:1:1:Subs;0	hsa-miR-146b-3p:1:1:Subs;0
hsa-miR-146b-5p	hsa-miR-146b-5p:0:2:Subs;0	hsa-miR-146b-5p:0:2:Subs;0	hsa-miR-146b-5p:0:2:Subs;0	hsa-miR-146b-5p:0:2:Subs;0	hsa-miR-146b-5p:0:2:Subs;0	hsa-miR-146b-5p:0:2:Subs;0	hsa-miR-146b-5p:0:2:Subs;0	hsa-miR-146b-5p:0:2:Subs;0	hsa-miR-146b-5p:0:2:Subs;0	hsa-miR-146b-5p:0:2:Subs;0	hsa-miR-146b-5p:0:2:Subs;0	hsa-miR-146b-5p:0:2:Subs;0	hsa-miR-146b-5p:0:2:Subs;0	hsa-miR-146b-5p:0:2:Subs;0	hsa-miR-146b-5p:0:2:Subs;0	hsa-miR-146b-5p:0:2:Subs;0	hsa-miR-146b-5p:0:2:Subs;0	hsa-miR-146b-5p:0:1:Subs;0
hsa-miR-147b	hsa-miR-147b:0:-1:Subs;0	hsa-miR-147b:0:-1:Subs;0	hsa-miR-147b:0:-1:Subs;0	hsa-miR-147b:-1:-1:Subs;0	hsa-miR-147b:-1:-1:Subs;0	hsa-miR-147b:-1:-1:Subs;0	hsa-miR-147b:-1:-1:Subs;0	hsa-miR-147b:-1:-1:Subs;0	hsa-miR-147b:0:-1:Subs;0	hsa-miR-147b:-1:-1:Subs;0	hsa-miR-147b:-1:-1:Subs;0	hsa-miR-147b:-1:-1:Subs;0	hsa-miR-147b:-1:-1:Subs;0	hsa-miR-147b:-1:-1:Subs;0	hsa-miR-147b:0:-1:Subs;0	hsa-miR-147b:-1:-1:Subs;0	hsa-miR-147b:-1:-1:Subs;0	hsa-miR-147b:0:-1:Subs;0
hsa-miR-148a-3p	hsa-miR-148a-3p:0:0:Subs;0	hsa-miR-148a-3p:0:0:Subs;0	hsa-miR-148a-3p:0:0:Subs;0	hsa-miR-148a-3p:0:0:Subs;0	hsa-miR-148a-3p:0:0:Subs;0	hsa-miR-148a-3p:0:0:Subs;0	hsa-miR-148a-3p:0:0:Subs;0	hsa-miR-148a-3p:0:0:Subs;0	hsa-miR-148a-3p:0:0:Subs;0	hsa-miR-148a-3p:0:0:Subs;0	hsa-miR-148a-3p:0:0:Subs;0	hsa-miR-148a-3p:0:0:Subs;0	hsa-miR-148a-3p:0:0:Subs;0	hsa-miR-148a-3p:0:0:Subs;0	hsa-miR-148a-3p:0:0:Subs;0	hsa-miR-148a-3p:0:0:Subs;0	hsa-miR-148a-3p:0:0:Subs;0	hsa-miR-148a-3p:0:0:Subs;0
hsa-miR-148a-5p	hsa-miR-148a-5p:0:0:Subs;0	hsa-miR-148a-5p:0:0:Subs;0	hsa-miR-148a-5p:0:0:Subs;0	hsa-miR-148a-5p:0:0:Subs;0	hsa-miR-148a-5p:0:0:Subs;0	hsa-miR-148a-5p:0:0:Subs;0	hsa-miR-148a-5p:0:0:Subs;0	hsa-miR-148a-5p:0:0:Subs;0	hsa-miR-148a-5p:0:0:Subs;0	hsa-miR-148a-5p:0:0:Subs;0	hsa-miR-148a-5p:0:0:Subs;0	hsa-miR-148a-5p:0:0:Subs;0	hsa-miR-148a-5p:0:0:Subs;0	hsa-miR-148a-5p:0:0:Subs;0	hsa-miR-148a-5p:0:0:Subs;0	hsa-miR-148a-5p:0:0:Subs;0	hsa-miR-148a-5p:0:0:Subs;0	hsa-miR-148a-5p:0:0:Subs;0
hsa-miR-148b-3p	hsa-miR-148b-3p:0:2:Subs;23:C>T	hsa-miR-148b-3p:0:2:Subs;23:C>T	hsa-miR-148b-3p:0:2:Subs;23:C>T	hsa-miR-148b-3p:0:2:Subs;23:C>T	hsa-miR-148b-3p:0:2:Subs;23:C>T	hsa-miR-148b-3p:0:1:Subs;23:C>T	hsa-miR-148b-3p:0:2:Subs;23:C>T	hsa-miR-148b-3p:0:2:Subs;23:C>T	hsa-miR-148b-3p:0:1:Subs;23:C>T	hsa-miR-148b-3p:0:2:Subs;23:C>T	hsa-miR-148b-3p:0:2:Subs;23:C>T	hsa-miR-148b-3p:0:1:Subs;23:C>T	hsa-miR-148b-3p:0:2:Subs;23:C>T	hsa-miR-148b-3p:0:2:Subs;23:C>T	hsa-miR-148b-3p:0:1:Subs;23:C>T	hsa-miR-148b-3p:0:2:Subs;23:C>T	hsa-miR-148b-3p:0:1:Subs;23:C>T	hsa-miR-148b-3p:0:1:Subs;23:C>T
hsa-miR-148b-5p	hsa-miR-148b-5p:-1:1:Subs;0	hsa-miR-148b-5p:-1:1:Subs;0	hsa-miR-148b-5p:-1:1:Subs;0	hsa-miR-148b-5p:-1:1:Subs;0	hsa-miR-148b-5p:-1:1:Subs;0	hsa-miR-148b-5p:-1:1:Subs;0	hsa-miR-148b-5p:-1:1:Subs;0	hsa-miR-148b-5p:-1:1:Subs;0	hsa-miR-148b-5p:-1:1:Subs;0	hsa-miR-148b-5p:-1:1:Subs;0	hsa-miR-148b-5p:-1:1:Subs;0	hsa-miR-148b-5p:-1:1:Subs;0	hsa-miR-148b-5p:-1:1:Subs;0	hsa-miR-148b-5p:-1:1:Subs;0	hsa-miR-148b-5p:-1:1:Subs;0	hsa-miR-148b-5p:-1:1:Subs;0	hsa-miR-148b-5p:-1:1:Subs;0	hsa-miR-148b-5p:-1:1:Subs;0
hsa-miR-149-5p	hsa-miR-149-5p:0:0:Subs;0	hsa-miR-149-5p:0:0:Subs;0	hsa-miR-149-5p:0:0:Subs;0	hsa-miR-149-5p:0:0:Subs;0	hsa-miR-149-5p:0:-2:Subs;0	hsa-miR-149-5p:0:-3:Subs;0	hsa-miR-149-5p:0:0:Subs;0	hsa-miR-149-5p:0:-2:Subs;0	hsa-miR-149-5p:0:-3:Subs;0	hsa-miR-149-5p:0:0:Subs;0	hsa-miR-149-5p:0:-2:Subs;0	hsa-miR-149-5p:0:-3:Subs;0	hsa-miR-149-5p:0:0:Subs;0	hsa-miR-149-5p:0:-3:Subs;0	hsa-miR-149-5p:0:-3:Subs;0	hsa-miR-149-5p:0:0:Subs;0	hsa-miR-149-5p:0:-3:Subs;0	hsa-miR-149-5p:0:-3:Subs;0
hsa-miR-150-5p	hsa-miR-150-5p:0:0:Subs;0	hsa-miR-150-5p:0:0:Subs;0	hsa-miR-150-5p:0:0:Subs;0	hsa-miR-150-5p:0:0:Subs;0	hsa-miR-150-5p:0:0:Subs;0	hsa-miR-150-5p:0:0:Subs;0	hsa-miR-150-5p:0:0:Subs;0	hsa-miR-150-5p:0:0:Subs;0	hsa-miR-150-5p:0:0:Subs;0	hsa-miR-150-5p:0:0:Subs;0	hsa-miR-150-5p:0:0:Subs;0	hsa-miR-150-5p:0:0:Subs;0	hsa-miR-150-5p:0:0:Subs;0	hsa-miR-150-5p:0:0:Subs;0	hsa-miR-150-5p:0:0:Subs;0	hsa-miR-150-5p:0:0:Subs;0	hsa-miR-150-5p:0:0:Subs;0	hsa-miR-150-5p:0:0:Subs;0
hsa-miR-151a-3p	hsa-miR-151a-3p:0:1:Subs;0	hsa-miR-151a-3p:0:1:Subs;0	hsa-miR-151a-3p:0:1:Subs;0	hsa-miR-151a-3p:0:1:Subs;0	hsa-miR-151a-3p:0:1:Subs;0	hsa-miR-151a-3p:0:1:Subs;0	hsa-miR-151a-3p:0:1:Subs;0	hsa-miR-151a-3p:0:1:Subs;0	hsa-miR-151a-3p:0:1:Subs;0	hsa-miR-151a-3p:0:1:Subs;0	hsa-miR-151a-3p:0:1:Subs;0	hsa-miR-151a-3p:0:1:Subs;0	hsa-miR-151a-3p:0:1:Subs;0	hsa-miR-151a-3p:0:1:Subs;0	hsa-miR-151a-3p:0:1:Subs;0	hsa-miR-151a-3p:0:1:Subs;0	hsa-miR-151a-3p:0:1:Subs;0	hsa-miR-151a-3p:0:1:Subs;0
hsa-miR-151a-5p	hsa-miR-151a-5p:0:0:Subs;0	hsa-miR-151a-5p:0:0:Subs;0	hsa-miR-151a-5p:0:0:Subs;0	hsa-miR-151a-5p:0:0:Subs;0	hsa-miR-151a-5p:0:0:Subs;0	hsa-miR-151a-5p:0:0:Subs;0	hsa-miR-151a-5p:0:0:Subs;0	hsa-miR-151a-5p:0:0:Subs;0	hsa-miR-151a-5p:0:0:Subs;0	hsa-miR-151a-5p:0:0:Subs;0	hsa-miR-151a-5p:0:0:Subs;0	hsa-miR-151a-5p:0:0:Subs;0	hsa-miR-151a-5p:0:0:Subs;0	hsa-miR-151a-5p:0:0:Subs;0	hsa-miR-151a-5p:0:0:Subs;0	hsa-miR-151a-5p:0:0:Subs;0	hsa-miR-151a-5p:0:0:Subs;0	hsa-miR-151a-5p:0:0:Subs;0
hsa-miR-152-3p	hsa-miR-152-3p:0:2:Subs;23:C>A	hsa-miR-152-3p:0:2:Subs;23:C>A	hsa-miR-152-3p:0:2:Subs;23:C>A	hsa-miR-152-3p:0:2:Subs;23:C>A	hsa-miR-152-3p:0:2:Subs;23:C>A	hsa-miR-152-3p:0:2:Subs;23:C>A	hsa-miR-152-3p:0:2:Subs;23:C>A	hsa-miR-152-3p:0:2:Subs;23:C>A	hsa-miR-152-3p:0:2:Subs;23:C>A	hsa-miR-152-3p:0:2:Subs;23:C>A	hsa-miR-152-3p:0:2:Subs;23:C>A	hsa-miR-152-3p:0:2:Subs;23:C>A	hsa-miR-152-3p:0:2:Subs;23:C>A	hsa-miR-152-3p:0:2:Subs;23:C>A	hsa-miR-152-3p:0:2:Subs;23:C>A	hsa-miR-152-3p:0:2:Subs;23:C>A	hsa-miR-152-3p:0:2:Subs;23:C>A	hsa-miR-152-3p:0:2:Subs;23:C>A
hsa-miR-152-5p	hsa-miR-152-5p:0:0:Subs;0	hsa-miR-152-5p:0:0:Subs;0	hsa-miR-152-5p:0:0:Subs;0	hsa-miR-152-5p:0:0:Subs;0	hsa-miR-152-5p:0:0:Subs;0	hsa-miR-152-5p:0:0:Subs;0	hsa-miR-152-5p:-1:0:Subs;0	hsa-miR-152-5p:0:0:Subs;0	hsa-miR-152-5p:0:0:Subs;0	hsa-miR-152-5p:0:0:Subs;0	hsa-miR-152-5p:0:0:Subs;0	hsa-miR-152-5p:0:0:Subs;0	hsa-miR-152-5p:0:0:Subs;0	hsa-miR-152-5p:0:0:Subs;0	hsa-miR-152-5p:0:0:Subs;0	hsa-miR-152-5p:0:0:Subs;0	hsa-miR-152-5p:0:0:Subs;0	hsa-miR-152-5p:0:0:Subs;0
hsa-miR-1537-3p	hsa-miR-1537-3p:-2:-2:Subs;0	hsa-miR-1537-3p:-2:-3:Subs;0	hsa-miR-1537-3p:0:0:Subs;0	hsa-miR-1537-3p:-2:-2:Subs;0	hsa-miR-1537-3p:-2:-3:Subs;0	hsa-miR-1537-3p:-2:-3:Subs;0	hsa-miR-1537-3p:-2:-3:Subs;0	hsa-miR-1537-3p:-2:-3:Subs;0	hsa-miR-1537-3p:-2:-3:Subs;0	hsa-miR-1537-3p:-2:-2:Subs;0	hsa-miR-1537-3p:-2:-3:Subs;0	hsa-miR-1537-3p:-2:-3:Subs;0	hsa-miR-1537-3p:-2:-3:Subs;0	hsa-miR-1537-3p:-2:-3:Subs;0	hsa-miR-1537-3p:-2:-3:Subs;0	hsa-miR-1537-3p:-2:-3:Subs;0	hsa-miR-1537-3p:-2:-3:Subs;0	hsa-miR-1537-3p:-2:-3:Subs;0
hsa-miR-1538	hsa-miR-1538:0:0:Subs;0	hsa-miR-1538:0:0:Subs;0	hsa-miR-1538:0:0:Subs;0	hsa-miR-1538:0:0:Subs;0	hsa-miR-1538:3:2:Subs;0	hsa-miR-1538:0:-3:Subs;0	hsa-miR-1538:0:-1:Subs;0	hsa-miR-1538:3:2:Subs;0	hsa-miR-1538:0:-3:Subs;0	hsa-miR-1538:0:0:Subs;0	hsa-miR-1538:3:2:Subs;0	hsa-miR-1538:0:-3:Subs;0	hsa-miR-1538:0:0:Subs;0	hsa-miR-1538:0:-3:Subs;0	hsa-miR-1538:0:-3:Subs;0	hsa-miR-1538:0:0:Subs;0	hsa-miR-1538:0:-3:Subs;0	hsa-miR-1538:3:2:Subs;0
hsa-miR-155-3p	hsa-miR-155-3p:-1:-2:Subs;0	hsa-miR-155-3p:0:0:Subs;0	hsa-miR-155-3p:0:-2:Subs;0	hsa-miR-155-3p:0:0:Subs;0	hsa-miR-155-3p:0:0:Subs;0	hsa-miR-155-3p:0:0:Subs;0	hsa-miR-155-3p:0:0:Subs;0	hsa-miR-155-3p:0:0:Subs;0	hsa-miR-155-3p:0:0:Subs;0	hsa-miR-155-3p:0:0:Subs;0	hsa-miR-155-3p:0:0:Subs;0	hsa-miR-155-3p:0:0:Subs;0	hsa-miR-155-3p:0:0:Subs;0	hsa-miR-155-3p:0:0:Subs;0	hsa-miR-155-3p:0:0:Subs;0	hsa-miR-155-3p:0:0:Subs;0	hsa-miR-155-3p:0:0:Subs;0	hsa-miR-155-3p:0:0:Subs;0
hsa-miR-155-5p	hsa-miR-155-5p:0:0:Subs;0	hsa-miR-155-5p:0:1:Subs;0	hsa-miR-155-5p:0:1:Subs;0	hsa-miR-155-5p:0:1:Subs;0	hsa-miR-155-5p:0:1:Subs;0	hsa-miR-155-5p:0:1:Subs;0	hsa-miR-155-5p:0:1:Subs;0	hsa-miR-155-5p:0:1:Subs;0	hsa-miR-155-5p:0:1:Subs;0	hsa-miR-155-5p:0:1:Subs;0	hsa-miR-155-5p:0:1:Subs;0	hsa-miR-155-5p:0:1:Subs;0	hsa-miR-155-5p:0:1:Subs;0	hsa-miR-155-5p:0:1:Subs;0	hsa-miR-155-5p:0:1:Subs;0	hsa-miR-155-5p:0:1:Subs;0	hsa-miR-155-5p:0:1:Subs;0	hsa-miR-155-5p:0:1:Subs;0
hsa-miR-15a-5p	hsa-miR-15a-5p:0:-1:Subs;0	hsa-miR-15a-5p:0:-1:Subs;0	hsa-miR-15a-5p:0:-1:Subs;0	hsa-miR-15a-5p:0:-1:Subs;0	hsa-miR-15a-5p:0:-1:Subs;0	hsa-miR-15a-5p:0:-1:Subs;0	hsa-miR-15a-5p:0:-1:Subs;0	hsa-miR-15a-5p:0:-1:Subs;0	hsa-miR-15a-5p:0:-1:Subs;0	hsa-miR-15a-5p:0:-1:Subs;0	hsa-miR-15a-5p:0:-1:Subs;0	hsa-miR-15a-5p:0:-1:Subs;0	hsa-miR-15a-5p:0:-1:Subs;0	hsa-miR-15a-5p:0:-1:Subs;0	hsa-miR-15a-5p:0:-1:Subs;0	hsa-miR-15a-5p:0:-1:Subs;0	hsa-miR-15a-5p:0:-1:Subs;0	hsa-miR-15a-5p:0:-2:Subs;0
hsa-miR-15b-3p	hsa-miR-15b-3p:0:-1:Subs;0	hsa-miR-15b-3p:0:-1:Subs;0	hsa-miR-15b-3p:0:-1:Subs;0	hsa-miR-15b-3p:0:-1:Subs;0	hsa-miR-15b-3p:0:-1:Subs;0	hsa-miR-15b-3p:0:-1:Subs;0	hsa-miR-15b-3p:0:-1:Subs;0	hsa-miR-15b-3p:0:-1:Subs;0	hsa-miR-15b-3p:0:-1:Subs;0	hsa-miR-15b-3p:0:-1:Subs;0	hsa-miR-15b-3p:0:-1:Subs;0	hsa-miR-15b-3p:0:-1:Subs;0	hsa-miR-15b-3p:0:-1:Subs;0	hsa-miR-15b-3p:0:-1:Subs;0	hsa-miR-15b-3p:0:-1:Subs;0	hsa-miR-15b-3p:0:-1:Subs;0	hsa-miR-15b-3p:0:-1:Subs;0	hsa-miR-15b-3p:0:-3:Subs;0
hsa-miR-15b-5p	hsa-miR-15b-5p:0:0:Subs;0	hsa-miR-15b-5p:0:0:Subs;0	hsa-miR-15b-5p:0:0:Subs;0	hsa-miR-15b-5p:0:0:Subs;0	hsa-miR-15b-5p:0:0:Subs;0	hsa-miR-15b-5p:0:0:Subs;0	hsa-miR-15b-5p:0:0:Subs;0	hsa-miR-15b-5p:0:0:Subs;0	hsa-miR-15b-5p:0:0:Subs;0	hsa-miR-15b-5p:0:0:Subs;0	hsa-miR-15b-5p:0:0:Subs;0	hsa-miR-15b-5p:0:0:Subs;0	hsa-miR-15b-5p:0:0:Subs;0	hsa-miR-15b-5p:0:0:Subs;0	hsa-miR-15b-5p:0:0:Subs;0	hsa-miR-15b-5p:0:0:Subs;0	hsa-miR-15b-5p:0:0:Subs;0	hsa-miR-15b-5p:0:0:Subs;0
hsa-miR-16-2-3p	hsa-miR-16-2-3p:-1:-1:Subs;0	hsa-miR-16-2-3p:-1:-1:Subs;0	hsa-miR-16-2-3p:-1:-1:Subs;0	hsa-miR-16-2-3p:-1:-1:Subs;0	hsa-miR-16-2-3p:-1:-1:Subs;0	hsa-miR-16-2-3p:-1:-2:Subs;0	hsa-miR-16-2-3p:-1:-1:Subs;0	hsa-miR-16-2-3p:-1:-1:Subs;0	hsa-miR-16-2-3p:-1:-2:Subs;0	hsa-miR-16-2-3p:-1:-1:Subs;0	hsa-miR-16-2-3p:-1:-1:Subs;0	hsa-miR-16-2-3p:-1:-2:Subs;0	hsa-miR-16-2-3p:-1:-1:Subs;0	hsa-miR-16-2-3p:-1:-2:Subs;0	hsa-miR-16-2-3p:-1:-2:Subs;0	hsa-miR-16-2-3p:-1:-1:Subs;0	hsa-miR-16-2-3p:-1:-2:Subs;0	hsa-miR-16-2-3p:-1:-2:Subs;0
hsa-miR-17-3p	hsa-miR-17-3p:0:-1:Subs;0	hsa-miR-17-3p:0:-1:Subs;0	hsa-miR-17-3p:0:-1:Subs;0	hsa-miR-17-3p:0:-1:Subs;0	hsa-miR-17-3p:0:-1:Subs;0	hsa-miR-17-3p:0:-1:Subs;0	hsa-miR-17-3p:0:-1:Subs;0	hsa-miR-17-3p:0:-1:Subs;0	hsa-miR-17-3p:0:-1:Subs;0	hsa-miR-17-3p:0:-1:Subs;0	hsa-miR-17-3p:0:-1:Subs;0	hsa-miR-17-3p:0:-1:Subs;0	hsa-miR-17-3p:0:-1:Subs;0	hsa-miR-17-3p:0:-1:Subs;0	hsa-miR-17-3p:0:-1:Subs;0	hsa-miR-17-3p:0:-1:Subs;0	hsa-miR-17-3p:0:-1:Subs;0	hsa-miR-17-3p:0:-1:Subs;0
hsa-miR-17-5p	hsa-miR-17-5p:0:0:Subs;0	hsa-miR-17-5p:0:0:Subs;0	hsa-miR-17-5p:0:0:Subs;0	hsa-miR-17-5p:0:0:Subs;0	hsa-miR-17-5p:0:0:Subs;0	hsa-miR-17-5p:0:0:Subs;0	hsa-miR-17-5p:0:0:Subs;0	hsa-miR-17-5p:0:0:Subs;0	hsa-miR-17-5p:0:0:Subs;0	hsa-miR-17-5p:0:0:Subs;0	hsa-miR-17-5p:0:0:Subs;0	hsa-miR-17-5p:0:0:Subs;0	hsa-miR-17-5p:0:0:Subs;0	hsa-miR-17-5p:0:0:Subs;0	hsa-miR-17-5p:0:0:Subs;0	hsa-miR-17-5p:0:0:Subs;0	hsa-miR-17-5p:0:0:Subs;0	hsa-miR-17-5p:0:0:Subs;0
hsa-miR-181a-2-3p	hsa-miR-181a-2-3p:0:0:Subs;0	hsa-miR-181a-2-3p:0:0:Subs;0	hsa-miR-181a-2-3p:0:0:Subs;0	hsa-miR-181a-2-3p:0:0:Subs;0	hsa-miR-181a-2-3p:0:0:Subs;0	hsa-miR-181a-2-3p:0:0:Subs;0	hsa-miR-181a-2-3p:0:0:Subs;0	hsa-miR-181a-2-3p:0:0:Subs;0	hsa-miR-181a-2-3p:0:-1:Subs;21:C>A	hsa-miR-181a-2-3p:0:0:Subs;0	hsa-miR-181a-2-3p:0:0:Subs;0	hsa-miR-181a-2-3p:0:-1:Subs;21:C>A	hsa-miR-181a-2-3p:0:0:Subs;0	hsa-miR-181a-2-3p:0:0:Subs;0	hsa-miR-181a-2-3p:0:-1:Subs;21:C>A	hsa-miR-181a-2-3p:0:0:Subs;0	hsa-miR-181a-2-3p:0:0:Subs;0	hsa-miR-181a-2-3p:0:-1:Subs;21:C>A
hsa-miR-181a-3p	hsa-miR-181a-3p:0:0:Subs;0	hsa-miR-181a-3p:0:0:Subs;0	hsa-miR-181a-3p:0:0:Subs;0	hsa-miR-181a-3p:0:0:Subs;0	hsa-miR-181a-3p:0:0:Subs;0	hsa-miR-181a-3p:0:0:Subs;0	hsa-miR-181a-3p:0:0:Subs;0	hsa-miR-181a-3p:0:0:Subs;0	hsa-miR-181a-3p:0:0:Subs;0	hsa-miR-181a-3p:0:0:Subs;0	hsa-miR-181a-3p:0:0:Subs;0	hsa-miR-181a-3p:0:0:Subs;0	hsa-miR-181a-3p:0:0:Subs;0	hsa-miR-181a-3p:0:0:Subs;0	hsa-miR-181a-3p:0:0:Subs;0	hsa-miR-181a-3p:0:0:Subs;0	hsa-miR-181a-3p:0:0:Subs;0	hsa-miR-181a-3p:0:-1:Subs;21:C>A
hsa-miR-181b-3p	hsa-miR-181b-3p:0:0:Subs;21:A>T	hsa-miR-181b-3p:0:0:Subs;21:A>T	hsa-miR-181b-3p:0:0:Subs;21:A>T	hsa-miR-181b-3p:0:0:Subs;21:A>T	hsa-miR-181b-3p:0:0:Subs;21:A>T	hsa-miR-181b-3p:0:0:Subs;21:A>T	hsa-miR-181b-3p:0:0:Subs;21:A>T	hsa-miR-181b-3p:0:0:Subs;21:A>T	hsa-miR-181b-3p:0:0:Subs;21:A>T	hsa-miR-181b-3p:0:0:Subs;21:A>T	hsa-miR-181b-3p:0:0:Subs;21:A>T	hsa-miR-181b-3p:0:0:Subs;21:A>T	hsa-miR-181b-3p:0:0:Subs;21:A>T	hsa-miR-181b-3p:0:0:Subs;21:A>T	hsa-miR-181b-3p:0:0:Subs;21:A>T	hsa-miR-181b-3p:0:0:Subs;21:A>T	hsa-miR-181b-3p:0:0:Subs;21:A>T	hsa-miR-181b-3p:0:-1:Subs;0
hsa-miR-181c-3p	hsa-miR-181c-3p:1:1:Subs;0	hsa-miR-181c-3p:1:1:Subs;0	hsa-miR-181c-3p:1:1:Subs;0	hsa-miR-181c-3p:1:1:Subs;0	hsa-miR-181c-3p:1:1:Subs;0	hsa-miR-181c-3p:1:1:Subs;22:C>T	hsa-miR-181c-3p:1:1:Subs;0	hsa-miR-181c-3p:1:1:Subs;0	hsa-miR-181c-3p:1:1:Subs;22:C>T	hsa-miR-181c-3p:1:1:Subs;0	hsa-miR-181c-3p:1:1:Subs;0	hsa-miR-181c-3p:1:1:Subs;22:C>T	hsa-miR-181c-3p:1:1:Subs;0	hsa-miR-181c-3p:1:1:Subs;0	hsa-miR-181c-3p:1:0:Subs;0	hsa-miR-181c-3p:1:1:Subs;0	hsa-miR-181c-3p:1:1:Subs;22:C>T	hsa-miR-181c-3p:1:1:Subs;22:C>T
hsa-miR-181c-5p	hsa-miR-181c-5p:0:1:Subs;0	hsa-miR-181c-5p:0:1:Subs;0	hsa-miR-181c-5p:0:1:Subs;0	hsa-miR-181c-5p:0:1:Subs;0	hsa-miR-181c-5p:0:1:Subs;0	hsa-miR-181c-5p:0:1:Subs;0	hsa-miR-181c-5p:0:1:Subs;0	hsa-miR-181c-5p:0:1:Subs;0	hsa-miR-181c-5p:0:1:Subs;0	hsa-miR-181c-5p:0:1:Subs;0	hsa-miR-181c-5p:0:1:Subs;0	hsa-miR-181c-5p:0:1:Subs;0	hsa-miR-181c-5p:0:1:Subs;0	hsa-miR-181c-5p:0:1:Subs;0	hsa-miR-181c-5p:0:1:Subs;0	hsa-miR-181c-5p:0:1:Subs;0	hsa-miR-181c-5p:0:1:Subs;0	hsa-miR-181c-5p:0:1:Subs;0
hsa-miR-181d-5p	hsa-miR-181d-5p:0:1:Subs;0	hsa-miR-181d-5p:0:1:Subs;0	hsa-miR-181d-5p:0:1:Subs;0	hsa-miR-181d-5p:0:1:Subs;0	hsa-miR-181d-5p:0:1:Subs;0	hsa-miR-181d-5p:0:1:Subs;0	hsa-miR-181d-5p:0:1:Subs;0	hsa-miR-181d-5p:0:1:Subs;0	hsa-miR-181d-5p:0:1:Subs;0	hsa-miR-181d-5p:0:1:Subs;0	hsa-miR-181d-5p:0:1:Subs;0	hsa-miR-181d-5p:0:1:Subs;0	hsa-miR-181d-5p:0:1:Subs;0	hsa-miR-181d-5p:0:1:Subs;0	hsa-miR-181d-5p:0:1:Subs;0	hsa-miR-181d-5p:0:1:Subs;0	hsa-miR-181d-5p:0:1:Subs;0	hsa-miR-181d-5p:0:1:Subs;0
hsa-miR-182-5p	hsa-miR-182-5p:0:0:Subs;0	hsa-miR-182-5p:0:0:Subs;0	hsa-miR-182-5p:0:0:Subs;0	hsa-miR-182-5p:0:0:Subs;0	hsa-miR-182-5p:0:0:Subs;0	hsa-miR-182-5p:0:0:Subs;0	hsa-miR-182-5p:0:0:Subs;0	hsa-miR-182-5p:0:0:Subs;0	hsa-miR-182-5p:0:0:Subs;0	hsa-miR-182-5p:0:0:Subs;0	hsa-miR-182-5p:0:0:Subs;0	hsa-miR-182-5p:0:-2:Subs;0	hsa-miR-182-5p:0:0:Subs;0	hsa-miR-182-5p:0:0:Subs;0	hsa-miR-182-5p:0:0:Subs;0	hsa-miR-182-5p:0:0:Subs;0	hsa-miR-182-5p:0:0:Subs;0	hsa-miR-182-5p:0:-2:Subs;0
hsa-miR-183-5p	hsa-miR-183-5p:0:1:Subs;0	hsa-miR-183-5p:0:1:Subs;0	hsa-miR-183-5p:0:1:Subs;0	hsa-miR-183-5p:0:1:Subs;0	hsa-miR-183-5p:0:1:Subs;0	hsa-miR-183-5p:0:0:Subs;0	hsa-miR-183-5p:0:1:Subs;0	hsa-miR-183-5p:0:1:Subs;0	hsa-miR-183-5p:0:0:Subs;0	hsa-miR-183-5p:0:1:Subs;0	hsa-miR-183-5p:0:0:Subs;0	hsa-miR-183-5p:0:0:Subs;0	hsa-miR-183-5p:0:1:Subs;0	hsa-miR-183-5p:0:0:Subs;0	hsa-miR-183-5p:0:0:Subs;0	hsa-miR-183-5p:0:1:Subs;0	hsa-miR-183-5p:0:0:Subs;0	hsa-miR-183-5p:0:0:Subs;0
hsa-miR-185-3p	hsa-miR-185-3p:0:-1:Subs;0	hsa-miR-185-3p:0:-1:Subs;0	hsa-miR-185-3p:0:-1:Subs;0	hsa-miR-185-3p:0:-1:Subs;0	hsa-miR-185-3p:0:-1:Subs;0	hsa-miR-185-3p:0:-1:Subs;0	hsa-miR-185-3p:0:-1:Subs;0	hsa-miR-185-3p:0:-1:Subs;0	hsa-miR-185-3p:0:-1:Subs;0	hsa-miR-185-3p:0:-1:Subs;0	hsa-miR-185-3p:0:-1:Subs;0	hsa-miR-185-3p:0:-1:Subs;0	hsa-miR-185-3p:0:-1:Subs;0	hsa-miR-185-3p:0:-1:Subs;0	hsa-miR-185-3p:0:-1:Subs;0	hsa-miR-185-3p:0:-1:Subs;0	hsa-miR-185-3p:0:-1:Subs;0	hsa-miR-185-3p:0:-1:Subs;0
hsa-miR-185-5p	hsa-miR-185-5p:0:0:Subs;0	hsa-miR-185-5p:0:0:Subs;0	hsa-miR-185-5p:0:0:Subs;0	hsa-miR-185-5p:0:0:Subs;0	hsa-miR-185-5p:0:0:Subs;0	hsa-miR-185-5p:0:0:Subs;0	hsa-miR-185-5p:0:0:Subs;0	hsa-miR-185-5p:0:0:Subs;0	hsa-miR-185-5p:0:0:Subs;0	hsa-miR-185-5p:0:0:Subs;0	hsa-miR-185-5p:0:0:Subs;0	hsa-miR-185-5p:0:0:Subs;0	hsa-miR-185-5p:0:0:Subs;0	hsa-miR-185-5p:0:0:Subs;0	hsa-miR-185-5p:0:0:Subs;0	hsa-miR-185-5p:0:0:Subs;0	hsa-miR-185-5p:0:0:Subs;0	hsa-miR-185-5p:0:0:Subs;0
hsa-miR-186-5p	hsa-miR-186-5p:0:1:Subs;0	hsa-miR-186-5p:0:1:Subs;0	hsa-miR-186-5p:0:1:Subs;0	hsa-miR-186-5p:0:1:Subs;0	hsa-miR-186-5p:0:0:Subs;0	hsa-miR-186-5p:0:0:Subs;0	hsa-miR-186-5p:0:1:Subs;0	hsa-miR-186-5p:0:0:Subs;0	hsa-miR-186-5p:0:0:Subs;0	hsa-miR-186-5p:0:1:Subs;0	hsa-miR-186-5p:0:0:Subs;0	hsa-miR-186-5p:0:0:Subs;0	hsa-miR-186-5p:0:1:Subs;0	hsa-miR-186-5p:0:0:Subs;0	hsa-miR-186-5p:0:0:Subs;0	hsa-miR-186-5p:0:1:Subs;0	hsa-miR-186-5p:0:0:Subs;0	hsa-miR-186-5p:0:0:Subs;0
hsa-miR-188-5p	hsa-miR-188-5p:0:1:Subs;0	hsa-miR-188-5p:0:1:Subs;0	hsa-miR-188-5p:0:1:Subs;0	hsa-miR-188-5p:0:1:Subs;0	hsa-miR-188-5p:0:1:Subs;0	hsa-miR-188-5p:0:1:Subs;0	hsa-miR-188-5p:0:1:Subs;0	hsa-miR-188-5p:0:1:Subs;0	hsa-miR-188-5p:0:1:Subs;0	hsa-miR-188-5p:0:1:Subs;0	hsa-miR-188-5p:0:1:Subs;0	hsa-miR-188-5p:0:1:Subs;0	hsa-miR-188-5p:0:1:Subs;0	hsa-miR-188-5p:0:1:Subs;0	hsa-miR-188-5p:0:1:Subs;0	hsa-miR-188-5p:0:1:Subs;0	hsa-miR-188-5p:0:1:Subs;0	hsa-miR-188-5p:0:1:Subs;0
hsa-miR-18a-3p	hsa-miR-18a-3p:0:0:Subs;0	hsa-miR-18a-3p:0:0:Subs;0	hsa-miR-18a-3p:0:0:Subs;0	hsa-miR-18a-3p:0:0:Subs;0	hsa-miR-18a-3p:0:-1:Subs;0	hsa-miR-18a-3p:0:-1:Subs;0	hsa-miR-18a-3p:0:-1:Subs;0	hsa-miR-18a-3p:0:-1:Subs;0	hsa-miR-18a-3p:0:-1:Subs;0	hsa-miR-18a-3p:0:-1:Subs;0	hsa-miR-18a-3p:0:-1:Subs;0	hsa-miR-18a-3p:0:-1:Subs;0	hsa-miR-18a-3p:0:-1:Subs;0	hsa-miR-18a-3p:0:-1:Subs;0	hsa-miR-18a-3p:0:-1:Subs;0	hsa-miR-18a-3p:0:0:Subs;0	hsa-miR-18a-3p:0:-1:Subs;0	hsa-miR-18a-3p:0:-1:Subs;0
hsa-miR-18a-5p	hsa-miR-18a-5p:0:0:Subs;0	hsa-miR-18a-5p:0:0:Subs;0	hsa-miR-18a-5p:0:0:Subs;0	hsa-miR-18a-5p:0:0:Subs;0	hsa-miR-18a-5p:0:0:Subs;0	hsa-miR-18a-5p:0:0:Subs;0	hsa-miR-18a-5p:0:0:Subs;0	hsa-miR-18a-5p:0:0:Subs;0	hsa-miR-18a-5p:0:-2:Subs;0	hsa-miR-18a-5p:0:0:Subs;0	hsa-miR-18a-5p:0:0:Subs;0	hsa-miR-18a-5p:0:-2:Subs;0	hsa-miR-18a-5p:0:0:Subs;0	hsa-miR-18a-5p:0:0:Subs;0	hsa-miR-18a-5p:0:0:Subs;0	hsa-miR-18a-5p:0:0:Subs;0	hsa-miR-18a-5p:0:0:Subs;0	hsa-miR-18a-5p:0:-2:Subs;0
hsa-miR-1908-3p	hsa-miR-1908-3p:0:0:Subs;0	hsa-miR-1908-3p:0:0:Subs;0	hsa-miR-1908-3p:0:0:Subs;0	hsa-miR-1908-3p:0:0:Subs;0	hsa-miR-1908-3p:0:1:Subs;22:G>A	hsa-miR-1908-3p:0:0:Subs;0	hsa-miR-1908-3p:0:0:Subs;0	hsa-miR-1908-3p:0:1:Subs;22:G>A	hsa-miR-1908-3p:0:0:Subs;0	hsa-miR-1908-3p:0:0:Subs;0	hsa-miR-1908-3p:0:0:Subs;0	hsa-miR-1908-3p:0:0:Subs;0	hsa-miR-1908-3p:0:0:Subs;0	hsa-miR-1908-3p:0:1:Subs;22:G>A	hsa-miR-1908-3p:0:0:Subs;0	hsa-miR-1908-3p:0:0:Subs;0	hsa-miR-1908-3p:0:0:Subs;0	hsa-miR-1908-3p:0:0:Subs;0
hsa-miR-1908-5p	hsa-miR-1908-5p:0:0:Subs;0	hsa-miR-1908-5p:0:0:Subs;0	hsa-miR-1908-5p:0:0:Subs;0	hsa-miR-1908-5p:0:0:Subs;0	hsa-miR-1908-5p:0:0:Subs;0	hsa-miR-1908-5p:0:-1:Subs;0	hsa-miR-1908-5p:0:0:Subs;0	hsa-miR-1908-5p:0:0:Subs;0	hsa-miR-1908-5p:0:-1:Subs;0	hsa-miR-1908-5p:0:0:Subs;0	hsa-miR-1908-5p:0:0:Subs;0	hsa-miR-1908-5p:0:-1:Subs;0	hsa-miR-1908-5p:0:0:Subs;0	hsa-miR-1908-5p:0:-1:Subs;0	hsa-miR-1908-5p:0:-1:Subs;0	hsa-miR-1908-5p:0:0:Subs;0	hsa-miR-1908-5p:0:-1:Subs;0	hsa-miR-1908-5p:0:-1:Subs;0
hsa-miR-190a-5p	hsa-miR-190a-5p:0:2:Subs;0	hsa-miR-190a-5p:0:2:Subs;0	hsa-miR-190a-5p:0:2:Subs;0	hsa-miR-190a-5p:0:2:Subs;0	hsa-miR-190a-5p:0:2:Subs;0	hsa-miR-190a-5p:0:2:Subs;0	hsa-miR-190a-5p:0:2:Subs;0	hsa-miR-190a-5p:0:2:Subs;0	hsa-miR-190a-5p:0:0:Subs;0	hsa-miR-190a-5p:0:2:Subs;0	hsa-miR-190a-5p:0:2:Subs;0	hsa-miR-190a-5p:0:0:Subs;0	hsa-miR-190a-5p:0:2:Subs;0	hsa-miR-190a-5p:0:2:Subs;0	hsa-miR-190a-5p:0:2:Subs;0	hsa-miR-190a-5p:0:2:Subs;0	hsa-miR-190a-5p:0:2:Subs;0	hsa-miR-190a-5p:0:0:Subs;0
hsa-miR-190b	hsa-miR-190b:0:1:Subs;0	hsa-miR-190b:0:1:Subs;0	hsa-miR-190b:0:1:Subs;0	hsa-miR-190b:0:1:Subs;0	hsa-miR-190b:0:1:Subs;0	hsa-miR-190b:0:1:Subs;0	hsa-miR-190b:0:1:Subs;0	hsa-miR-190b:0:1:Subs;0	hsa-miR-190b:0:1:Subs;0	hsa-miR-190b:0:1:Subs;0	hsa-miR-190b:0:1:Subs;0	hsa-miR-190b:0:1:Subs;0	hsa-miR-190b:0:1:Subs;0	hsa-miR-190b:0:1:Subs;0	hsa-miR-190b:0:1:Subs;0	hsa-miR-190b:0:1:Subs;0	hsa-miR-190b:0:1:Subs;0	hsa-miR-190b:0:1:Subs;0
hsa-miR-191-3p	hsa-miR-191-3p:1:0:Subs;0	hsa-miR-191-3p:1:0:Subs;0	hsa-miR-191-3p:1:0:Subs;0	hsa-miR-191-3p:1:0:Subs;0	hsa-miR-191-3p:1:0:Subs;0	hsa-miR-191-3p:1:0:Subs;0	hsa-miR-191-3p:1:0:Subs;0	hsa-miR-191-3p:1:0:Subs;0	hsa-miR-191-3p:0:-1:Subs;0	hsa-miR-191-3p:1:0:Subs;0	hsa-miR-191-3p:1:0:Subs;0	hsa-miR-191-3p:0:-3:Subs;0	hsa-miR-191-3p:1:0:Subs;0	hsa-miR-191-3p:1:0:Subs;0	hsa-miR-191-3p:0:-1:Subs;0	hsa-miR-191-3p:1:0:Subs;0	hsa-miR-191-3p:0:-3:Subs;0	hsa-miR-191-3p:0:-1:Subs;0
hsa-miR-191-5p	hsa-miR-191-5p:0:0:Subs;0	hsa-miR-191-5p:0:0:Subs;0	hsa-miR-191-5p:0:0:Subs;0	hsa-miR-191-5p:0:0:Subs;0	hsa-miR-191-5p:0:0:Subs;0	hsa-miR-191-5p:0:0:Subs;0	hsa-miR-191-5p:0:0:Subs;0	hsa-miR-191-5p:0:0:Subs;0	hsa-miR-191-5p:0:0:Subs;0	hsa-miR-191-5p:0:0:Subs;0	hsa-miR-191-5p:0:0:Subs;0	hsa-miR-191-5p:0:0:Subs;0	hsa-miR-191-5p:0:0:Subs;0	hsa-miR-191-5p:0:0:Subs;0	hsa-miR-191-5p:0:0:Subs;0	hsa-miR-191-5p:0:0:Subs;0	hsa-miR-191-5p:0:0:Subs;0	hsa-miR-191-5p:0:0:Subs;0
hsa-miR-192-5p	hsa-miR-192-5p:0:0:Subs;0	hsa-miR-192-5p:0:0:Subs;0	hsa-miR-192-5p:0:0:Subs;0	hsa-miR-192-5p:0:0:Subs;0	hsa-miR-192-5p:0:0:Subs;0	hsa-miR-192-5p:0:0:Subs;0	hsa-miR-192-5p:0:0:Subs;0	hsa-miR-192-5p:0:0:Subs;0	hsa-miR-192-5p:0:0:Subs;0	hsa-miR-192-5p:0:0:Subs;0	hsa-miR-192-5p:0:0:Subs;0	hsa-miR-192-5p:0:0:Subs;0	hsa-miR-192-5p:0:0:Subs;0	hsa-miR-192-5p:0:0:Subs;0	hsa-miR-192-5p:0:0:Subs;0	hsa-miR-192-5p:0:0:Subs;0	hsa-miR-192-5p:0:0:Subs;0	hsa-miR-192-5p:0:0:Subs;0
hsa-miR-193a-3p	hsa-miR-193a-3p:0:0:Subs;0	hsa-miR-193a-3p:0:0:Subs;0	hsa-miR-193a-3p:0:0:Subs;0	hsa-miR-193a-3p:0:0:Subs;0	hsa-miR-193a-3p:0:0:Subs;0	hsa-miR-193a-3p:0:0:Subs;0	hsa-miR-193a-3p:0:0:Subs;0	hsa-miR-193a-3p:0:0:Subs;0	hsa-miR-193a-3p:0:0:Subs;0	hsa-miR-193a-3p:0:0:Subs;0	hsa-miR-193a-3p:0:0:Subs;0	hsa-miR-193a-3p:0:0:Subs;0	hsa-miR-193a-3p:0:0:Subs;0	hsa-miR-193a-3p:0:0:Subs;0	hsa-miR-193a-3p:0:0:Subs;0	hsa-miR-193a-3p:0:0:Subs;0	hsa-miR-193a-3p:0:0:Subs;0	hsa-miR-193a-3p:0:0:Subs;0
hsa-miR-193a-5p	hsa-miR-193a-5p:0:0:Subs;0	hsa-miR-193a-5p:0:0:Subs;0	hsa-miR-193a-5p:0:0:Subs;0	hsa-miR-193a-5p:0:0:Subs;0	hsa-miR-193a-5p:0:0:Subs;0	hsa-miR-193a-5p:0:-2:Subs;0	hsa-miR-193a-5p:0:0:Subs;0	hsa-miR-193a-5p:0:0:Subs;0	hsa-miR-193a-5p:0:-1:Subs;0	hsa-miR-193a-5p:0:0:Subs;0	hsa-miR-193a-5p:0:0:Subs;0	hsa-miR-193a-5p:0:-1:Subs;0	hsa-miR-193a-5p:0:0:Subs;0	hsa-miR-193a-5p:0:0:Subs;0	hsa-miR-193a-5p:0:-1:Subs;0	hsa-miR-193a-5p:0:0:Subs;0	hsa-miR-193a-5p:0:0:Subs;0	hsa-miR-193a-5p:0:-1:Subs;0
hsa-miR-193b-3p	hsa-miR-193b-3p:0:0:Subs;0	hsa-miR-193b-3p:0:0:Subs;0	hsa-miR-193b-3p:0:0:Subs;0	hsa-miR-193b-3p:0:0:Subs;0	hsa-miR-193b-3p:0:0:Subs;0	hsa-miR-193b-3p:0:0:Subs;0	hsa-miR-193b-3p:0:0:Subs;0	hsa-miR-193b-3p:0:0:Subs;0	hsa-miR-193b-3p:0:0:Subs;0	hsa-miR-193b-3p:0:0:Subs;0	hsa-miR-193b-3p:0:0:Subs;0	hsa-miR-193b-3p:0:0:Subs;0	hsa-miR-193b-3p:0:0:Subs;0	hsa-miR-193b-3p:0:0:Subs;0	hsa-miR-193b-3p:0:0:Subs;0	hsa-miR-193b-3p:0:0:Subs;0	hsa-miR-193b-3p:0:0:Subs;0	hsa-miR-193b-3p:0:0:Subs;0
hsa-miR-196b-5p	hsa-miR-196b-5p:0:0:Subs;22:G>A	hsa-miR-196b-5p:0:1:Subs;0	hsa-miR-196b-5p:0:0:Subs;22:G>A	hsa-miR-196b-5p:0:0:Subs;22:G>A	hsa-miR-196b-5p:0:0:Subs;22:G>A	hsa-miR-196b-5p:0:0:Subs;22:G>A	hsa-miR-196b-5p:0:0:Subs;22:G>A	hsa-miR-196b-5p:0:0:Subs;22:G>A	hsa-miR-196b-5p:0:0:Subs;22:G>A	hsa-miR-196b-5p:0:0:Subs;22:G>A	hsa-miR-196b-5p:0:0:Subs;22:G>A	hsa-miR-196b-5p:0:0:Subs;22:G>A	hsa-miR-196b-5p:0:0:Subs;22:G>A	hsa-miR-196b-5p:0:0:Subs;22:G>A	hsa-miR-196b-5p:0:0:Subs;22:G>A	hsa-miR-196b-5p:0:0:Subs;22:G>A	hsa-miR-196b-5p:0:0:Subs;22:G>A	hsa-miR-196b-5p:0:0:Subs;22:G>A
hsa-miR-197-3p	hsa-miR-197-3p:0:0:Subs;0	hsa-miR-197-3p:0:0:Subs;0	hsa-miR-197-3p:0:0:Subs;0	hsa-miR-197-3p:0:0:Subs;0	hsa-miR-197-3p:0:0:Subs;0	hsa-miR-197-3p:0:0:Subs;0	hsa-miR-197-3p:0:0:Subs;0	hsa-miR-197-3p:0:0:Subs;0	hsa-miR-197-3p:0:-1:Subs;0	hsa-miR-197-3p:0:0:Subs;0	hsa-miR-197-3p:0:0:Subs;0	hsa-miR-197-3p:0:-1:Subs;0	hsa-miR-197-3p:0:0:Subs;0	hsa-miR-197-3p:0:0:Subs;0	hsa-miR-197-3p:0:-1:Subs;0	hsa-miR-197-3p:0:0:Subs;0	hsa-miR-197-3p:0:0:Subs;0	hsa-miR-197-3p:0:-1:Subs;0
hsa-miR-1976	hsa-miR-1976:1:3:Subs;22:A>T	hsa-miR-1976:1:3:Subs;22:A>T	hsa-miR-1976:1:3:Subs;22:A>T	hsa-miR-1976:1:3:Subs;22:A>T	hsa-miR-1976:1:3:Subs;22:A>T	hsa-miR-1976:1:3:Subs;22:A>T	hsa-miR-1976:1:3:Subs;22:A>T	hsa-miR-1976:1:3:Subs;22:A>T	hsa-miR-1976:0:2:Subs;0	hsa-miR-1976:1:3:Subs;22:A>T	hsa-miR-1976:1:3:Subs;22:A>T	hsa-miR-1976:0:2:Subs;0	hsa-miR-1976:1:3:Subs;22:A>T	hsa-miR-1976:1:3:Subs;22:A>T	hsa-miR-1976:0:2:Subs;0	hsa-miR-1976:1:3:Subs;22:A>T	hsa-miR-1976:1:3:Subs;22:A>T	hsa-miR-1976:0:2:Subs;0
hsa-miR-199b-3p	hsa-miR-199b-3p:0:-1:Subs;0	hsa-miR-199b-3p:0:-1:Subs;0	hsa-miR-199b-3p:0:-1:Subs;0	hsa-miR-199b-3p:0:-1:Subs;0	hsa-miR-199b-3p:0:-1:Subs;0	hsa-miR-199b-3p:0:-1:Subs;0	hsa-miR-199b-3p:0:-1:Subs;0	hsa-miR-199b-3p:0:-1:Subs;0	hsa-miR-199b-3p:0:-1:Subs;0	hsa-miR-199b-3p:0:-1:Subs;0	hsa-miR-199b-3p:0:-1:Subs;0	hsa-miR-199b-3p:0:-1:Subs;0	hsa-miR-199b-3p:0:-1:Subs;0	hsa-miR-199b-3p:0:-1:Subs;0	hsa-miR-199b-3p:0:-1:Subs;0	hsa-miR-199b-3p:0:-1:Subs;0	hsa-miR-199b-3p:0:-1:Subs;0	hsa-miR-199b-3p:0:-1:Subs;0
hsa-miR-199b-5p	hsa-miR-199b-5p:0:0:Subs;0	hsa-miR-199b-5p:0:0:Subs;0	hsa-miR-199b-5p:0:0:Subs;0	hsa-miR-199b-5p:0:0:Subs;0	hsa-miR-199b-5p:0:0:Subs;0	hsa-miR-199b-5p:0:-1:Subs;0	hsa-miR-199b-5p:0:0:Subs;0	hsa-miR-199b-5p:0:0:Subs;0	hsa-miR-199b-5p:0:-1:Subs;0	hsa-miR-199b-5p:0:0:Subs;0	hsa-miR-199b-5p:0:0:Subs;0	hsa-miR-199b-5p:0:-1:Subs;0	hsa-miR-199b-5p:0:0:Subs;0	hsa-miR-199b-5p:0:-1:Subs;0	hsa-miR-199b-5p:0:-1:Subs;0	hsa-miR-199b-5p:0:0:Subs;0	hsa-miR-199b-5p:0:-1:Subs;0	hsa-miR-199b-5p:0:-3:Subs;0
hsa-miR-19a-3p	hsa-miR-19a-3p:0:0:Subs;0	hsa-miR-19a-3p:0:0:Subs;0	hsa-miR-19a-3p:0:0:Subs;0	hsa-miR-19a-3p:0:0:Subs;0	hsa-miR-19a-3p:0:0:Subs;0	hsa-miR-19a-3p:0:0:Subs;0	hsa-miR-19a-3p:0:0:Subs;0	hsa-miR-19a-3p:0:0:Subs;0	hsa-miR-19a-3p:0:0:Subs;0	hsa-miR-19a-3p:0:0:Subs;0	hsa-miR-19a-3p:0:0:Subs;0	hsa-miR-19a-3p:0:0:Subs;0	hsa-miR-19a-3p:0:0:Subs;0	hsa-miR-19a-3p:0:0:Subs;0	hsa-miR-19a-3p:0:0:Subs;0	hsa-miR-19a-3p:0:0:Subs;0	hsa-miR-19a-3p:0:0:Subs;0	hsa-miR-19a-3p:0:0:Subs;0
hsa-miR-19a-5p	hsa-miR-19a-5p:0:-2:Subs;0	hsa-miR-19a-5p:0:-2:Subs;0	hsa-miR-19a-5p:-1:-3:Subs;0	hsa-miR-19a-5p:0:-2:Subs;0	hsa-miR-19a-5p:0:-2:Subs;0	hsa-miR-19a-5p:-1:-3:Subs;0	hsa-miR-19a-5p:0:-2:Subs;0	hsa-miR-19a-5p:0:-2:Subs;0	hsa-miR-19a-5p:0:-3:Subs;0	hsa-miR-19a-5p:0:-2:Subs;0	hsa-miR-19a-5p:0:-2:Subs;0	hsa-miR-19a-5p:0:-2:Subs;0	hsa-miR-19a-5p:-1:-3:Subs;0	hsa-miR-19a-5p:0:-2:Subs;0	hsa-miR-19a-5p:0:-3:Subs;0	hsa-miR-19a-5p:0:-2:Subs;0	hsa-miR-19a-5p:0:-2:Subs;0	hsa-miR-19a-5p:0:-3:Subs;0
hsa-miR-200a-3p	hsa-miR-200a-3p:0:1:Subs;0	hsa-miR-200a-3p:0:0:Subs;0	hsa-miR-200a-3p:0:1:Subs;0	hsa-miR-200a-3p:0:1:Subs;0	hsa-miR-200a-3p:0:1:Subs;0	hsa-miR-200a-3p:0:-1:Subs;0	hsa-miR-200a-3p:0:1:Subs;0	hsa-miR-200a-3p:0:-1:Subs;0	hsa-miR-200a-3p:0:-1:Subs;0	hsa-miR-200a-3p:0:1:Subs;0	hsa-miR-200a-3p:0:1:Subs;0	hsa-miR-200a-3p:0:-1:Subs;0	hsa-miR-200a-3p:0:1:Subs;0	hsa-miR-200a-3p:0:-1:Subs;0	hsa-miR-200a-3p:0:-1:Subs;0	hsa-miR-200a-3p:0:1:Subs;0	hsa-miR-200a-3p:0:-1:Subs;0	hsa-miR-200a-3p:0:-1:Subs;0
hsa-miR-200b-3p	hsa-miR-200b-3p:0:1:Subs;0	hsa-miR-200b-3p:0:1:Subs;0	hsa-miR-200b-3p:0:1:Subs;0	hsa-miR-200b-3p:0:1:Subs;0	hsa-miR-200b-3p:0:1:Subs;0	hsa-miR-200b-3p:0:1:Subs;0	hsa-miR-200b-3p:0:1:Subs;0	hsa-miR-200b-3p:0:1:Subs;0	hsa-miR-200b-3p:0:1:Subs;0	hsa-miR-200b-3p:0:1:Subs;0	hsa-miR-200b-3p:0:1:Subs;0	hsa-miR-200b-3p:0:1:Subs;0	hsa-miR-200b-3p:0:1:Subs;0	hsa-miR-200b-3p:0:1:Subs;0	hsa-miR-200b-3p:0:1:Subs;0	hsa-miR-200b-3p:0:1:Subs;0	hsa-miR-200b-3p:0:1:Subs;0	hsa-miR-200b-3p:0:1:Subs;0
hsa-miR-200c-3p	hsa-miR-200c-3p:0:0:Subs;0	hsa-miR-200c-3p:0:0:Subs;0	hsa-miR-200c-3p:0:0:Subs;0	hsa-miR-200c-3p:0:0:Subs;0	hsa-miR-200c-3p:0:0:Subs;0	hsa-miR-200c-3p:0:0:Subs;0	hsa-miR-200c-3p:0:0:Subs;0	hsa-miR-200c-3p:0:0:Subs;0	hsa-miR-200c-3p:0:0:Subs;0	hsa-miR-200c-3p:0:0:Subs;0	hsa-miR-200c-3p:0:0:Subs;0	hsa-miR-200c-3p:0:0:Subs;0	hsa-miR-200c-3p:0:0:Subs;0	hsa-miR-200c-3p:0:0:Subs;0	hsa-miR-200c-3p:0:0:Subs;0	hsa-miR-200c-3p:0:0:Subs;0	hsa-miR-200c-3p:0:0:Subs;0	hsa-miR-200c-3p:0:0:Subs;0
hsa-miR-203a	hsa-miR-203a:0:0:Subs;0	hsa-miR-203a:0:1:Subs;0	hsa-miR-203a:0:0:Subs;0	hsa-miR-203a:0:0:Subs;0	hsa-miR-203a:0:1:Subs;0	hsa-miR-203a:0:1:Subs;0	hsa-miR-203a:0:0:Subs;0	hsa-miR-203a:0:0:Subs;0	hsa-miR-203a:0:-2:Subs;0	hsa-miR-203a:0:0:Subs;0	hsa-miR-203a:0:0:Subs;0	hsa-miR-203a:0:-2:Subs;0	hsa-miR-203a:0:0:Subs;0	hsa-miR-203a:0:0:Subs;0	hsa-miR-203a:0:-2:Subs;0	hsa-miR-203a:0:0:Subs;0	hsa-miR-203a:0:0:Subs;0	hsa-miR-203a:0:-2:Subs;0
hsa-miR-208b-3p	hsa-miR-208b-3p:0:0:Subs;22:T>G	hsa-miR-208b-3p:0:0:Subs;0	hsa-miR-208b-3p:0:0:Subs;0	hsa-miR-208b-3p:0:-1:Subs;18:T>C	hsa-miR-208b-3p:0:0:Subs;0	hsa-miR-208b-3p:0:-1:Subs;0	hsa-miR-208b-3p:-1:-1:Subs;0	hsa-miR-208b-3p:0:0:Subs;0	hsa-miR-208b-3p:0:-1:Subs;0	hsa-miR-208b-3p:0:-1:Subs;1:A>G	hsa-miR-208b-3p:0:0:Subs;0	hsa-miR-208b-3p:0:-1:Subs;0	hsa-miR-208b-3p:0:-1:Subs;18:T>G	hsa-miR-208b-3p:0:0:Subs;0	hsa-miR-208b-3p:0:-1:Subs;0	hsa-miR-208b-3p:-1:-1:Subs;1:T>G	hsa-miR-208b-3p:0:0:Subs;0	hsa-miR-208b-3p:0:-1:Subs;0
hsa-miR-20a-5p	hsa-miR-20a-5p:0:0:Subs;0	hsa-miR-20a-5p:0:0:Subs;0	hsa-miR-20a-5p:0:0:Subs;0	hsa-miR-20a-5p:0:0:Subs;0	hsa-miR-20a-5p:0:0:Subs;0	hsa-miR-20a-5p:0:0:Subs;0	hsa-miR-20a-5p:0:0:Subs;0	hsa-miR-20a-5p:0:0:Subs;0	hsa-miR-20a-5p:0:0:Subs;0	hsa-miR-20a-5p:0:0:Subs;0	hsa-miR-20a-5p:0:0:Subs;0	hsa-miR-20a-5p:0:0:Subs;0	hsa-miR-20a-5p:0:0:Subs;0	hsa-miR-20a-5p:0:0:Subs;0	hsa-miR-20a-5p:0:0:Subs;0	hsa-miR-20a-5p:0:0:Subs;0	hsa-miR-20a-5p:0:0:Subs;0	hsa-miR-20a-5p:0:0:Subs;0
hsa-miR-20b-5p	hsa-miR-20b-5p:0:0:Subs;0	hsa-miR-20b-5p:0:0:Subs;0	hsa-miR-20b-5p:0:0:Subs;0	hsa-miR-20b-5p:0:0:Subs;0	hsa-miR-20b-5p:0:0:Subs;0	hsa-miR-20b-5p:0:0:Subs;0	hsa-miR-20b-5p:0:0:Subs;0	hsa-miR-20b-5p:0:0:Subs;0	hsa-miR-20b-5p:0:0:Subs;0	hsa-miR-20b-5p:0:0:Subs;0	hsa-miR-20b-5p:0:0:Subs;0	hsa-miR-20b-5p:0:0:Subs;0	hsa-miR-20b-5p:0:0:Subs;0	hsa-miR-20b-5p:0:0:Subs;0	hsa-miR-20b-5p:0:0:Subs;0	hsa-miR-20b-5p:0:0:Subs;0	hsa-miR-20b-5p:0:0:Subs;0	hsa-miR-20b-5p:0:0:Subs;0
hsa-miR-21-3p	hsa-miR-21-3p:0:0:Subs;0	hsa-miR-21-3p:0:0:Subs;0	hsa-miR-21-3p:0:0:Subs;0	hsa-miR-21-3p:0:0:Subs;0	hsa-miR-21-3p:0:0:Subs;0	hsa-miR-21-3p:0:0:Subs;0	hsa-miR-21-3p:0:0:Subs;0	hsa-miR-21-3p:0:0:Subs;0	hsa-miR-21-3p:0:0:Subs;0	hsa-miR-21-3p:0:0:Subs;0	hsa-miR-21-3p:0:0:Subs;0	hsa-miR-21-3p:0:0:Subs;0	hsa-miR-21-3p:0:0:Subs;0	hsa-miR-21-3p:0:0:Subs;0	hsa-miR-21-3p:0:0:Subs;0	hsa-miR-21-3p:0:0:Subs;0	hsa-miR-21-3p:0:0:Subs;0	hsa-miR-21-3p:0:0:Subs;0
hsa-miR-21-5p	hsa-miR-21-5p:0:2:Subs;0	hsa-miR-21-5p:0:2:Subs;0	hsa-miR-21-5p:0:0:Subs;0	hsa-miR-21-5p:0:2:Subs;0	hsa-miR-21-5p:0:0:Subs;0	hsa-miR-21-5p:0:0:Subs;0	hsa-miR-21-5p:0:2:Subs;0	hsa-miR-21-5p:0:0:Subs;0	hsa-miR-21-5p:0:0:Subs;0	hsa-miR-21-5p:0:2:Subs;0	hsa-miR-21-5p:0:0:Subs;0	hsa-miR-21-5p:0:0:Subs;0	hsa-miR-21-5p:0:2:Subs;0	hsa-miR-21-5p:0:0:Subs;0	hsa-miR-21-5p:0:0:Subs;0	hsa-miR-21-5p:0:2:Subs;0	hsa-miR-21-5p:0:0:Subs;0	hsa-miR-21-5p:0:0:Subs;0
hsa-miR-210-3p	hsa-miR-210-3p:0:0:Subs;0	hsa-miR-210-3p:0:0:Subs;0	hsa-miR-210-3p:0:0:Subs;0	hsa-miR-210-3p:0:0:Subs;0	hsa-miR-210-3p:0:0:Subs;0	hsa-miR-210-3p:0:0:Subs;0	hsa-miR-210-3p:0:0:Subs;0	hsa-miR-210-3p:0:0:Subs;0	hsa-miR-210-3p:0:0:Subs;0	hsa-miR-210-3p:0:0:Subs;0	hsa-miR-210-3p:0:0:Subs;0	hsa-miR-210-3p:0:0:Subs;0	hsa-miR-210-3p:0:0:Subs;0	hsa-miR-210-3p:0:0:Subs;0	hsa-miR-210-3p:0:0:Subs;0	hsa-miR-210-3p:0:0:Subs;0	hsa-miR-210-3p:0:0:Subs;0	hsa-miR-210-3p:0:0:Subs;0
hsa-miR-210-5p	hsa-miR-210-5p:0:0:Subs;0	hsa-miR-210-5p:0:0:Subs;0	hsa-miR-210-5p:0:0:Subs;0	hsa-miR-210-5p:0:0:Subs;0	hsa-miR-210-5p:0:0:Subs;0	hsa-miR-210-5p:0:0:Subs;0	hsa-miR-210-5p:0:0:Subs;0	hsa-miR-210-5p:0:0:Subs;0	hsa-miR-210-5p:0:0:Subs;0	hsa-miR-210-5p:0:0:Subs;0	hsa-miR-210-5p:0:0:Subs;0	hsa-miR-210-5p:0:0:Subs;0	hsa-miR-210-5p:0:0:Subs;0	hsa-miR-210-5p:0:0:Subs;0	hsa-miR-210-5p:0:0:Subs;0	hsa-miR-210-5p:0:0:Subs;0	hsa-miR-210-5p:0:0:Subs;0	hsa-miR-210-5p:0:0:Subs;0
hsa-miR-2110	hsa-miR-2110:0:1:Subs;0	hsa-miR-2110:0:2:Subs;0	hsa-miR-2110:0:1:Subs;0	hsa-miR-2110:0:1:Subs;0	hsa-miR-2110:0:1:Subs;0	hsa-miR-2110:0:2:Subs;0	hsa-miR-2110:0:1:Subs;0	hsa-miR-2110:0:1:Subs;0	hsa-miR-2110:0:2:Subs;0	hsa-miR-2110:0:1:Subs;0	hsa-miR-2110:0:1:Subs;0	hsa-miR-2110:0:-1:Subs;0	hsa-miR-2110:0:1:Subs;0	hsa-miR-2110:0:1:Subs;0	hsa-miR-2110:0:2:Subs;0	hsa-miR-2110:0:3:Subs;25:G>T	hsa-miR-2110:0:1:Subs;0	hsa-miR-2110:0:-1:Subs;0
hsa-miR-2116-3p	hsa-miR-2116-3p:-1:-1:Subs;0	hsa-miR-2116-3p:-1:-1:Subs;0	hsa-miR-2116-3p:-1:-1:Subs;0	hsa-miR-2116-3p:-1:-1:Subs;0	hsa-miR-2116-3p:-1:-1:Subs;0	hsa-miR-2116-3p:-1:-1:Subs;0	hsa-miR-2116-3p:-1:-1:Subs;0	hsa-miR-2116-3p:-1:-1:Subs;0	hsa-miR-2116-3p:0:1:Subs;0	hsa-miR-2116-3p:-1:-1:Subs;0	hsa-miR-2116-3p:-1:-1:Subs;0	hsa-miR-2116-3p:0:1:Subs;0	hsa-miR-2116-3p:-1:-1:Subs;0	hsa-miR-2116-3p:-1:-1:Subs;0	hsa-miR-2116-3p:-1:-1:Subs;0	hsa-miR-2116-3p:-1:-1:Subs;0	hsa-miR-2116-3p:0:1:Subs;0	hsa-miR-2116-3p:0:-1:Subs;0
hsa-miR-2116-5p	hsa-miR-2116-5p:0:0:Subs;0	hsa-miR-2116-5p:0:0:Subs;0	hsa-miR-2116-5p:0:0:Subs;0	hsa-miR-2116-5p:0:0:Subs;0	hsa-miR-2116-5p:0:0:Subs;0	hsa-miR-2116-5p:0:0:Subs;0	hsa-miR-2116-5p:0:0:Subs;0	hsa-miR-2116-5p:0:0:Subs;0	hsa-miR-2116-5p:0:0:Subs;0	hsa-miR-2116-5p:0:0:Subs;0	hsa-miR-2116-5p:0:0:Subs;0	hsa-miR-2116-5p:0:0:Subs;0	hsa-miR-2116-5p:0:0:Subs;0	hsa-miR-2116-5p:0:0:Subs;0	hsa-miR-2116-5p:0:0:Subs;0	hsa-miR-2116-5p:0:0:Subs;0	hsa-miR-2116-5p:0:0:Subs;0	hsa-miR-2116-5p:0:0:Subs;0
hsa-miR-212-3p	hsa-miR-212-3p:0:0:Subs;0	hsa-miR-212-3p:0:0:Subs;0	hsa-miR-212-3p:0:0:Subs;0	hsa-miR-212-3p:0:0:Subs;0	hsa-miR-212-3p:0:0:Subs;0	hsa-miR-212-3p:0:0:Subs;0	hsa-miR-212-3p:0:0:Subs;0	hsa-miR-212-3p:0:0:Subs;0	hsa-miR-212-3p:0:0:Subs;0	hsa-miR-212-3p:0:0:Subs;0	hsa-miR-212-3p:0:0:Subs;0	hsa-miR-212-3p:0:0:Subs;0	hsa-miR-212-3p:0:0:Subs;0	hsa-miR-212-3p:0:0:Subs;0	hsa-miR-212-3p:0:0:Subs;0	hsa-miR-212-3p:0:0:Subs;0	hsa-miR-212-3p:0:0:Subs;0	hsa-miR-212-3p:0:0:Subs;0
hsa-miR-212-5p	hsa-miR-212-5p:0:0:Subs;0	hsa-miR-212-5p:0:0:Subs;0	hsa-miR-212-5p:0:0:Subs;0	hsa-miR-212-5p:0:0:Subs;0	hsa-miR-212-5p:0:0:Subs;0	hsa-miR-212-5p:0:0:Subs;0	hsa-miR-212-5p:0:0:Subs;0	hsa-miR-212-5p:0:0:Subs;0	hsa-miR-212-5p:0:0:Subs;0	hsa-miR-212-5p:0:0:Subs;0	hsa-miR-212-5p:0:0:Subs;0	hsa-miR-212-5p:0:0:Subs;0	hsa-miR-212-5p:0:0:Subs;0	hsa-miR-212-5p:0:0:Subs;0	hsa-miR-212-5p:0:0:Subs;0	hsa-miR-212-5p:0:0:Subs;0	hsa-miR-212-5p:0:0:Subs;0	hsa-miR-212-5p:0:0:Subs;0
hsa-miR-215-5p	hsa-miR-215-5p:0:1:Subs;0	hsa-miR-215-5p:0:1:Subs;0	hsa-miR-215-5p:0:0:Subs;0	hsa-miR-215-5p:0:0:Subs;0	hsa-miR-215-5p:0:1:Subs;0	hsa-miR-215-5p:0:1:Subs;0	hsa-miR-215-5p:0:1:Subs;0	hsa-miR-215-5p:0:1:Subs;0	hsa-miR-215-5p:0:0:Subs;0	hsa-miR-215-5p:0:1:Subs;0	hsa-miR-215-5p:0:0:Subs;0	hsa-miR-215-5p:0:0:Subs;0	hsa-miR-215-5p:0:0:Subs;0	hsa-miR-215-5p:0:0:Subs;0	hsa-miR-215-5p:0:0:Subs;0	hsa-miR-215-5p:0:0:Subs;0	hsa-miR-215-5p:0:1:Subs;0	hsa-miR-215-5p:0:0:Subs;0
hsa-miR-22-3p	hsa-miR-22-3p:0:0:Subs;0	hsa-miR-22-3p:0:0:Subs;0	hsa-miR-22-3p:0:0:Subs;0	hsa-miR-22-3p:0:0:Subs;0	hsa-miR-22-3p:0:0:Subs;0	hsa-miR-22-3p:0:0:Subs;0	hsa-miR-22-3p:0:0:Subs;0	hsa-miR-22-3p:0:0:Subs;0	hsa-miR-22-3p:0:0:Subs;0	hsa-miR-22-3p:0:0:Subs;0	hsa-miR-22-3p:0:0:Subs;0	hsa-miR-22-3p:0:0:Subs;0	hsa-miR-22-3p:0:0:Subs;0	hsa-miR-22-3p:0:0:Subs;0	hsa-miR-22-3p:0:0:Subs;0	hsa-miR-22-3p:0:0:Subs;0	hsa-miR-22-3p:0:0:Subs;0	hsa-miR-22-3p:0:0:Subs;0
hsa-miR-22-5p	hsa-miR-22-5p:0:-1:Subs;0	hsa-miR-22-5p:0:-1:Subs;0	hsa-miR-22-5p:0:-1:Subs;0	hsa-miR-22-5p:0:-1:Subs;0	hsa-miR-22-5p:0:-1:Subs;0	hsa-miR-22-5p:0:-1:Subs;0	hsa-miR-22-5p:0:-1:Subs;0	hsa-miR-22-5p:0:-1:Subs;0	hsa-miR-22-5p:0:-1:Subs;0	hsa-miR-22-5p:0:-1:Subs;0	hsa-miR-22-5p:0:-1:Subs;0	hsa-miR-22-5p:0:-1:Subs;0	hsa-miR-22-5p:0:-1:Subs;0	hsa-miR-22-5p:0:-1:Subs;0	hsa-miR-22-5p:0:-1:Subs;0	hsa-miR-22-5p:0:-1:Subs;0	hsa-miR-22-5p:0:-1:Subs;0	hsa-miR-22-5p:0:-1:Subs;0
hsa-miR-221-3p	hsa-miR-221-3p:0:-1:Subs;0	hsa-miR-221-3p:0:-1:Subs;0	hsa-miR-221-3p:0:-1:Subs;0	hsa-miR-221-3p:0:0:Subs;0	hsa-miR-221-3p:0:-1:Subs;0	hsa-miR-221-3p:0:-1:Subs;0	hsa-miR-221-3p:0:0:Subs;0	hsa-miR-221-3p:0:-1:Subs;0	hsa-miR-221-3p:0:-2:Subs;0	hsa-miR-221-3p:0:0:Subs;0	hsa-miR-221-3p:0:-1:Subs;0	hsa-miR-221-3p:0:-2:Subs;0	hsa-miR-221-3p:0:0:Subs;0	hsa-miR-221-3p:0:-1:Subs;0	hsa-miR-221-3p:0:-1:Subs;0	hsa-miR-221-3p:0:0:Subs;0	hsa-miR-221-3p:0:-1:Subs;0	hsa-miR-221-3p:0:-2:Subs;0
hsa-miR-221-5p	hsa-miR-221-5p:0:4:Subs;0	hsa-miR-221-5p:0:1:Subs;0	hsa-miR-221-5p:0:1:Subs;0	hsa-miR-221-5p:0:4:Subs;0	hsa-miR-221-5p:0:1:Subs;0	hsa-miR-221-5p:0:1:Subs;0	hsa-miR-221-5p:0:4:Subs;0	hsa-miR-221-5p:0:1:Subs;0	hsa-miR-221-5p:0:0:Subs;0	hsa-miR-221-5p:0:4:Subs;0	hsa-miR-221-5p:0:1:Subs;0	hsa-miR-221-5p:0:0:Subs;0	hsa-miR-221-5p:0:4:Subs;0	hsa-miR-221-5p:0:1:Subs;0	hsa-miR-221-5p:0:1:Subs;0	hsa-miR-221-5p:0:4:Subs;0	hsa-miR-221-5p:0:1:Subs;0	hsa-miR-221-5p:0:-1:Subs;0
hsa-miR-222-3p	hsa-miR-222-3p:0:3:Subs;0	hsa-miR-222-3p:0:3:Subs;0	hsa-miR-222-3p:0:3:Subs;0	hsa-miR-222-3p:0:3:Subs;0	hsa-miR-222-3p:0:2:Subs;0	hsa-miR-222-3p:0:2:Subs;0	hsa-miR-222-3p:0:3:Subs;0	hsa-miR-222-3p:0:2:Subs;0	hsa-miR-222-3p:0:0:Subs;0	hsa-miR-222-3p:0:3:Subs;0	hsa-miR-222-3p:0:2:Subs;0	hsa-miR-222-3p:0:0:Subs;0	hsa-miR-222-3p:0:3:Subs;0	hsa-miR-222-3p:0:2:Subs;0	hsa-miR-222-3p:0:0:Subs;0	hsa-miR-222-3p:0:3:Subs;0	hsa-miR-222-3p:0:2:Subs;0	hsa-miR-222-3p:0:0:Subs;0
hsa-miR-222-5p	hsa-miR-222-5p:0:-1:Subs;0	hsa-miR-222-5p:0:-1:Subs;0	hsa-miR-222-5p:0:-1:Subs;0	hsa-miR-222-5p:0:-1:Subs;0	hsa-miR-222-5p:0:-1:Subs;0	hsa-miR-222-5p:0:-2:Subs;0	hsa-miR-222-5p:0:-1:Subs;0	hsa-miR-222-5p:0:-1:Subs;0	hsa-miR-222-5p:0:-2:Subs;0	hsa-miR-222-5p:0:-1:Subs;0	hsa-miR-222-5p:0:-1:Subs;0	hsa-miR-222-5p:0:-2:Subs;0	hsa-miR-222-5p:0:-1:Subs;0	hsa-miR-222-5p:0:-1:Subs;0	hsa-miR-222-5p:0:-1:Subs;0	hsa-miR-222-5p:0:-1:Subs;0	hsa-miR-222-5p:0:-2:Subs;0	hsa-miR-222-5p:0:-2:Subs;0
hsa-miR-223-3p	hsa-miR-223-3p:0:-1:Subs;0	hsa-miR-223-3p:0:-3:Subs;0	hsa-miR-223-3p:0:-3:Subs;0	hsa-miR-223-3p:0:-1:Subs;0	hsa-miR-223-3p:0:-3:Subs;0	hsa-miR-223-3p:0:-3:Subs;0	hsa-miR-223-3p:0:-1:Subs;0	hsa-miR-223-3p:0:-3:Subs;0	hsa-miR-223-3p:0:-3:Subs;0	hsa-miR-223-3p:0:-1:Subs;0	hsa-miR-223-3p:0:-3:Subs;0	hsa-miR-223-3p:0:-3:Subs;0	hsa-miR-223-3p:0:-1:Subs;0	hsa-miR-223-3p:0:-3:Subs;0	hsa-miR-223-3p:0:-3:Subs;0	hsa-miR-223-3p:0:1:Subs;0	hsa-miR-223-3p:0:-3:Subs;0	hsa-miR-223-3p:0:-3:Subs;0
hsa-miR-223-5p	hsa-miR-223-5p:0:1:Subs;0	hsa-miR-223-5p:0:1:Subs;0	hsa-miR-223-5p:0:1:Subs;0	hsa-miR-223-5p:0:1:Subs;0	hsa-miR-223-5p:0:1:Subs;0	hsa-miR-223-5p:0:0:Subs;0	hsa-miR-223-5p:0:1:Subs;0	hsa-miR-223-5p:0:1:Subs;0	hsa-miR-223-5p:0:0:Subs;0	hsa-miR-223-5p:0:1:Subs;0	hsa-miR-223-5p:0:1:Subs;0	hsa-miR-223-5p:0:0:Subs;0	hsa-miR-223-5p:0:1:Subs;0	hsa-miR-223-5p:0:1:Subs;0	hsa-miR-223-5p:0:0:Subs;0	hsa-miR-223-5p:0:1:Subs;0	hsa-miR-223-5p:0:1:Subs;0	hsa-miR-223-5p:0:0:Subs;0
hsa-miR-2277-5p	hsa-miR-2277-5p:0:1:Subs;25:A>T	hsa-miR-2277-5p:0:-1:Subs;0	hsa-miR-2277-5p:0:1:Subs;25:A>T	hsa-miR-2277-5p:0:-1:Subs;0	hsa-miR-2277-5p:0:-1:Subs;0	hsa-miR-2277-5p:0:-1:Subs;0	hsa-miR-2277-5p:0:-1:Subs;0	hsa-miR-2277-5p:0:-1:Subs;0	hsa-miR-2277-5p:0:-1:Subs;0	hsa-miR-2277-5p:0:1:Subs;25:A>T	hsa-miR-2277-5p:0:-1:Subs;0	hsa-miR-2277-5p:0:-1:Subs;0	hsa-miR-2277-5p:0:-1:Subs;0	hsa-miR-2277-5p:0:-1:Subs;0	hsa-miR-2277-5p:0:-1:Subs;0	hsa-miR-2277-5p:0:1:Subs;25:A>T	hsa-miR-2277-5p:0:-1:Subs;0	hsa-miR-2277-5p:0:-1:Subs;0
hsa-miR-2355-3p	hsa-miR-2355-3p:0:0:Subs;0	hsa-miR-2355-3p:0:0:Subs;0	hsa-miR-2355-3p:0:0:Subs;0	hsa-miR-2355-3p:0:0:Subs;0	hsa-miR-2355-3p:0:0:Subs;0	hsa-miR-2355-3p:0:0:Subs;0	hsa-miR-2355-3p:0:0:Subs;0	hsa-miR-2355-3p:0:0:Subs;0	hsa-miR-2355-3p:0:0:Subs;0	hsa-miR-2355-3p:0:0:Subs;0	hsa-miR-2355-3p:0:0:Subs;0	hsa-miR-2355-3p:0:0:Subs;0	hsa-miR-2355-3p:0:0:Subs;0	hsa-miR-2355-3p:0:0:Subs;0	hsa-miR-2355-3p:0:0:Subs;0	hsa-miR-2355-3p:0:0:Subs;0	hsa-miR-2355-3p:0:0:Subs;0	hsa-miR-2355-3p:0:0:Subs;0
hsa-miR-2355-5p	hsa-miR-2355-5p:0:0:Subs;0	hsa-miR-2355-5p:0:0:Subs;0	hsa-miR-2355-5p:0:0:Subs;0	hsa-miR-2355-5p:0:0:Subs;0	hsa-miR-2355-5p:0:0:Subs;0	hsa-miR-2355-5p:0:0:Subs;0	hsa-miR-2355-5p:0:0:Subs;0	hsa-miR-2355-5p:0:2:Subs;0	hsa-miR-2355-5p:0:0:Subs;0	hsa-miR-2355-5p:0:0:Subs;0	hsa-miR-2355-5p:0:0:Subs;0	hsa-miR-2355-5p:0:0:Subs;0	hsa-miR-2355-5p:0:0:Subs;0	hsa-miR-2355-5p:0:0:Subs;0	hsa-miR-2355-5p:0:0:Subs;0	hsa-miR-2355-5p:0:0:Subs;0	hsa-miR-2355-5p:0:0:Subs;0	hsa-miR-2355-5p:0:0:Subs;0
hsa-miR-23a-3p	hsa-miR-23a-3p:0:0:Subs;0	hsa-miR-23a-3p:0:0:Subs;0	hsa-miR-23a-3p:0:0:Subs;0	hsa-miR-23a-3p:0:0:Subs;0	hsa-miR-23a-3p:0:0:Subs;0	hsa-miR-23a-3p:0:-2:Subs;0	hsa-miR-23a-3p:0:0:Subs;0	hsa-miR-23a-3p:0:0:Subs;0	hsa-miR-23a-3p:0:-2:Subs;0	hsa-miR-23a-3p:0:0:Subs;0	hsa-miR-23a-3p:0:0:Subs;0	hsa-miR-23a-3p:0:-2:Subs;0	hsa-miR-23a-3p:0:0:Subs;0	hsa-miR-23a-3p:0:0:Subs;0	hsa-miR-23a-3p:0:0:Subs;0	hsa-miR-23a-3p:0:0:Subs;0	hsa-miR-23a-3p:0:0:Subs;0	hsa-miR-23a-3p:0:-3:Subs;0
hsa-miR-23a-5p	hsa-miR-23a-5p:0:0:Subs;0	hsa-miR-23a-5p:0:0:Subs;0	hsa-miR-23a-5p:0:0:Subs;0	hsa-miR-23a-5p:0:0:Subs;0	hsa-miR-23a-5p:0:0:Subs;0	hsa-miR-23a-5p:0:0:Subs;0	hsa-miR-23a-5p:0:0:Subs;0	hsa-miR-23a-5p:0:0:Subs;0	hsa-miR-23a-5p:0:0:Subs;0	hsa-miR-23a-5p:0:0:Subs;0	hsa-miR-23a-5p:0:0:Subs;0	hsa-miR-23a-5p:0:0:Subs;0	hsa-miR-23a-5p:0:0:Subs;0	hsa-miR-23a-5p:0:0:Subs;0	hsa-miR-23a-5p:0:0:Subs;0	hsa-miR-23a-5p:0:0:Subs;0	hsa-miR-23a-5p:0:0:Subs;0	hsa-miR-23a-5p:0:0:Subs;0
hsa-miR-23b-3p	hsa-miR-23b-3p:0:3:Subs;24:G>T	hsa-miR-23b-3p:0:3:Subs;24:G>T	hsa-miR-23b-3p:0:3:Subs;24:G>T	hsa-miR-23b-3p:0:3:Subs;24:G>T	hsa-miR-23b-3p:0:3:Subs;24:G>T	hsa-miR-23b-3p:0:-3:Subs;0	hsa-miR-23b-3p:0:3:Subs;24:G>T	hsa-miR-23b-3p:0:3:Subs;24:G>T	hsa-miR-23b-3p:0:-3:Subs;0	hsa-miR-23b-3p:0:3:Subs;24:G>T	hsa-miR-23b-3p:0:3:Subs;24:G>T	hsa-miR-23b-3p:0:-3:Subs;0	hsa-miR-23b-3p:0:3:Subs;24:G>T	hsa-miR-23b-3p:0:3:Subs;24:G>T	hsa-miR-23b-3p:0:-3:Subs;0	hsa-miR-23b-3p:0:3:Subs;24:G>T	hsa-miR-23b-3p:0:0:Subs;0	hsa-miR-23b-3p:0:-3:Subs;0
hsa-miR-24-2-5p	hsa-miR-24-2-5p:-1:0:Subs;0	hsa-miR-24-2-5p:-1:0:Subs;0	hsa-miR-24-2-5p:-1:0:Subs;0	hsa-miR-24-2-5p:-1:0:Subs;0	hsa-miR-24-2-5p:-1:0:Subs;0	hsa-miR-24-2-5p:-1:0:Subs;0	hsa-miR-24-2-5p:-1:0:Subs;0	hsa-miR-24-2-5p:-1:0:Subs;0	hsa-miR-24-2-5p:-1:0:Subs;0	hsa-miR-24-2-5p:-1:0:Subs;0	hsa-miR-24-2-5p:-1:0:Subs;0	hsa-miR-24-2-5p:-1:0:Subs;0	hsa-miR-24-2-5p:-1:0:Subs;0	hsa-miR-24-2-5p:-1:0:Subs;0	hsa-miR-24-2-5p:-1:0:Subs;0	hsa-miR-24-2-5p:-1:0:Subs;0	hsa-miR-24-2-5p:-1:0:Subs;0	hsa-miR-24-2-5p:-1:-1:Subs;0
hsa-miR-2467-5p	hsa-miR-2467-5p:0:1:Subs;0	hsa-miR-2467-5p:0:-1:Subs;0	hsa-miR-2467-5p:0:-1:Subs;0	hsa-miR-2467-5p:0:1:Subs;0	hsa-miR-2467-5p:0:-1:Subs;0	hsa-miR-2467-5p:0:-1:Subs;0	hsa-miR-2467-5p:0:-1:Subs;0	hsa-miR-2467-5p:0:-1:Subs;0	hsa-miR-2467-5p:0:-1:Subs;0	hsa-miR-2467-5p:0:-1:Subs;0	hsa-miR-2467-5p:0:-1:Subs;0	hsa-miR-2467-5p:0:-1:Subs;0	hsa-miR-2467-5p:0:-1:Subs;0	hsa-miR-2467-5p:0:-1:Subs;0	hsa-miR-2467-5p:0:-1:Subs;0	hsa-miR-2467-5p:0:-1:Subs;0	hsa-miR-2467-5p:0:-1:Subs;0	hsa-miR-2467-5p:0:-1:Subs;0
hsa-miR-25-3p	hsa-miR-25-3p:0:0:Subs;0	hsa-miR-25-3p:0:0:Subs;0	hsa-miR-25-3p:0:0:Subs;0	hsa-miR-25-3p:0:0:Subs;0	hsa-miR-25-3p:0:0:Subs;0	hsa-miR-25-3p:0:0:Subs;0	hsa-miR-25-3p:0:0:Subs;0	hsa-miR-25-3p:0:0:Subs;0	hsa-miR-25-3p:0:0:Subs;0	hsa-miR-25-3p:0:0:Subs;0	hsa-miR-25-3p:0:0:Subs;0	hsa-miR-25-3p:0:0:Subs;0	hsa-miR-25-3p:0:0:Subs;0	hsa-miR-25-3p:0:0:Subs;0	hsa-miR-25-3p:0:0:Subs;0	hsa-miR-25-3p:0:0:Subs;0	hsa-miR-25-3p:0:0:Subs;0	hsa-miR-25-3p:0:0:Subs;0
hsa-miR-25-5p	hsa-miR-25-5p:0:2:Subs;0	hsa-miR-25-5p:0:2:Subs;0	hsa-miR-25-5p:0:2:Subs;0	hsa-miR-25-5p:0:2:Subs;0	hsa-miR-25-5p:0:2:Subs;0	hsa-miR-25-5p:0:2:Subs;0	hsa-miR-25-5p:0:2:Subs;0	hsa-miR-25-5p:0:2:Subs;0	hsa-miR-25-5p:0:2:Subs;0	hsa-miR-25-5p:0:2:Subs;0	hsa-miR-25-5p:0:2:Subs;0	hsa-miR-25-5p:0:2:Subs;0	hsa-miR-25-5p:0:2:Subs;0	hsa-miR-25-5p:0:2:Subs;0	hsa-miR-25-5p:0:2:Subs;0	hsa-miR-25-5p:0:2:Subs;0	hsa-miR-25-5p:0:2:Subs;0	hsa-miR-25-5p:0:2:Subs;0
hsa-miR-26a-2-3p	hsa-miR-26a-2-3p:0:0:Subs;0	hsa-miR-26a-2-3p:0:0:Subs;0	hsa-miR-26a-2-3p:0:0:Subs;0	hsa-miR-26a-2-3p:0:0:Subs;0	hsa-miR-26a-2-3p:0:0:Subs;0	hsa-miR-26a-2-3p:0:0:Subs;0	hsa-miR-26a-2-3p:0:0:Subs;0	hsa-miR-26a-2-3p:0:0:Subs;0	hsa-miR-26a-2-3p:0:0:Subs;0	hsa-miR-26a-2-3p:0:0:Subs;0	hsa-miR-26a-2-3p:0:0:Subs;0	hsa-miR-26a-2-3p:0:0:Subs;0	hsa-miR-26a-2-3p:0:0:Subs;0	hsa-miR-26a-2-3p:0:0:Subs;0	hsa-miR-26a-2-3p:0:0:Subs;0	hsa-miR-26a-2-3p:0:0:Subs;0	hsa-miR-26a-2-3p:0:0:Subs;0	hsa-miR-26a-2-3p:0:0:Subs;0
hsa-miR-26b-3p	hsa-miR-26b-3p:0:0:Subs;0	hsa-miR-26b-3p:0:0:Subs;0	hsa-miR-26b-3p:0:0:Subs;0	hsa-miR-26b-3p:0:0:Subs;0	hsa-miR-26b-3p:0:-1:Subs;0	hsa-miR-26b-3p:0:-1:Subs;0	hsa-miR-26b-3p:0:0:Subs;0	hsa-miR-26b-3p:0:-1:Subs;0	hsa-miR-26b-3p:0:-1:Subs;0	hsa-miR-26b-3p:0:0:Subs;0	hsa-miR-26b-3p:0:-1:Subs;0	hsa-miR-26b-3p:0:-1:Subs;0	hsa-miR-26b-3p:0:0:Subs;0	hsa-miR-26b-3p:0:-1:Subs;0	hsa-miR-26b-3p:0:-1:Subs;0	hsa-miR-26b-3p:0:0:Subs;0	hsa-miR-26b-3p:0:-1:Subs;0	hsa-miR-26b-3p:0:-1:Subs;0
hsa-miR-26b-5p	hsa-miR-26b-5p:0:1:Subs;0	hsa-miR-26b-5p:0:1:Subs;0	hsa-miR-26b-5p:0:1:Subs;0	hsa-miR-26b-5p:0:1:Subs;0	hsa-miR-26b-5p:0:1:Subs;0	hsa-miR-26b-5p:0:1:Subs;0	hsa-miR-26b-5p:0:1:Subs;0	hsa-miR-26b-5p:0:1:Subs;0	hsa-miR-26b-5p:0:1:Subs;0	hsa-miR-26b-5p:0:1:Subs;0	hsa-miR-26b-5p:0:1:Subs;0	hsa-miR-26b-5p:0:1:Subs;0	hsa-miR-26b-5p:0:1:Subs;0	hsa-miR-26b-5p:0:1:Subs;0	hsa-miR-26b-5p:0:1:Subs;0	hsa-miR-26b-5p:0:1:Subs;0	hsa-miR-26b-5p:0:1:Subs;0	hsa-miR-26b-5p:0:1:Subs;0
hsa-miR-27a-3p	hsa-miR-27a-3p:0:-1:Subs;0	hsa-miR-27a-3p:0:-1:Subs;0	hsa-miR-27a-3p:0:-1:Subs;0	hsa-miR-27a-3p:0:-1:Subs;0	hsa-miR-27a-3p:0:-1:Subs;0	hsa-miR-27a-3p:0:-1:Subs;0	hsa-miR-27a-3p:0:-1:Subs;0	hsa-miR-27a-3p:0:-1:Subs;0	hsa-miR-27a-3p:0:-1:Subs;0	hsa-miR-27a-3p:0:-1:Subs;0	hsa-miR-27a-3p:0:-1:Subs;0	hsa-miR-27a-3p:0:-1:Subs;0	hsa-miR-27a-3p:0:-1:Subs;0	hsa-miR-27a-3p:0:-1:Subs;0	hsa-miR-27a-3p:0:-1:Subs;0	hsa-miR-27a-3p:0:-1:Subs;0	hsa-miR-27a-3p:0:-1:Subs;0	hsa-miR-27a-3p:0:-1:Subs;0
hsa-miR-27a-5p	hsa-miR-27a-5p:0:0:Subs;0	hsa-miR-27a-5p:0:0:Subs;0	hsa-miR-27a-5p:0:0:Subs;0	hsa-miR-27a-5p:0:0:Subs;0	hsa-miR-27a-5p:0:0:Subs;0	hsa-miR-27a-5p:0:0:Subs;0	hsa-miR-27a-5p:0:0:Subs;0	hsa-miR-27a-5p:0:0:Subs;0	hsa-miR-27a-5p:0:0:Subs;0	hsa-miR-27a-5p:0:0:Subs;0	hsa-miR-27a-5p:0:0:Subs;0	hsa-miR-27a-5p:0:0:Subs;0	hsa-miR-27a-5p:0:0:Subs;0	hsa-miR-27a-5p:0:0:Subs;0	hsa-miR-27a-5p:0:0:Subs;0	hsa-miR-27a-5p:0:0:Subs;0	hsa-miR-27a-5p:0:0:Subs;0	hsa-miR-27a-5p:0:0:Subs;0
hsa-miR-27b-3p	hsa-miR-27b-3p:0:0:Subs;0	hsa-miR-27b-3p:0:0:Subs;0	hsa-miR-27b-3p:0:0:Subs;0	hsa-miR-27b-3p:0:0:Subs;0	hsa-miR-27b-3p:0:-1:Subs;0	hsa-miR-27b-3p:0:-1:Subs;0	hsa-miR-27b-3p:0:0:Subs;0	hsa-miR-27b-3p:0:-1:Subs;0	hsa-miR-27b-3p:0:-1:Subs;0	hsa-miR-27b-3p:0:0:Subs;0	hsa-miR-27b-3p:0:-1:Subs;0	hsa-miR-27b-3p:0:-1:Subs;0	hsa-miR-27b-3p:0:0:Subs;0	hsa-miR-27b-3p:0:-1:Subs;0	hsa-miR-27b-3p:0:-1:Subs;0	hsa-miR-27b-3p:0:0:Subs;0	hsa-miR-27b-3p:0:-1:Subs;0	hsa-miR-27b-3p:0:-1:Subs;0
hsa-miR-27b-5p	hsa-miR-27b-5p:0:0:Subs;0	hsa-miR-27b-5p:0:0:Subs;0	hsa-miR-27b-5p:0:0:Subs;0	hsa-miR-27b-5p:0:0:Subs;0	hsa-miR-27b-5p:0:0:Subs;0	hsa-miR-27b-5p:0:0:Subs;0	hsa-miR-27b-5p:0:0:Subs;0	hsa-miR-27b-5p:0:0:Subs;0	hsa-miR-27b-5p:0:0:Subs;0	hsa-miR-27b-5p:0:0:Subs;0	hsa-miR-27b-5p:0:0:Subs;0	hsa-miR-27b-5p:0:0:Subs;0	hsa-miR-27b-5p:0:0:Subs;0	hsa-miR-27b-5p:0:0:Subs;0	hsa-miR-27b-5p:0:0:Subs;0	hsa-miR-27b-5p:0:0:Subs;0	hsa-miR-27b-5p:0:0:Subs;0	hsa-miR-27b-5p:0:0:Subs;0
hsa-miR-28-3p	hsa-miR-28-3p:0:0:Subs;0	hsa-miR-28-3p:0:0:Subs;0	hsa-miR-28-3p:0:0:Subs;0	hsa-miR-28-3p:0:0:Subs;0	hsa-miR-28-3p:0:0:Subs;0	hsa-miR-28-3p:0:1:Subs;23:G>A	hsa-miR-28-3p:0:0:Subs;0	hsa-miR-28-3p:0:0:Subs;0	hsa-miR-28-3p:0:1:Subs;23:G>A	hsa-miR-28-3p:0:0:Subs;0	hsa-miR-28-3p:0:0:Subs;0	hsa-miR-28-3p:0:1:Subs;23:G>A	hsa-miR-28-3p:0:0:Subs;0	hsa-miR-28-3p:0:1:Subs;23:G>A	hsa-miR-28-3p:0:1:Subs;23:G>A	hsa-miR-28-3p:0:0:Subs;0	hsa-miR-28-3p:0:1:Subs;23:G>A	hsa-miR-28-3p:0:1:Subs;23:G>A
hsa-miR-28-5p	hsa-miR-28-5p:0:0:Subs;0	hsa-miR-28-5p:0:0:Subs;0	hsa-miR-28-5p:0:0:Subs;0	hsa-miR-28-5p:0:0:Subs;0	hsa-miR-28-5p:0:0:Subs;0	hsa-miR-28-5p:0:0:Subs;0	hsa-miR-28-5p:0:0:Subs;0	hsa-miR-28-5p:0:0:Subs;0	hsa-miR-28-5p:0:0:Subs;0	hsa-miR-28-5p:0:0:Subs;0	hsa-miR-28-5p:0:0:Subs;0	hsa-miR-28-5p:0:0:Subs;0	hsa-miR-28-5p:0:0:Subs;0	hsa-miR-28-5p:0:0:Subs;0	hsa-miR-28-5p:0:0:Subs;0	hsa-miR-28-5p:0:0:Subs;0	hsa-miR-28-5p:0:0:Subs;0	hsa-miR-28-5p:0:0:Subs;0
hsa-miR-29a-3p	hsa-miR-29a-3p:0:0:Subs;0	hsa-miR-29a-3p:0:0:Subs;0	hsa-miR-29a-3p:0:0:Subs;0	hsa-miR-29a-3p:0:0:Subs;0	hsa-miR-29a-3p:0:0:Subs;0	hsa-miR-29a-3p:0:-1:Subs;0	hsa-miR-29a-3p:0:0:Subs;0	hsa-miR-29a-3p:0:0:Subs;0	hsa-miR-29a-3p:0:-1:Subs;0	hsa-miR-29a-3p:0:0:Subs;0	hsa-miR-29a-3p:0:0:Subs;0	hsa-miR-29a-3p:0:-1:Subs;0	hsa-miR-29a-3p:0:0:Subs;0	hsa-miR-29a-3p:0:0:Subs;0	hsa-miR-29a-3p:0:-1:Subs;0	hsa-miR-29a-3p:0:0:Subs;0	hsa-miR-29a-3p:0:-1:Subs;0	hsa-miR-29a-3p:0:-1:Subs;0
hsa-miR-29a-5p	hsa-miR-29a-5p:0:1:Subs;0	hsa-miR-29a-5p:0:1:Subs;0	hsa-miR-29a-5p:0:1:Subs;0	hsa-miR-29a-5p:0:0:Subs;0	hsa-miR-29a-5p:0:0:Subs;0	hsa-miR-29a-5p:0:1:Subs;0	hsa-miR-29a-5p:0:0:Subs;0	hsa-miR-29a-5p:0:1:Subs;0	hsa-miR-29a-5p:0:1:Subs;0	hsa-miR-29a-5p:0:0:Subs;0	hsa-miR-29a-5p:0:1:Subs;0	hsa-miR-29a-5p:0:1:Subs;0	hsa-miR-29a-5p:0:0:Subs;0	hsa-miR-29a-5p:0:1:Subs;0	hsa-miR-29a-5p:0:1:Subs;0	hsa-miR-29a-5p:0:1:Subs;0	hsa-miR-29a-5p:0:1:Subs;0	hsa-miR-29a-5p:0:1:Subs;0
hsa-miR-29b-1-5p	hsa-miR-29b-1-5p:0:0:Subs;0	hsa-miR-29b-1-5p:0:0:Subs;0	hsa-miR-29b-1-5p:0:0:Subs;0	hsa-miR-29b-1-5p:0:0:Subs;0	hsa-miR-29b-1-5p:0:0:Subs;0	hsa-miR-29b-1-5p:0:0:Subs;0	hsa-miR-29b-1-5p:0:0:Subs;0	hsa-miR-29b-1-5p:0:0:Subs;0	hsa-miR-29b-1-5p:0:0:Subs;0	hsa-miR-29b-1-5p:0:0:Subs;0	hsa-miR-29b-1-5p:0:0:Subs;0	hsa-miR-29b-1-5p:0:0:Subs;0	hsa-miR-29b-1-5p:0:0:Subs;0	hsa-miR-29b-1-5p:0:0:Subs;0	hsa-miR-29b-1-5p:0:0:Subs;0	hsa-miR-29b-1-5p:0:0:Subs;0	hsa-miR-29b-1-5p:0:0:Subs;0	hsa-miR-29b-1-5p:0:0:Subs;0
hsa-miR-29c-3p	hsa-miR-29c-3p:0:0:Subs;0	hsa-miR-29c-3p:0:0:Subs;0	hsa-miR-29c-3p:0:0:Subs;0	hsa-miR-29c-3p:0:0:Subs;0	hsa-miR-29c-3p:0:0:Subs;0	hsa-miR-29c-3p:0:-1:Subs;0	hsa-miR-29c-3p:0:0:Subs;0	hsa-miR-29c-3p:0:0:Subs;0	hsa-miR-29c-3p:0:-1:Subs;0	hsa-miR-29c-3p:0:0:Subs;0	hsa-miR-29c-3p:0:0:Subs;0	hsa-miR-29c-3p:0:-1:Subs;0	hsa-miR-29c-3p:0:0:Subs;0	hsa-miR-29c-3p:0:0:Subs;0	hsa-miR-29c-3p:0:-1:Subs;0	hsa-miR-29c-3p:0:0:Subs;0	hsa-miR-29c-3p:0:0:Subs;0	hsa-miR-29c-3p:0:-1:Subs;0
hsa-miR-29c-5p	hsa-miR-29c-5p:2:3:Subs;0	hsa-miR-29c-5p:2:3:Subs;0	hsa-miR-29c-5p:2:3:Subs;0	hsa-miR-29c-5p:2:3:Subs;0	hsa-miR-29c-5p:2:3:Subs;0	hsa-miR-29c-5p:2:3:Subs;0	hsa-miR-29c-5p:2:3:Subs;0	hsa-miR-29c-5p:2:3:Subs;0	hsa-miR-29c-5p:2:3:Subs;0	hsa-miR-29c-5p:0:-1:Subs;0	hsa-miR-29c-5p:2:3:Subs;0	hsa-miR-29c-5p:0:-1:Subs;0	hsa-miR-29c-5p:2:3:Subs;23:A>T	hsa-miR-29c-5p:2:3:Subs;0	hsa-miR-29c-5p:0:-1:Subs;0	hsa-miR-29c-5p:2:3:Subs;0	hsa-miR-29c-5p:0:-1:Subs;0	hsa-miR-29c-5p:0:-1:Subs;0
hsa-miR-301a-3p	hsa-miR-301a-3p:0:0:Subs;0	hsa-miR-301a-3p:0:0:Subs;0	hsa-miR-301a-3p:0:0:Subs;0	hsa-miR-301a-3p:0:0:Subs;0	hsa-miR-301a-3p:0:0:Subs;0	hsa-miR-301a-3p:0:0:Subs;0	hsa-miR-301a-3p:0:0:Subs;0	hsa-miR-301a-3p:0:0:Subs;0	hsa-miR-301a-3p:0:0:Subs;0	hsa-miR-301a-3p:0:0:Subs;0	hsa-miR-301a-3p:0:0:Subs;0	hsa-miR-301a-3p:0:0:Subs;0	hsa-miR-301a-3p:0:0:Subs;0	hsa-miR-301a-3p:0:0:Subs;0	hsa-miR-301a-3p:0:0:Subs;0	hsa-miR-301a-3p:0:0:Subs;0	hsa-miR-301a-3p:0:0:Subs;0	hsa-miR-301a-3p:0:0:Subs;0
hsa-miR-301b	hsa-miR-301b:0:0:Subs;0	hsa-miR-301b:0:0:Subs;0	hsa-miR-301b:0:0:Subs;0	hsa-miR-301b:0:0:Subs;0	hsa-miR-301b:0:0:Subs;0	hsa-miR-301b:0:0:Subs;0	hsa-miR-301b:0:0:Subs;0	hsa-miR-301b:0:0:Subs;0	hsa-miR-301b:0:0:Subs;0	hsa-miR-301b:0:0:Subs;0	hsa-miR-301b:0:0:Subs;0	hsa-miR-301b:0:0:Subs;0	hsa-miR-301b:0:0:Subs;0	hsa-miR-301b:0:0:Subs;0	hsa-miR-301b:0:0:Subs;0	hsa-miR-301b:0:0:Subs;0	hsa-miR-301b:0:0:Subs;0	hsa-miR-301b:0:0:Subs;0
hsa-miR-3065-3p	hsa-miR-3065-3p:0:0:Subs;0	hsa-miR-3065-3p:0:0:Subs;0	hsa-miR-3065-3p:0:0:Subs;0	hsa-miR-3065-3p:0:0:Subs;0	hsa-miR-3065-3p:0:0:Subs;0	hsa-miR-3065-3p:0:0:Subs;0	hsa-miR-3065-3p:0:0:Subs;0	hsa-miR-3065-3p:0:0:Subs;0	hsa-miR-3065-3p:0:0:Subs;0	hsa-miR-3065-3p:0:0:Subs;0	hsa-miR-3065-3p:0:0:Subs;0	hsa-miR-3065-3p:0:0:Subs;0	hsa-miR-3065-3p:0:0:Subs;0	hsa-miR-3065-3p:0:0:Subs;0	hsa-miR-3065-3p:0:0:Subs;0	hsa-miR-3065-3p:0:0:Subs;0	hsa-miR-3065-3p:0:0:Subs;0	hsa-miR-3065-3p:0:0:Subs;0
hsa-miR-30a-5p	hsa-miR-30a-5p:0:2:Subs;0	hsa-miR-30a-5p:0:2:Subs;0	hsa-miR-30a-5p:0:2:Subs;0	hsa-miR-30a-5p:0:2:Subs;0	hsa-miR-30a-5p:0:2:Subs;0	hsa-miR-30a-5p:0:2:Subs;0	hsa-miR-30a-5p:0:2:Subs;0	hsa-miR-30a-5p:0:2:Subs;0	hsa-miR-30a-5p:0:2:Subs;0	hsa-miR-30a-5p:0:2:Subs;0	hsa-miR-30a-5p:0:2:Subs;0	hsa-miR-30a-5p:0:2:Subs;0	hsa-miR-30a-5p:0:2:Subs;0	hsa-miR-30a-5p:0:2:Subs;0	hsa-miR-30a-5p:0:2:Subs;0	hsa-miR-30a-5p:0:2:Subs;0	hsa-miR-30a-5p:0:2:Subs;0	hsa-miR-30a-5p:0:2:Subs;0
hsa-miR-30b-3p	hsa-miR-30b-3p:0:0:Subs;0	hsa-miR-30b-3p:0:0:Subs;0	hsa-miR-30b-3p:0:0:Subs;0	hsa-miR-30b-3p:0:0:Subs;0	hsa-miR-30b-3p:0:0:Subs;0	hsa-miR-30b-3p:0:0:Subs;0	hsa-miR-30b-3p:0:0:Subs;0	hsa-miR-30b-3p:0:0:Subs;0	hsa-miR-30b-3p:0:0:Subs;0	hsa-miR-30b-3p:0:0:Subs;0	hsa-miR-30b-3p:0:0:Subs;0	hsa-miR-30b-3p:0:0:Subs;0	hsa-miR-30b-3p:0:0:Subs;0	hsa-miR-30b-3p:0:0:Subs;0	hsa-miR-30b-3p:0:0:Subs;0	hsa-miR-30b-3p:0:0:Subs;0	hsa-miR-30b-3p:0:0:Subs;0	hsa-miR-30b-3p:0:0:Subs;0
hsa-miR-30b-5p	hsa-miR-30b-5p:0:0:Subs;0	hsa-miR-30b-5p:0:0:Subs;0	hsa-miR-30b-5p:0:0:Subs;0	hsa-miR-30b-5p:0:0:Subs;0	hsa-miR-30b-5p:0:0:Subs;0	hsa-miR-30b-5p:0:0:Subs;0	hsa-miR-30b-5p:0:0:Subs;0	hsa-miR-30b-5p:0:0:Subs;0	hsa-miR-30b-5p:0:0:Subs;0	hsa-miR-30b-5p:0:0:Subs;0	hsa-miR-30b-5p:0:0:Subs;0	hsa-miR-30b-5p:0:0:Subs;0	hsa-miR-30b-5p:0:0:Subs;0	hsa-miR-30b-5p:0:0:Subs;0	hsa-miR-30b-5p:0:0:Subs;0	hsa-miR-30b-5p:0:0:Subs;0	hsa-miR-30b-5p:0:0:Subs;0	hsa-miR-30b-5p:0:0:Subs;0
hsa-miR-30c-1-3p	hsa-miR-30c-1-3p:0:0:Subs;0	hsa-miR-30c-1-3p:0:0:Subs;0	hsa-miR-30c-1-3p:0:0:Subs;0	hsa-miR-30c-1-3p:0:0:Subs;0	hsa-miR-30c-1-3p:0:0:Subs;0	hsa-miR-30c-1-3p:0:0:Subs;0	hsa-miR-30c-1-3p:0:0:Subs;0	hsa-miR-30c-1-3p:0:0:Subs;0	hsa-miR-30c-1-3p:0:0:Subs;0	hsa-miR-30c-1-3p:0:0:Subs;0	hsa-miR-30c-1-3p:0:0:Subs;0	hsa-miR-30c-1-3p:0:0:Subs;0	hsa-miR-30c-1-3p:0:0:Subs;0	hsa-miR-30c-1-3p:0:0:Subs;0	hsa-miR-30c-1-3p:0:0:Subs;0	hsa-miR-30c-1-3p:0:0:Subs;0	hsa-miR-30c-1-3p:0:0:Subs;0	hsa-miR-30c-1-3p:0:0:Subs;0
hsa-miR-30d-5p	hsa-miR-30d-5p:0:2:Subs;0	hsa-miR-30d-5p:0:2:Subs;0	hsa-miR-30d-5p:0:2:Subs;0	hsa-miR-30d-5p:0:2:Subs;0	hsa-miR-30d-5p:0:2:Subs;0	hsa-miR-30d-5p:0:2:Subs;0	hsa-miR-30d-5p:0:2:Subs;0	hsa-miR-30d-5p:0:2:Subs;0	hsa-miR-30d-5p:0:2:Subs;0	hsa-miR-30d-5p:0:2:Subs;0	hsa-miR-30d-5p:0:2:Subs;0	hsa-miR-30d-5p:0:2:Subs;0	hsa-miR-30d-5p:0:2:Subs;0	hsa-miR-30d-5p:0:2:Subs;0	hsa-miR-30d-5p:0:2:Subs;0	hsa-miR-30d-5p:0:2:Subs;0	hsa-miR-30d-5p:0:2:Subs;0	hsa-miR-30d-5p:0:2:Subs;0
hsa-miR-30e-3p	hsa-miR-30e-3p:0:0:Subs;0	hsa-miR-30e-3p:0:0:Subs;0	hsa-miR-30e-3p:0:0:Subs;0	hsa-miR-30e-3p:0:0:Subs;0	hsa-miR-30e-3p:0:0:Subs;0	hsa-miR-30e-3p:0:0:Subs;0	hsa-miR-30e-3p:0:0:Subs;0	hsa-miR-30e-3p:0:0:Subs;0	hsa-miR-30e-3p:0:0:Subs;0	hsa-miR-30e-3p:0:0:Subs;0	hsa-miR-30e-3p:0:0:Subs;0	hsa-miR-30e-3p:0:0:Subs;0	hsa-miR-30e-3p:0:0:Subs;0	hsa-miR-30e-3p:0:0:Subs;0	hsa-miR-30e-3p:0:0:Subs;0	hsa-miR-30e-3p:0:0:Subs;0	hsa-miR-30e-3p:0:0:Subs;0	hsa-miR-30e-3p:0:0:Subs;0
hsa-miR-30e-5p	hsa-miR-30e-5p:0:2:Subs;0	hsa-miR-30e-5p:0:2:Subs;0	hsa-miR-30e-5p:0:2:Subs;0	hsa-miR-30e-5p:0:2:Subs;0	hsa-miR-30e-5p:0:2:Subs;0	hsa-miR-30e-5p:0:2:Subs;0	hsa-miR-30e-5p:0:2:Subs;0	hsa-miR-30e-5p:0:2:Subs;0	hsa-miR-30e-5p:0:2:Subs;0	hsa-miR-30e-5p:0:2:Subs;0	hsa-miR-30e-5p:0:2:Subs;0	hsa-miR-30e-5p:0:2:Subs;0	hsa-miR-30e-5p:0:2:Subs;0	hsa-miR-30e-5p:0:2:Subs;0	hsa-miR-30e-5p:0:2:Subs;0	hsa-miR-30e-5p:0:2:Subs;0	hsa-miR-30e-5p:0:2:Subs;0	hsa-miR-30e-5p:0:2:Subs;0
hsa-miR-3174	hsa-miR-3174:0:0:Subs;0	hsa-miR-3174:0:0:Subs;0	hsa-miR-3174:0:0:Subs;0	hsa-miR-3174:0:0:Subs;0	hsa-miR-3174:0:-1:Subs;0	hsa-miR-3174:0:-1:Subs;0	hsa-miR-3174:0:0:Subs;0	hsa-miR-3174:0:-1:Subs;0	hsa-miR-3174:0:-1:Subs;0	hsa-miR-3174:0:0:Subs;0	hsa-miR-3174:0:-1:Subs;0	hsa-miR-3174:0:-1:Subs;0	hsa-miR-3174:0:0:Subs;0	hsa-miR-3174:0:-1:Subs;0	hsa-miR-3174:0:-1:Subs;0	hsa-miR-3174:0:0:Subs;0	hsa-miR-3174:0:-1:Subs;0	hsa-miR-3174:0:-1:Subs;0
hsa-miR-3176	hsa-miR-3176:0:3:Subs;0	hsa-miR-3176:0:3:Subs;0	hsa-miR-3176:0:3:Subs;0	hsa-miR-3176:0:3:Subs;0	hsa-miR-3176:0:3:Subs;0	hsa-miR-3176:0:3:Subs;0	hsa-miR-3176:0:3:Subs;0	hsa-miR-3176:0:3:Subs;0	hsa-miR-3176:0:3:Subs;0	hsa-miR-3176:0:3:Subs;0	hsa-miR-3176:0:3:Subs;0	hsa-miR-3176:0:3:Subs;0	hsa-miR-3176:0:3:Subs;0	hsa-miR-3176:0:3:Subs;0	hsa-miR-3176:0:3:Subs;0	hsa-miR-3176:0:3:Subs;0	hsa-miR-3176:0:3:Subs;0	hsa-miR-3176:0:3:Subs;0
hsa-miR-3177-3p	hsa-miR-3177-3p:0:0:Subs;0	hsa-miR-3177-3p:0:0:Subs;0	hsa-miR-3177-3p:0:0:Subs;0	hsa-miR-3177-3p:0:0:Subs;0	hsa-miR-3177-3p:0:0:Subs;0	hsa-miR-3177-3p:0:0:Subs;0	hsa-miR-3177-3p:0:0:Subs;0	hsa-miR-3177-3p:0:0:Subs;0	hsa-miR-3177-3p:0:0:Subs;0	hsa-miR-3177-3p:0:0:Subs;0	hsa-miR-3177-3p:0:0:Subs;0	hsa-miR-3177-3p:0:0:Subs;0	hsa-miR-3177-3p:0:0:Subs;0	hsa-miR-3177-3p:0:0:Subs;0	hsa-miR-3177-3p:0:0:Subs;0	hsa-miR-3177-3p:0:0:Subs;0	hsa-miR-3177-3p:0:0:Subs;0	hsa-miR-3177-3p:0:0:Subs;0
hsa-miR-32-3p	hsa-miR-32-3p:0:-1:Subs;0	hsa-miR-32-3p:0:-1:Subs;0	hsa-miR-32-3p:0:-1:Subs;0	hsa-miR-32-3p:0:-1:Subs;0	hsa-miR-32-3p:0:-1:Subs;0	hsa-miR-32-3p:0:-1:Subs;0	hsa-miR-32-3p:0:-1:Subs;0	hsa-miR-32-3p:0:-1:Subs;0	hsa-miR-32-3p:0:-1:Subs;0	hsa-miR-32-3p:0:-1:Subs;0	hsa-miR-32-3p:0:-1:Subs;0	hsa-miR-32-3p:0:-1:Subs;0	hsa-miR-32-3p:0:-1:Subs;0	hsa-miR-32-3p:0:-1:Subs;0	hsa-miR-32-3p:0:-1:Subs;0	hsa-miR-32-3p:0:-1:Subs;0	hsa-miR-32-3p:0:-1:Subs;0	hsa-miR-32-3p:0:-1:Subs;0
hsa-miR-32-5p	hsa-miR-32-5p:0:-1:Subs;0	hsa-miR-32-5p:0:-1:Subs;0	hsa-miR-32-5p:0:-1:Subs;0	hsa-miR-32-5p:0:-1:Subs;0	hsa-miR-32-5p:0:-1:Subs;0	hsa-miR-32-5p:0:-2:Subs;0	hsa-miR-32-5p:0:-1:Subs;0	hsa-miR-32-5p:0:-1:Subs;0	hsa-miR-32-5p:0:-2:Subs;0	hsa-miR-32-5p:0:-1:Subs;0	hsa-miR-32-5p:0:-1:Subs;0	hsa-miR-32-5p:0:-2:Subs;0	hsa-miR-32-5p:0:-1:Subs;0	hsa-miR-32-5p:0:-2:Subs;0	hsa-miR-32-5p:0:-2:Subs;0	hsa-miR-32-5p:0:-1:Subs;0	hsa-miR-32-5p:0:-2:Subs;0	hsa-miR-32-5p:0:-2:Subs;0
hsa-miR-3200-3p	hsa-miR-3200-3p:0:1:Subs;0	hsa-miR-3200-3p:0:1:Subs;0	hsa-miR-3200-3p:0:1:Subs;0	hsa-miR-3200-3p:0:1:Subs;0	hsa-miR-3200-3p:0:0:Subs;0	hsa-miR-3200-3p:0:0:Subs;0	hsa-miR-3200-3p:0:1:Subs;0	hsa-miR-3200-3p:0:0:Subs;0	hsa-miR-3200-3p:0:0:Subs;0	hsa-miR-3200-3p:0:1:Subs;0	hsa-miR-3200-3p:0:0:Subs;0	hsa-miR-3200-3p:0:0:Subs;0	hsa-miR-3200-3p:0:1:Subs;0	hsa-miR-3200-3p:0:0:Subs;0	hsa-miR-3200-3p:0:0:Subs;0	hsa-miR-3200-3p:0:1:Subs;0	hsa-miR-3200-3p:0:0:Subs;0	hsa-miR-3200-3p:0:0:Subs;0
hsa-miR-320a	hsa-miR-320a:0:0:Subs;0	hsa-miR-320a:0:0:Subs;0	hsa-miR-320a:0:0:Subs;0	hsa-miR-320a:0:0:Subs;0	hsa-miR-320a:0:1:Subs;0	hsa-miR-320a:0:1:Subs;0	hsa-miR-320a:0:0:Subs;0	hsa-miR-320a:0:1:Subs;0	hsa-miR-320a:0:1:Subs;0	hsa-miR-320a:0:0:Subs;0	hsa-miR-320a:0:1:Subs;0	hsa-miR-320a:0:1:Subs;0	hsa-miR-320a:0:0:Subs;0	hsa-miR-320a:0:1:Subs;0	hsa-miR-320a:0:0:Subs;0	hsa-miR-320a:0:0:Subs;0	hsa-miR-320a:0:1:Subs;0	hsa-miR-320a:0:1:Subs;0
hsa-miR-324-3p	hsa-miR-324-3p:-2:0:Subs;0	hsa-miR-324-3p:-2:0:Subs;0	hsa-miR-324-3p:-2:0:Subs;0	hsa-miR-324-3p:-2:0:Subs;0	hsa-miR-324-3p:-2:-1:Subs;0	hsa-miR-324-3p:-2:-1:Subs;0	hsa-miR-324-3p:-2:0:Subs;0	hsa-miR-324-3p:-2:-1:Subs;0	hsa-miR-324-3p:-2:-1:Subs;0	hsa-miR-324-3p:-2:0:Subs;0	hsa-miR-324-3p:-2:-1:Subs;0	hsa-miR-324-3p:-2:-1:Subs;0	hsa-miR-324-3p:-2:0:Subs;0	hsa-miR-324-3p:-2:-1:Subs;0	hsa-miR-324-3p:-2:-1:Subs;0	hsa-miR-324-3p:-2:0:Subs;0	hsa-miR-324-3p:-2:-1:Subs;0	hsa-miR-324-3p:-2:-1:Subs;0
hsa-miR-324-5p	hsa-miR-324-5p:0:0:Subs;0	hsa-miR-324-5p:0:0:Subs;0	hsa-miR-324-5p:0:0:Subs;0	hsa-miR-324-5p:0:0:Subs;0	hsa-miR-324-5p:0:-1:Subs;0	hsa-miR-324-5p:0:-1:Subs;0	hsa-miR-324-5p:0:0:Subs;0	hsa-miR-324-5p:0:-1:Subs;0	hsa-miR-324-5p:0:-1:Subs;0	hsa-miR-324-5p:0:0:Subs;0	hsa-miR-324-5p:0:0:Subs;0	hsa-miR-324-5p:0:-1:Subs;0	hsa-miR-324-5p:0:0:Subs;0	hsa-miR-324-5p:0:-1:Subs;0	hsa-miR-324-5p:0:-1:Subs;0	hsa-miR-324-5p:0:0:Subs;0	hsa-miR-324-5p:0:-1:Subs;0	hsa-miR-324-5p:0:-1:Subs;0
hsa-miR-326	hsa-miR-326:0:1:Subs;21:C>T	hsa-miR-326:0:1:Subs;21:C>T	hsa-miR-326:0:1:Subs;21:C>T	hsa-miR-326:0:1:Subs;21:C>T	hsa-miR-326:0:1:Subs;21:C>A	hsa-miR-326:0:1:Subs;21:C>A	hsa-miR-326:0:1:Subs;21:C>T	hsa-miR-326:0:1:Subs;21:C>T	hsa-miR-326:0:1:Subs;21:C>A	hsa-miR-326:0:1:Subs;21:C>T	hsa-miR-326:0:1:Subs;21:C>T	hsa-miR-326:0:1:Subs;21:C>A	hsa-miR-326:0:1:Subs;21:C>T	hsa-miR-326:0:1:Subs;21:C>A	hsa-miR-326:0:1:Subs;21:C>A	hsa-miR-326:0:1:Subs;21:C>T	hsa-miR-326:0:1:Subs;21:C>A	hsa-miR-326:0:1:Subs;21:C>A
hsa-miR-328-3p	hsa-miR-328-3p:0:0:Subs;0	hsa-miR-328-3p:0:0:Subs;0	hsa-miR-328-3p:0:0:Subs;0	hsa-miR-328-3p:0:0:Subs;0	hsa-miR-328-3p:0:1:Subs;23:C>T	hsa-miR-328-3p:0:1:Subs;23:C>T	hsa-miR-328-3p:0:0:Subs;0	hsa-miR-328-3p:0:1:Subs;23:C>T	hsa-miR-328-3p:0:1:Subs;23:C>T	hsa-miR-328-3p:0:0:Subs;0	hsa-miR-328-3p:0:1:Subs;23:C>T	hsa-miR-328-3p:0:1:Subs;23:C>T	hsa-miR-328-3p:0:0:Subs;0	hsa-miR-328-3p:0:1:Subs;23:C>T	hsa-miR-328-3p:0:1:Subs;23:C>T	hsa-miR-328-3p:0:0:Subs;0	hsa-miR-328-3p:0:1:Subs;23:C>T	hsa-miR-328-3p:0:1:Subs;23:C>T
hsa-miR-330-3p	hsa-miR-330-3p:1:2:Subs;24:G>T	hsa-miR-330-3p:1:2:Subs;24:G>T	hsa-miR-330-3p:1:2:Subs;24:G>T	hsa-miR-330-3p:1:2:Subs;24:G>T	hsa-miR-330-3p:1:2:Subs;24:G>T	hsa-miR-330-3p:1:2:Subs;24:G>T	hsa-miR-330-3p:1:2:Subs;24:G>T	hsa-miR-330-3p:1:2:Subs;24:G>T	hsa-miR-330-3p:1:2:Subs;24:G>A	hsa-miR-330-3p:1:2:Subs;24:G>T	hsa-miR-330-3p:1:2:Subs;24:G>T	hsa-miR-330-3p:1:0:Subs;0	hsa-miR-330-3p:1:2:Subs;24:G>T	hsa-miR-330-3p:1:2:Subs;24:G>T	hsa-miR-330-3p:1:0:Subs;0	hsa-miR-330-3p:1:2:Subs;24:G>T	hsa-miR-330-3p:1:2:Subs;24:G>A	hsa-miR-330-3p:1:2:Subs;24:G>T
hsa-miR-330-5p	hsa-miR-330-5p:0:1:Subs;0	hsa-miR-330-5p:0:1:Subs;0	hsa-miR-330-5p:0:1:Subs;0	hsa-miR-330-5p:0:1:Subs;0	hsa-miR-330-5p:0:1:Subs;0	hsa-miR-330-5p:0:1:Subs;0	hsa-miR-330-5p:0:1:Subs;0	hsa-miR-330-5p:0:1:Subs;0	hsa-miR-330-5p:0:1:Subs;0	hsa-miR-330-5p:0:1:Subs;0	hsa-miR-330-5p:0:1:Subs;0	hsa-miR-330-5p:0:1:Subs;0	hsa-miR-330-5p:0:1:Subs;0	hsa-miR-330-5p:0:1:Subs;0	hsa-miR-330-5p:0:1:Subs;0	hsa-miR-330-5p:0:1:Subs;0	hsa-miR-330-5p:0:1:Subs;0	hsa-miR-330-5p:0:1:Subs;0
hsa-miR-331-3p	hsa-miR-331-3p:0:0:Subs;0	hsa-miR-331-3p:0:0:Subs;0	hsa-miR-331-3p:0:0:Subs;0	hsa-miR-331-3p:0:0:Subs;0	hsa-miR-331-3p:0:0:Subs;0	hsa-miR-331-3p:0:0:Subs;0	hsa-miR-331-3p:0:0:Subs;0	hsa-miR-331-3p:0:0:Subs;0	hsa-miR-331-3p:0:0:Subs;0	hsa-miR-331-3p:0:0:Subs;0	hsa-miR-331-3p:0:0:Subs;0	hsa-miR-331-3p:0:0:Subs;0	hsa-miR-331-3p:0:0:Subs;0	hsa-miR-331-3p:0:0:Subs;0	hsa-miR-331-3p:0:0:Subs;0	hsa-miR-331-3p:0:0:Subs;0	hsa-miR-331-3p:0:0:Subs;0	hsa-miR-331-3p:0:0:Subs;0
hsa-miR-331-5p	hsa-miR-331-5p:0:-1:Subs;0	hsa-miR-331-5p:0:0:Subs;0	hsa-miR-331-5p:0:-1:Subs;0	hsa-miR-331-5p:0:-1:Subs;0	hsa-miR-331-5p:0:-1:Subs;0	hsa-miR-331-5p:0:-1:Subs;0	hsa-miR-331-5p:0:-1:Subs;0	hsa-miR-331-5p:0:-1:Subs;0	hsa-miR-331-5p:0:-2:Subs;0	hsa-miR-331-5p:0:-1:Subs;0	hsa-miR-331-5p:0:-1:Subs;0	hsa-miR-331-5p:0:-1:Subs;0	hsa-miR-331-5p:0:-1:Subs;0	hsa-miR-331-5p:0:-1:Subs;0	hsa-miR-331-5p:0:-1:Subs;0	hsa-miR-331-5p:0:-1:Subs;0	hsa-miR-331-5p:0:-1:Subs;0	hsa-miR-331-5p:0:-2:Subs;0
hsa-miR-335-3p	hsa-miR-335-3p:0:0:Subs;0	hsa-miR-335-3p:0:0:Subs;0	hsa-miR-335-3p:0:0:Subs;0	hsa-miR-335-3p:0:0:Subs;0	hsa-miR-335-3p:0:0:Subs;0	hsa-miR-335-3p:0:0:Subs;0	hsa-miR-335-3p:0:0:Subs;0	hsa-miR-335-3p:0:0:Subs;0	hsa-miR-335-3p:0:-1:Subs;0	hsa-miR-335-3p:0:0:Subs;0	hsa-miR-335-3p:0:0:Subs;0	hsa-miR-335-3p:0:-1:Subs;0	hsa-miR-335-3p:0:0:Subs;0	hsa-miR-335-3p:0:-1:Subs;0	hsa-miR-335-3p:0:0:Subs;0	hsa-miR-335-3p:0:0:Subs;0	hsa-miR-335-3p:0:-1:Subs;0	hsa-miR-335-3p:0:-1:Subs;0
hsa-miR-335-5p	hsa-miR-335-5p:0:0:Subs;0	hsa-miR-335-5p:0:0:Subs;0	hsa-miR-335-5p:0:-2:Subs;0	hsa-miR-335-5p:0:0:Subs;0	hsa-miR-335-5p:0:0:Subs;0	hsa-miR-335-5p:0:-2:Subs;0	hsa-miR-335-5p:0:0:Subs;0	hsa-miR-335-5p:0:-2:Subs;0	hsa-miR-335-5p:0:-2:Subs;0	hsa-miR-335-5p:0:0:Subs;0	hsa-miR-335-5p:0:-2:Subs;0	hsa-miR-335-5p:0:-2:Subs;0	hsa-miR-335-5p:0:0:Subs;0	hsa-miR-335-5p:0:-2:Subs;0	hsa-miR-335-5p:0:-1:Subs;0	hsa-miR-335-5p:0:0:Subs;0	hsa-miR-335-5p:0:-2:Subs;0	hsa-miR-335-5p:0:-1:Subs;0
hsa-miR-338-3p	hsa-miR-338-3p:0:0:Subs;0	hsa-miR-338-3p:0:0:Subs;0	hsa-miR-338-3p:0:-1:Subs;0	hsa-miR-338-3p:0:0:Subs;0	hsa-miR-338-3p:0:-1:Subs;0	hsa-miR-338-3p:0:-1:Subs;0	hsa-miR-338-3p:0:0:Subs;0	hsa-miR-338-3p:0:-1:Subs;0	hsa-miR-338-3p:0:-1:Subs;0	hsa-miR-338-3p:0:0:Subs;0	hsa-miR-338-3p:0:-1:Subs;0	hsa-miR-338-3p:0:-1:Subs;0	hsa-miR-338-3p:0:-1:Subs;0	hsa-miR-338-3p:0:-1:Subs;0	hsa-miR-338-3p:0:-1:Subs;0	hsa-miR-338-3p:0:-1:Subs;0	hsa-miR-338-3p:0:-1:Subs;0	hsa-miR-338-3p:0:-1:Subs;0
hsa-miR-338-5p	hsa-miR-338-5p:0:-1:Subs;0	hsa-miR-338-5p:0:-1:Subs;0	hsa-miR-338-5p:0:-1:Subs;0	hsa-miR-338-5p:0:-1:Subs;0	hsa-miR-338-5p:0:-1:Subs;0	hsa-miR-338-5p:0:-1:Subs;0	hsa-miR-338-5p:0:-1:Subs;0	hsa-miR-338-5p:0:-1:Subs;0	hsa-miR-338-5p:0:-1:Subs;0	hsa-miR-338-5p:0:-1:Subs;0	hsa-miR-338-5p:0:-1:Subs;0	hsa-miR-338-5p:0:-1:Subs;0	hsa-miR-338-5p:0:-1:Subs;0	hsa-miR-338-5p:0:-1:Subs;0	hsa-miR-338-5p:0:-1:Subs;0	hsa-miR-338-5p:0:-1:Subs;0	hsa-miR-338-5p:0:-1:Subs;0	hsa-miR-338-5p:0:-1:Subs;0
hsa-miR-33a-3p	hsa-miR-33a-3p:0:-1:Subs;0	hsa-miR-33a-3p:0:0:Subs;22:C>T	hsa-miR-33a-3p:0:0:Subs;22:C>T	hsa-miR-33a-3p:0:-1:Subs;0	hsa-miR-33a-3p:0:-3:Subs;0	hsa-miR-33a-3p:0:-3:Subs;0	hsa-miR-33a-3p:0:-1:Subs;0	hsa-miR-33a-3p:0:-3:Subs;0	hsa-miR-33a-3p:0:-3:Subs;0	hsa-miR-33a-3p:0:-1:Subs;0	hsa-miR-33a-3p:0:-1:Subs;0	hsa-miR-33a-3p:0:-3:Subs;0	hsa-miR-33a-3p:0:-1:Subs;0	hsa-miR-33a-3p:0:-3:Subs;0	hsa-miR-33a-3p:0:-3:Subs;0	hsa-miR-33a-3p:0:-1:Subs;0	hsa-miR-33a-3p:0:-3:Subs;0	hsa-miR-33a-3p:0:-3:Subs;0
hsa-miR-33a-5p	hsa-miR-33a-5p:0:0:Subs;0	hsa-miR-33a-5p:0:0:Subs;0	hsa-miR-33a-5p:0:0:Subs;0	hsa-miR-33a-5p:0:0:Subs;0	hsa-miR-33a-5p:0:0:Subs;0	hsa-miR-33a-5p:0:0:Subs;0	hsa-miR-33a-5p:0:0:Subs;0	hsa-miR-33a-5p:0:0:Subs;0	hsa-miR-33a-5p:0:-2:Subs;0	hsa-miR-33a-5p:0:0:Subs;0	hsa-miR-33a-5p:0:0:Subs;0	hsa-miR-33a-5p:0:-2:Subs;0	hsa-miR-33a-5p:0:0:Subs;0	hsa-miR-33a-5p:0:0:Subs;0	hsa-miR-33a-5p:0:0:Subs;0	hsa-miR-33a-5p:0:0:Subs;0	hsa-miR-33a-5p:0:0:Subs;0	hsa-miR-33a-5p:0:-2:Subs;0
hsa-miR-33b-3p	hsa-miR-33b-3p:0:-1:Subs;0	hsa-miR-33b-3p:0:-1:Subs;0	hsa-miR-33b-3p:0:-1:Subs;0	hsa-miR-33b-3p:0:-1:Subs;0	hsa-miR-33b-3p:0:-1:Subs;0	hsa-miR-33b-3p:0:-1:Subs;0	hsa-miR-33b-3p:0:-1:Subs;0	hsa-miR-33b-3p:0:-1:Subs;0	hsa-miR-33b-3p:0:-1:Subs;0	hsa-miR-33b-3p:0:-1:Subs;0	hsa-miR-33b-3p:0:-1:Subs;0	hsa-miR-33b-3p:0:-1:Subs;0	hsa-miR-33b-3p:0:-1:Subs;0	hsa-miR-33b-3p:0:-1:Subs;0	hsa-miR-33b-3p:0:-1:Subs;0	hsa-miR-33b-3p:0:-1:Subs;0	hsa-miR-33b-3p:0:-1:Subs;0	hsa-miR-33b-3p:0:-1:Subs;0
hsa-miR-33b-5p	hsa-miR-33b-5p:0:-1:Subs;0	hsa-miR-33b-5p:0:-1:Subs;0	hsa-miR-33b-5p:0:-1:Subs;0	hsa-miR-33b-5p:0:-1:Subs;0	hsa-miR-33b-5p:0:-1:Subs;0	hsa-miR-33b-5p:0:-1:Subs;0	hsa-miR-33b-5p:0:-1:Subs;0	hsa-miR-33b-5p:0:-1:Subs;0	hsa-miR-33b-5p:0:-1:Subs;0	hsa-miR-33b-5p:0:-1:Subs;0	hsa-miR-33b-5p:0:-1:Subs;0	hsa-miR-33b-5p:0:-1:Subs;0	hsa-miR-33b-5p:0:-1:Subs;0	hsa-miR-33b-5p:0:-1:Subs;0	hsa-miR-33b-5p:0:-1:Subs;0	hsa-miR-33b-5p:0:-1:Subs;0	hsa-miR-33b-5p:0:-1:Subs;0	hsa-miR-33b-5p:0:-1:Subs;0
hsa-miR-340-3p	hsa-miR-340-3p:0:1:Subs;0	hsa-miR-340-3p:0:1:Subs;0	hsa-miR-340-3p:0:1:Subs;0	hsa-miR-340-3p:0:1:Subs;0	hsa-miR-340-3p:0:1:Subs;0	hsa-miR-340-3p:0:1:Subs;0	hsa-miR-340-3p:0:1:Subs;0	hsa-miR-340-3p:0:1:Subs;0	hsa-miR-340-3p:0:1:Subs;0	hsa-miR-340-3p:0:1:Subs;0	hsa-miR-340-3p:0:1:Subs;0	hsa-miR-340-3p:0:1:Subs;0	hsa-miR-340-3p:0:1:Subs;0	hsa-miR-340-3p:0:1:Subs;0	hsa-miR-340-3p:0:1:Subs;0	hsa-miR-340-3p:0:1:Subs;0	hsa-miR-340-3p:0:1:Subs;0	hsa-miR-340-3p:0:-1:Subs;0
hsa-miR-340-5p	hsa-miR-340-5p:0:0:Subs;0	hsa-miR-340-5p:0:0:Subs;0	hsa-miR-340-5p:0:0:Subs;0	hsa-miR-340-5p:0:0:Subs;0	hsa-miR-340-5p:0:0:Subs;0	hsa-miR-340-5p:0:0:Subs;0	hsa-miR-340-5p:0:0:Subs;0	hsa-miR-340-5p:0:0:Subs;0	hsa-miR-340-5p:0:0:Subs;0	hsa-miR-340-5p:0:0:Subs;0	hsa-miR-340-5p:0:0:Subs;0	hsa-miR-340-5p:0:0:Subs;0	hsa-miR-340-5p:0:0:Subs;0	hsa-miR-340-5p:0:0:Subs;0	hsa-miR-340-5p:0:0:Subs;0	hsa-miR-340-5p:0:0:Subs;0	hsa-miR-340-5p:0:0:Subs;0	hsa-miR-340-5p:0:-1:Subs;0
hsa-miR-342-3p	hsa-miR-342-3p:0:1:Subs;0	hsa-miR-342-3p:0:1:Subs;0	hsa-miR-342-3p:0:1:Subs;0	hsa-miR-342-3p:0:1:Subs;0	hsa-miR-342-3p:0:1:Subs;0	hsa-miR-342-3p:0:0:Subs;0	hsa-miR-342-3p:0:1:Subs;0	hsa-miR-342-3p:0:1:Subs;0	hsa-miR-342-3p:0:0:Subs;0	hsa-miR-342-3p:0:1:Subs;0	hsa-miR-342-3p:0:1:Subs;0	hsa-miR-342-3p:0:0:Subs;0	hsa-miR-342-3p:0:1:Subs;0	hsa-miR-342-3p:0:1:Subs;0	hsa-miR-342-3p:0:0:Subs;0	hsa-miR-342-3p:0:1:Subs;0	hsa-miR-342-3p:0:0:Subs;0	hsa-miR-342-3p:0:0:Subs;0
hsa-miR-342-5p	hsa-miR-342-5p:1:5:Subs;0	hsa-miR-342-5p:1:5:Subs;0	hsa-miR-342-5p:1:5:Subs;0	hsa-miR-342-5p:1:5:Subs;0	hsa-miR-342-5p:0:2:Subs;0	hsa-miR-342-5p:0:2:Subs;0	hsa-miR-342-5p:1:5:Subs;0	hsa-miR-342-5p:0:2:Subs;0	hsa-miR-342-5p:0:2:Subs;0	hsa-miR-342-5p:1:5:Subs;0	hsa-miR-342-5p:0:2:Subs;0	hsa-miR-342-5p:0:2:Subs;0	hsa-miR-342-5p:1:5:Subs;0	hsa-miR-342-5p:0:2:Subs;0	hsa-miR-342-5p:0:2:Subs;0	hsa-miR-342-5p:1:5:Subs;0	hsa-miR-342-5p:0:2:Subs;0	hsa-miR-342-5p:0:1:Subs;0
hsa-miR-345-5p	hsa-miR-345-5p:0:0:Subs;0	hsa-miR-345-5p:0:0:Subs;0	hsa-miR-345-5p:0:0:Subs;0	hsa-miR-345-5p:0:0:Subs;0	hsa-miR-345-5p:0:-1:Subs;0	hsa-miR-345-5p:0:-1:Subs;0	hsa-miR-345-5p:0:0:Subs;0	hsa-miR-345-5p:0:-1:Subs;0	hsa-miR-345-5p:0:-1:Subs;0	hsa-miR-345-5p:0:0:Subs;0	hsa-miR-345-5p:0:-1:Subs;0	hsa-miR-345-5p:0:-1:Subs;0	hsa-miR-345-5p:0:0:Subs;0	hsa-miR-345-5p:0:-1:Subs;0	hsa-miR-345-5p:0:-1:Subs;0	hsa-miR-345-5p:0:0:Subs;0	hsa-miR-345-5p:0:-1:Subs;0	hsa-miR-345-5p:0:-1:Subs;0
hsa-miR-34a-3p	hsa-miR-34a-3p:0:0:Subs;0	hsa-miR-34a-3p:0:0:Subs;0	hsa-miR-34a-3p:0:0:Subs;0	hsa-miR-34a-3p:0:0:Subs;0	hsa-miR-34a-3p:0:0:Subs;0	hsa-miR-34a-3p:0:0:Subs;0	hsa-miR-34a-3p:0:0:Subs;0	hsa-miR-34a-3p:0:0:Subs;0	hsa-miR-34a-3p:0:0:Subs;0	hsa-miR-34a-3p:0:0:Subs;0	hsa-miR-34a-3p:0:0:Subs;0	hsa-miR-34a-3p:0:0:Subs;0	hsa-miR-34a-3p:0:0:Subs;0	hsa-miR-34a-3p:0:0:Subs;0	hsa-miR-34a-3p:0:0:Subs;0	hsa-miR-34a-3p:0:0:Subs;0	hsa-miR-34a-3p:0:0:Subs;0	hsa-miR-34a-3p:0:0:Subs;0
hsa-miR-34a-5p	hsa-miR-34a-5p:0:1:Subs;0	hsa-miR-34a-5p:0:0:Subs;0	hsa-miR-34a-5p:0:1:Subs;0	hsa-miR-34a-5p:0:1:Subs;0	hsa-miR-34a-5p:0:1:Subs;0	hsa-miR-34a-5p:0:1:Subs;0	hsa-miR-34a-5p:0:1:Subs;0	hsa-miR-34a-5p:0:1:Subs;0	hsa-miR-34a-5p:0:1:Subs;0	hsa-miR-34a-5p:0:1:Subs;0	hsa-miR-34a-5p:0:1:Subs;0	hsa-miR-34a-5p:0:1:Subs;0	hsa-miR-34a-5p:0:1:Subs;0	hsa-miR-34a-5p:0:1:Subs;0	hsa-miR-34a-5p:0:1:Subs;0	hsa-miR-34a-5p:0:1:Subs;0	hsa-miR-34a-5p:0:1:Subs;0	hsa-miR-34a-5p:0:1:Subs;0
hsa-miR-34c-5p	hsa-miR-34c-5p:0:0:Subs;0	hsa-miR-34c-5p:0:0:Subs;0	hsa-miR-34c-5p:0:0:Subs;0	hsa-miR-34c-5p:0:0:Subs;0	hsa-miR-34c-5p:0:0:Subs;0	hsa-miR-34c-5p:0:0:Subs;0	hsa-miR-34c-5p:0:0:Subs;0	hsa-miR-34c-5p:0:0:Subs;0	hsa-miR-34c-5p:0:0:Subs;0	hsa-miR-34c-5p:0:0:Subs;0	hsa-miR-34c-5p:0:0:Subs;0	hsa-miR-34c-5p:0:0:Subs;0	hsa-miR-34c-5p:0:0:Subs;0	hsa-miR-34c-5p:0:0:Subs;0	hsa-miR-34c-5p:0:0:Subs;0	hsa-miR-34c-5p:0:0:Subs;0	hsa-miR-34c-5p:0:0:Subs;0	hsa-miR-34c-5p:0:-2:Subs;0
hsa-miR-3605-5p	hsa-miR-3605-5p:0:0:Subs;0	hsa-miR-3605-5p:0:0:Subs;0	hsa-miR-3605-5p:0:0:Subs;0	hsa-miR-3605-5p:0:0:Subs;0	hsa-miR-3605-5p:0:0:Subs;0	hsa-miR-3605-5p:-2:-1:Subs;0	hsa-miR-3605-5p:0:0:Subs;0	hsa-miR-3605-5p:0:0:Subs;0	hsa-miR-3605-5p:-2:-2:Subs;0	hsa-miR-3605-5p:-2:-1:Subs;0	hsa-miR-3605-5p:0:-1:Subs;0	hsa-miR-3605-5p:-1:-2:Subs;0	hsa-miR-3605-5p:0:0:Subs;0	hsa-miR-3605-5p:0:0:Subs;0	hsa-miR-3605-5p:-2:0:Subs;0	hsa-miR-3605-5p:-2:-1:Subs;0	hsa-miR-3605-5p:-2:-2:Subs;0	hsa-miR-3605-5p:-1:-2:Subs;0
hsa-miR-3607-3p	hsa-miR-3607-3p:1:0:Subs;0	hsa-miR-3607-3p:1:0:Subs;0	hsa-miR-3607-3p:1:0:Subs;0	hsa-miR-3607-3p:1:0:Subs;0	hsa-miR-3607-3p:1:0:Subs;0	hsa-miR-3607-3p:1:0:Subs;0	hsa-miR-3607-3p:1:0:Subs;0	hsa-miR-3607-3p:1:0:Subs;0	hsa-miR-3607-3p:1:0:Subs;0	hsa-miR-3607-3p:1:0:Subs;0	hsa-miR-3607-3p:1:0:Subs;0	hsa-miR-3607-3p:1:0:Subs;0	hsa-miR-3607-3p:1:0:Subs;0	hsa-miR-3607-3p:1:0:Subs;0	hsa-miR-3607-3p:1:0:Subs;0	hsa-miR-3607-3p:1:0:Subs;0	hsa-miR-3607-3p:1:0:Subs;0	hsa-miR-3607-3p:1:0:Subs;0
hsa-miR-3609	hsa-miR-3609:0:-2:Subs;0	hsa-miR-3609:0:-2:Subs;0	hsa-miR-3609:0:-2:Subs;0	hsa-miR-3609:0:-2:Subs;0	hsa-miR-3609:0:-2:Subs;0	hsa-miR-3609:0:-2:Subs;0	hsa-miR-3609:0:-2:Subs;0	hsa-miR-3609:0:-2:Subs;0	hsa-miR-3609:0:-2:Subs;0	hsa-miR-3609:0:-2:Subs;0	hsa-miR-3609:0:-2:Subs;0	hsa-miR-3609:0:-2:Subs;0	hsa-miR-3609:0:-2:Subs;0	hsa-miR-3609:0:-2:Subs;0	hsa-miR-3609:0:-2:Subs;0	hsa-miR-3609:0:-2:Subs;0	hsa-miR-3609:0:-2:Subs;0	hsa-miR-3609:0:-2:Subs;0
hsa-miR-361-3p	hsa-miR-361-3p:0:-1:Subs;0	hsa-miR-361-3p:0:-1:Subs;0	hsa-miR-361-3p:0:-1:Subs;0	hsa-miR-361-3p:0:-1:Subs;0	hsa-miR-361-3p:0:-1:Subs;0	hsa-miR-361-3p:0:-1:Subs;0	hsa-miR-361-3p:0:-1:Subs;0	hsa-miR-361-3p:0:-1:Subs;0	hsa-miR-361-3p:0:-1:Subs;0	hsa-miR-361-3p:0:-1:Subs;0	hsa-miR-361-3p:0:-1:Subs;0	hsa-miR-361-3p:0:-1:Subs;0	hsa-miR-361-3p:0:-1:Subs;0	hsa-miR-361-3p:0:-1:Subs;0	hsa-miR-361-3p:0:-1:Subs;0	hsa-miR-361-3p:0:-1:Subs;0	hsa-miR-361-3p:0:-1:Subs;0	hsa-miR-361-3p:0:-1:Subs;0
hsa-miR-361-5p	hsa-miR-361-5p:0:0:Subs;0	hsa-miR-361-5p:0:0:Subs;0	hsa-miR-361-5p:0:0:Subs;0	hsa-miR-361-5p:0:0:Subs;0	hsa-miR-361-5p:0:0:Subs;0	hsa-miR-361-5p:0:-1:Subs;0	hsa-miR-361-5p:0:0:Subs;0	hsa-miR-361-5p:0:0:Subs;0	hsa-miR-361-5p:0:-1:Subs;0	hsa-miR-361-5p:0:0:Subs;0	hsa-miR-361-5p:0:0:Subs;0	hsa-miR-361-5p:0:-1:Subs;0	hsa-miR-361-5p:0:0:Subs;0	hsa-miR-361-5p:0:-1:Subs;0	hsa-miR-361-5p:0:-1:Subs;0	hsa-miR-361-5p:0:0:Subs;0	hsa-miR-361-5p:0:-1:Subs;0	hsa-miR-361-5p:0:-1:Subs;0
hsa-miR-3614-5p	hsa-miR-3614-5p:0:-1:Subs;0	hsa-miR-3614-5p:0:-1:Subs;0	hsa-miR-3614-5p:0:-1:Subs;0	hsa-miR-3614-5p:0:-1:Subs;0	hsa-miR-3614-5p:0:-1:Subs;0	hsa-miR-3614-5p:0:-1:Subs;0	hsa-miR-3614-5p:0:-1:Subs;0	hsa-miR-3614-5p:0:-1:Subs;0	hsa-miR-3614-5p:0:-1:Subs;0	hsa-miR-3614-5p:0:-1:Subs;0	hsa-miR-3614-5p:0:-1:Subs;0	hsa-miR-3614-5p:0:-1:Subs;0	hsa-miR-3614-5p:0:-1:Subs;0	hsa-miR-3614-5p:0:-1:Subs;0	hsa-miR-3614-5p:0:-1:Subs;0	hsa-miR-3614-5p:0:-1:Subs;0	hsa-miR-3614-5p:0:-1:Subs;0	hsa-miR-3614-5p:0:-1:Subs;0
hsa-miR-3615	hsa-miR-3615:0:2:Subs;23:C>A	hsa-miR-3615:0:2:Subs;23:C>A	hsa-miR-3615:0:2:Subs;23:C>A	hsa-miR-3615:0:3:Subs;24:G>T	hsa-miR-3615:0:2:Subs;23:C>A	hsa-miR-3615:0:2:Subs;23:C>A	hsa-miR-3615:0:3:Subs;24:G>T	hsa-miR-3615:0:2:Subs;23:C>A	hsa-miR-3615:0:2:Subs;23:C>A	hsa-miR-3615:0:2:Subs;23:C>A	hsa-miR-3615:0:2:Subs;23:C>A	hsa-miR-3615:0:1:Subs;0	hsa-miR-3615:0:3:Subs;24:G>T	hsa-miR-3615:0:2:Subs;23:C>A	hsa-miR-3615:0:2:Subs;23:C>A	hsa-miR-3615:0:2:Subs;23:C>A	hsa-miR-3615:0:3:Subs;23:C>T;24:G>T	hsa-miR-3615:0:2:Subs;23:C>A
hsa-miR-362-3p	hsa-miR-362-3p:0:0:Subs;0	hsa-miR-362-3p:0:-1:Subs;0	hsa-miR-362-3p:0:0:Subs;22:A>G	hsa-miR-362-3p:0:0:Subs;22:A>G	hsa-miR-362-3p:0:0:Subs;22:A>G	hsa-miR-362-3p:0:-2:Subs;0	hsa-miR-362-3p:0:0:Subs;0	hsa-miR-362-3p:0:0:Subs;22:A>G	hsa-miR-362-3p:0:-2:Subs;0	hsa-miR-362-3p:0:0:Subs;0	hsa-miR-362-3p:0:-2:Subs;0	hsa-miR-362-3p:0:-2:Subs;0	hsa-miR-362-3p:0:0:Subs;0	hsa-miR-362-3p:0:-2:Subs;0	hsa-miR-362-3p:0:-2:Subs;0	hsa-miR-362-3p:0:0:Subs;0	hsa-miR-362-3p:0:-2:Subs;0	hsa-miR-362-3p:0:-2:Subs;0
hsa-miR-362-5p	hsa-miR-362-5p:0:0:Subs;0	hsa-miR-362-5p:0:0:Subs;0	hsa-miR-362-5p:0:0:Subs;0	hsa-miR-362-5p:0:0:Subs;0	hsa-miR-362-5p:0:0:Subs;0	hsa-miR-362-5p:0:0:Subs;0	hsa-miR-362-5p:0:0:Subs;0	hsa-miR-362-5p:0:0:Subs;0	hsa-miR-362-5p:0:-1:Subs;0	hsa-miR-362-5p:0:0:Subs;0	hsa-miR-362-5p:0:0:Subs;0	hsa-miR-362-5p:0:-1:Subs;0	hsa-miR-362-5p:0:0:Subs;0	hsa-miR-362-5p:0:0:Subs;0	hsa-miR-362-5p:0:-1:Subs;0	hsa-miR-362-5p:0:0:Subs;0	hsa-miR-362-5p:0:0:Subs;0	hsa-miR-362-5p:0:-1:Subs;0
hsa-miR-3620-3p	hsa-miR-3620-3p:0:1:Subs;23:G>T	hsa-miR-3620-3p:0:1:Subs;23:G>T	hsa-miR-3620-3p:0:1:Subs;23:G>T	hsa-miR-3620-3p:0:1:Subs;23:G>T	hsa-miR-3620-3p:0:1:Subs;23:G>T	hsa-miR-3620-3p:0:1:Subs;23:G>T	hsa-miR-3620-3p:0:1:Subs;23:G>T	hsa-miR-3620-3p:0:1:Subs;23:G>A	hsa-miR-3620-3p:0:1:Subs;23:G>T	hsa-miR-3620-3p:0:1:Subs;23:G>T	hsa-miR-3620-3p:0:1:Subs;23:G>T	hsa-miR-3620-3p:0:1:Subs;23:G>A	hsa-miR-3620-3p:0:1:Subs;23:G>T	hsa-miR-3620-3p:0:1:Subs;23:G>T	hsa-miR-3620-3p:0:1:Subs;23:G>T	hsa-miR-3620-3p:0:1:Subs;23:G>T	hsa-miR-3620-3p:0:1:Subs;23:G>T	hsa-miR-3620-3p:0:0:Subs;0
hsa-miR-363-3p	hsa-miR-363-3p:0:-1:Subs;0	hsa-miR-363-3p:0:-1:Subs;0	hsa-miR-363-3p:0:-1:Subs;0	hsa-miR-363-3p:0:-1:Subs;0	hsa-miR-363-3p:0:-1:Subs;0	hsa-miR-363-3p:0:-1:Subs;0	hsa-miR-363-3p:0:-1:Subs;0	hsa-miR-363-3p:0:-1:Subs;0	hsa-miR-363-3p:0:-1:Subs;0	hsa-miR-363-3p:0:-1:Subs;0	hsa-miR-363-3p:0:-1:Subs;0	hsa-miR-363-3p:0:-1:Subs;0	hsa-miR-363-3p:0:-1:Subs;0	hsa-miR-363-3p:0:-1:Subs;0	hsa-miR-363-3p:0:-1:Subs;0	hsa-miR-363-3p:0:-1:Subs;0	hsa-miR-363-3p:0:-1:Subs;0	hsa-miR-363-3p:0:-1:Subs;0
hsa-miR-365a-3p	hsa-miR-365a-3p:0:0:Subs;0	hsa-miR-365a-3p:0:0:Subs;0	hsa-miR-365a-3p:0:0:Subs;0	hsa-miR-365a-3p:0:0:Subs;0	hsa-miR-365a-3p:0:0:Subs;0	hsa-miR-365a-3p:0:0:Subs;0	hsa-miR-365a-3p:0:0:Subs;0	hsa-miR-365a-3p:0:0:Subs;0	hsa-miR-365a-3p:0:0:Subs;0	hsa-miR-365a-3p:0:0:Subs;0	hsa-miR-365a-3p:0:0:Subs;0	hsa-miR-365a-3p:0:0:Subs;0	hsa-miR-365a-3p:0:0:Subs;0	hsa-miR-365a-3p:0:0:Subs;0	hsa-miR-365a-3p:0:0:Subs;0	hsa-miR-365a-3p:0:0:Subs;0	hsa-miR-365a-3p:0:0:Subs;0	hsa-miR-365a-3p:0:0:Subs;0
hsa-miR-365b-3p	hsa-miR-365b-3p:0:0:Subs;0	hsa-miR-365b-3p:0:0:Subs;0	hsa-miR-365b-3p:0:0:Subs;0	hsa-miR-365b-3p:0:0:Subs;0	hsa-miR-365b-3p:0:0:Subs;0	hsa-miR-365b-3p:0:0:Subs;0	hsa-miR-365b-3p:0:0:Subs;0	hsa-miR-365b-3p:0:0:Subs;0	hsa-miR-365b-3p:0:0:Subs;0	hsa-miR-365b-3p:0:0:Subs;0	hsa-miR-365b-3p:0:0:Subs;0	hsa-miR-365b-3p:0:0:Subs;0	hsa-miR-365b-3p:0:0:Subs;0	hsa-miR-365b-3p:0:0:Subs;0	hsa-miR-365b-3p:0:0:Subs;0	hsa-miR-365b-3p:0:0:Subs;0	hsa-miR-365b-3p:0:0:Subs;0	hsa-miR-365b-3p:0:0:Subs;0
hsa-miR-3677-3p	hsa-miR-3677-3p:0:0:Subs;0	hsa-miR-3677-3p:0:0:Subs;0	hsa-miR-3677-3p:0:0:Subs;0	hsa-miR-3677-3p:0:0:Subs;0	hsa-miR-3677-3p:0:0:Subs;0	hsa-miR-3677-3p:0:0:Subs;0	hsa-miR-3677-3p:0:0:Subs;0	hsa-miR-3677-3p:0:0:Subs;0	hsa-miR-3677-3p:0:-1:Subs;0	hsa-miR-3677-3p:0:0:Subs;0	hsa-miR-3677-3p:0:0:Subs;0	hsa-miR-3677-3p:0:-1:Subs;0	hsa-miR-3677-3p:0:0:Subs;0	hsa-miR-3677-3p:0:0:Subs;0	hsa-miR-3677-3p:0:0:Subs;22:C>T	hsa-miR-3677-3p:0:0:Subs;0	hsa-miR-3677-3p:0:0:Subs;0	hsa-miR-3677-3p:0:-1:Subs;0
hsa-miR-371b-5p	hsa-miR-371b-5p:0:0:Subs;0	hsa-miR-371b-5p:0:0:Subs;0	hsa-miR-371b-5p:0:0:Subs;0	hsa-miR-371b-5p:0:0:Subs;0	hsa-miR-371b-5p:0:0:Subs;0	hsa-miR-371b-5p:0:0:Subs;0	hsa-miR-371b-5p:0:0:Subs;0	hsa-miR-371b-5p:0:0:Subs;0	hsa-miR-371b-5p:0:0:Subs;0	hsa-miR-371b-5p:0:0:Subs;0	hsa-miR-371b-5p:0:0:Subs;0	hsa-miR-371b-5p:0:-1:Subs;0	hsa-miR-371b-5p:0:0:Subs;0	hsa-miR-371b-5p:0:0:Subs;0	hsa-miR-371b-5p:0:-1:Subs;0	hsa-miR-371b-5p:0:0:Subs;0	hsa-miR-371b-5p:0:0:Subs;0	hsa-miR-371b-5p:0:-1:Subs;0
hsa-miR-374a-3p	hsa-miR-374a-3p:0:0:Subs;0	hsa-miR-374a-3p:0:0:Subs;0	hsa-miR-374a-3p:0:0:Subs;0	hsa-miR-374a-3p:0:0:Subs;0	hsa-miR-374a-3p:0:0:Subs;0	hsa-miR-374a-3p:0:0:Subs;0	hsa-miR-374a-3p:0:0:Subs;0	hsa-miR-374a-3p:0:0:Subs;0	hsa-miR-374a-3p:0:0:Subs;0	hsa-miR-374a-3p:0:0:Subs;0	hsa-miR-374a-3p:0:0:Subs;0	hsa-miR-374a-3p:0:0:Subs;0	hsa-miR-374a-3p:0:0:Subs;0	hsa-miR-374a-3p:0:0:Subs;0	hsa-miR-374a-3p:0:0:Subs;0	hsa-miR-374a-3p:0:0:Subs;0	hsa-miR-374a-3p:0:0:Subs;0	hsa-miR-374a-3p:0:0:Subs;0
hsa-miR-374a-5p	hsa-miR-374a-5p:0:0:Subs;0	hsa-miR-374a-5p:0:-1:Subs;0	hsa-miR-374a-5p:0:-1:Subs;0	hsa-miR-374a-5p:0:-1:Subs;0	hsa-miR-374a-5p:0:-1:Subs;0	hsa-miR-374a-5p:0:-1:Subs;0	hsa-miR-374a-5p:0:0:Subs;0	hsa-miR-374a-5p:0:-1:Subs;0	hsa-miR-374a-5p:0:-1:Subs;0	hsa-miR-374a-5p:0:-1:Subs;0	hsa-miR-374a-5p:0:0:Subs;0	hsa-miR-374a-5p:0:-1:Subs;0	hsa-miR-374a-5p:0:-1:Subs;0	hsa-miR-374a-5p:0:0:Subs;0	hsa-miR-374a-5p:0:-1:Subs;0	hsa-miR-374a-5p:0:0:Subs;0	hsa-miR-374a-5p:0:-1:Subs;0	hsa-miR-374a-5p:0:-1:Subs;0
hsa-miR-374b-3p	hsa-miR-374b-3p:0:0:Subs;0	hsa-miR-374b-3p:0:0:Subs;0	hsa-miR-374b-3p:0:0:Subs;0	hsa-miR-374b-3p:0:0:Subs;0	hsa-miR-374b-3p:0:0:Subs;0	hsa-miR-374b-3p:0:0:Subs;0	hsa-miR-374b-3p:0:0:Subs;0	hsa-miR-374b-3p:0:0:Subs;0	hsa-miR-374b-3p:0:0:Subs;0	hsa-miR-374b-3p:0:0:Subs;0	hsa-miR-374b-3p:0:0:Subs;0	hsa-miR-374b-3p:0:0:Subs;0	hsa-miR-374b-3p:0:0:Subs;0	hsa-miR-374b-3p:0:0:Subs;0	hsa-miR-374b-3p:0:0:Subs;0	hsa-miR-374b-3p:0:0:Subs;0	hsa-miR-374b-3p:0:0:Subs;0	hsa-miR-374b-3p:0:0:Subs;0
hsa-miR-374b-5p	hsa-miR-374b-5p:0:-1:Subs;0	hsa-miR-374b-5p:0:-1:Subs;0	hsa-miR-374b-5p:0:-1:Subs;0	hsa-miR-374b-5p:0:-1:Subs;0	hsa-miR-374b-5p:0:-1:Subs;0	hsa-miR-374b-5p:0:-1:Subs;0	hsa-miR-374b-5p:0:-1:Subs;0	hsa-miR-374b-5p:0:-1:Subs;0	hsa-miR-374b-5p:0:-1:Subs;0	hsa-miR-374b-5p:0:-1:Subs;0	hsa-miR-374b-5p:0:-1:Subs;0	hsa-miR-374b-5p:0:-1:Subs;0	hsa-miR-374b-5p:0:-1:Subs;0	hsa-miR-374b-5p:0:-1:Subs;0	hsa-miR-374b-5p:0:-1:Subs;0	hsa-miR-374b-5p:0:-1:Subs;0	hsa-miR-374b-5p:0:-1:Subs;0	hsa-miR-374b-5p:0:-1:Subs;0
hsa-miR-375	hsa-miR-375:0:0:Subs;0	hsa-miR-375:0:0:Subs;0	hsa-miR-375:0:0:Subs;0	hsa-miR-375:0:0:Subs;0	hsa-miR-375:0:0:Subs;0	hsa-miR-375:0:0:Subs;0	hsa-miR-375:0:0:Subs;0	hsa-miR-375:0:0:Subs;0	hsa-miR-375:0:0:Subs;0	hsa-miR-375:0:0:Subs;0	hsa-miR-375:0:0:Subs;0	hsa-miR-375:0:0:Subs;0	hsa-miR-375:0:0:Subs;0	hsa-miR-375:0:0:Subs;0	hsa-miR-375:0:0:Subs;0	hsa-miR-375:0:0:Subs;0	hsa-miR-375:0:0:Subs;0	hsa-miR-375:0:0:Subs;0
hsa-miR-378a-3p	hsa-miR-378a-3p:0:0:Subs;0	hsa-miR-378a-3p:0:0:Subs;0	hsa-miR-378a-3p:0:0:Subs;0	hsa-miR-378a-3p:0:0:Subs;0	hsa-miR-378a-3p:0:0:Subs;0	hsa-miR-378a-3p:0:0:Subs;0	hsa-miR-378a-3p:0:0:Subs;0	hsa-miR-378a-3p:0:0:Subs;0	hsa-miR-378a-3p:0:1:Subs;23:C>A	hsa-miR-378a-3p:0:0:Subs;0	hsa-miR-378a-3p:0:0:Subs;0	hsa-miR-378a-3p:0:-1:Subs;0	hsa-miR-378a-3p:0:0:Subs;0	hsa-miR-378a-3p:0:0:Subs;0	hsa-miR-378a-3p:0:-1:Subs;0	hsa-miR-378a-3p:0:0:Subs;0	hsa-miR-378a-3p:0:0:Subs;0	hsa-miR-378a-3p:0:-1:Subs;0
hsa-miR-378a-5p	hsa-miR-378a-5p:0:0:Subs;0	hsa-miR-378a-5p:0:0:Subs;0	hsa-miR-378a-5p:0:0:Subs;0	hsa-miR-378a-5p:0:0:Subs;0	hsa-miR-378a-5p:0:0:Subs;0	hsa-miR-378a-5p:0:0:Subs;0	hsa-miR-378a-5p:0:0:Subs;0	hsa-miR-378a-5p:0:0:Subs;0	hsa-miR-378a-5p:0:0:Subs;0	hsa-miR-378a-5p:0:0:Subs;0	hsa-miR-378a-5p:0:0:Subs;0	hsa-miR-378a-5p:0:0:Subs;0	hsa-miR-378a-5p:0:0:Subs;0	hsa-miR-378a-5p:0:0:Subs;0	hsa-miR-378a-5p:0:0:Subs;0	hsa-miR-378a-5p:0:0:Subs;0	hsa-miR-378a-5p:0:0:Subs;0	hsa-miR-378a-5p:0:0:Subs;0
hsa-miR-3909	hsa-miR-3909:0:0:Subs;0	hsa-miR-3909:0:0:Subs;0	hsa-miR-3909:0:0:Subs;0	hsa-miR-3909:0:0:Subs;0	hsa-miR-3909:0:0:Subs;0	hsa-miR-3909:0:0:Subs;0	hsa-miR-3909:0:0:Subs;0	hsa-miR-3909:0:0:Subs;0	hsa-miR-3909:0:0:Subs;0	hsa-miR-3909:0:0:Subs;0	hsa-miR-3909:0:0:Subs;0	hsa-miR-3909:0:0:Subs;0	hsa-miR-3909:0:0:Subs;0	hsa-miR-3909:0:0:Subs;0	hsa-miR-3909:0:0:Subs;0	hsa-miR-3909:0:0:Subs;0	hsa-miR-3909:0:0:Subs;0	hsa-miR-3909:0:0:Subs;0
hsa-miR-3912-3p	hsa-miR-3912-3p:0:2:Subs;0	hsa-miR-3912-3p:0:2:Subs;0	hsa-miR-3912-3p:0:2:Subs;0	hsa-miR-3912-3p:0:2:Subs;0	hsa-miR-3912-3p:0:1:Subs;0	hsa-miR-3912-3p:0:2:Subs;0	hsa-miR-3912-3p:0:1:Subs;0	hsa-miR-3912-3p:0:2:Subs;0	hsa-miR-3912-3p:0:1:Subs;0	hsa-miR-3912-3p:0:1:Subs;0	hsa-miR-3912-3p:0:2:Subs;0	hsa-miR-3912-3p:0:1:Subs;0	hsa-miR-3912-3p:0:2:Subs;0	hsa-miR-3912-3p:0:2:Subs;0	hsa-miR-3912-3p:0:-1:Subs;0	hsa-miR-3912-3p:0:2:Subs;0	hsa-miR-3912-3p:0:2:Subs;0	hsa-miR-3912-3p:0:-1:Subs;0
hsa-miR-3928-3p	hsa-miR-3928-3p:2:3:Subs;0	hsa-miR-3928-3p:2:3:Subs;0	hsa-miR-3928-3p:2:3:Subs;0	hsa-miR-3928-3p:2:3:Subs;0	hsa-miR-3928-3p:2:3:Subs;0	hsa-miR-3928-3p:2:3:Subs;0	hsa-miR-3928-3p:2:3:Subs;0	hsa-miR-3928-3p:2:3:Subs;0	hsa-miR-3928-3p:2:3:Subs;0	hsa-miR-3928-3p:2:3:Subs;0	hsa-miR-3928-3p:2:3:Subs;0	hsa-miR-3928-3p:2:3:Subs;0	hsa-miR-3928-3p:2:3:Subs;0	hsa-miR-3928-3p:2:3:Subs;0	hsa-miR-3928-3p:2:3:Subs;0	hsa-miR-3928-3p:2:3:Subs;0	hsa-miR-3928-3p:0:1:Subs;23:A>T	hsa-miR-3928-3p:2:3:Subs;0
hsa-miR-421	hsa-miR-421:0:0:Subs;0	hsa-miR-421:0:0:Subs;0	hsa-miR-421:0:0:Subs;0	hsa-miR-421:0:0:Subs;0	hsa-miR-421:0:0:Subs;0	hsa-miR-421:0:-1:Subs;0	hsa-miR-421:0:0:Subs;0	hsa-miR-421:0:0:Subs;0	hsa-miR-421:0:-1:Subs;0	hsa-miR-421:0:0:Subs;0	hsa-miR-421:0:0:Subs;0	hsa-miR-421:0:-1:Subs;0	hsa-miR-421:0:0:Subs;0	hsa-miR-421:0:-1:Subs;0	hsa-miR-421:0:-1:Subs;0	hsa-miR-421:0:0:Subs;0	hsa-miR-421:0:-1:Subs;0	hsa-miR-421:0:-1:Subs;0
hsa-miR-423-3p	hsa-miR-423-3p:0:0:Subs;0	hsa-miR-423-3p:0:0:Subs;0	hsa-miR-423-3p:0:0:Subs;0	hsa-miR-423-3p:0:0:Subs;0	hsa-miR-423-3p:0:0:Subs;0	hsa-miR-423-3p:0:0:Subs;0	hsa-miR-423-3p:0:0:Subs;0	hsa-miR-423-3p:0:0:Subs;0	hsa-miR-423-3p:0:0:Subs;0	hsa-miR-423-3p:0:0:Subs;0	hsa-miR-423-3p:0:0:Subs;0	hsa-miR-423-3p:0:0:Subs;0	hsa-miR-423-3p:0:0:Subs;0	hsa-miR-423-3p:0:0:Subs;0	hsa-miR-423-3p:0:0:Subs;0	hsa-miR-423-3p:0:0:Subs;0	hsa-miR-423-3p:0:0:Subs;0	hsa-miR-423-3p:0:0:Subs;0
hsa-miR-423-5p	hsa-miR-423-5p:0:0:Subs;0	hsa-miR-423-5p:0:0:Subs;0	hsa-miR-423-5p:0:0:Subs;0	hsa-miR-423-5p:0:0:Subs;0	hsa-miR-423-5p:0:0:Subs;0	hsa-miR-423-5p:0:0:Subs;0	hsa-miR-423-5p:0:0:Subs;0	hsa-miR-423-5p:0:0:Subs;0	hsa-miR-423-5p:0:-2:Subs;0	hsa-miR-423-5p:0:0:Subs;0	hsa-miR-423-5p:0:0:Subs;0	hsa-miR-423-5p:0:-2:Subs;0	hsa-miR-423-5p:0:0:Subs;0	hsa-miR-423-5p:0:0:Subs;0	hsa-miR-423-5p:0:0:Subs;0	hsa-miR-423-5p:0:0:Subs;0	hsa-miR-423-5p:0:0:Subs;0	hsa-miR-423-5p:0:-2:Subs;0
hsa-miR-424-3p	hsa-miR-424-3p:0:1:Subs;0	hsa-miR-424-3p:0:1:Subs;0	hsa-miR-424-3p:0:1:Subs;0	hsa-miR-424-3p:0:1:Subs;0	hsa-miR-424-3p:0:-2:Subs;0	hsa-miR-424-3p:0:-2:Subs;0	hsa-miR-424-3p:0:1:Subs;0	hsa-miR-424-3p:0:-2:Subs;0	hsa-miR-424-3p:0:-2:Subs;0	hsa-miR-424-3p:0:0:Subs;0	hsa-miR-424-3p:0:-2:Subs;0	hsa-miR-424-3p:0:-2:Subs;0	hsa-miR-424-3p:0:1:Subs;0	hsa-miR-424-3p:0:-2:Subs;0	hsa-miR-424-3p:0:-2:Subs;0	hsa-miR-424-3p:0:1:Subs;0	hsa-miR-424-3p:0:-2:Subs;0	hsa-miR-424-3p:0:-2:Subs;0
hsa-miR-424-5p	hsa-miR-424-5p:0:-1:Subs;0	hsa-miR-424-5p:0:0:Subs;0	hsa-miR-424-5p:0:-1:Subs;0	hsa-miR-424-5p:0:-1:Subs;0	hsa-miR-424-5p:0:-1:Subs;0	hsa-miR-424-5p:0:-1:Subs;0	hsa-miR-424-5p:0:-1:Subs;0	hsa-miR-424-5p:0:-1:Subs;0	hsa-miR-424-5p:0:-1:Subs;0	hsa-miR-424-5p:0:-1:Subs;0	hsa-miR-424-5p:0:-1:Subs;0	hsa-miR-424-5p:0:-1:Subs;0	hsa-miR-424-5p:0:-1:Subs;0	hsa-miR-424-5p:0:0:Subs;0	hsa-miR-424-5p:0:-1:Subs;0	hsa-miR-424-5p:0:-1:Subs;0	hsa-miR-424-5p:0:-1:Subs;0	hsa-miR-424-5p:0:-1:Subs;0
hsa-miR-425-3p	hsa-miR-425-3p:-1:-1:Subs;0	hsa-miR-425-3p:-1:-1:Subs;0	hsa-miR-425-3p:-1:-1:Subs;0	hsa-miR-425-3p:-1:-1:Subs;0	hsa-miR-425-3p:-1:-1:Subs;0	hsa-miR-425-3p:-1:-1:Subs;0	hsa-miR-425-3p:-1:-1:Subs;0	hsa-miR-425-3p:-1:-1:Subs;0	hsa-miR-425-3p:-1:-1:Subs;0	hsa-miR-425-3p:-1:-1:Subs;0	hsa-miR-425-3p:-1:-1:Subs;0	hsa-miR-425-3p:-1:-1:Subs;0	hsa-miR-425-3p:-1:-1:Subs;0	hsa-miR-425-3p:-1:-1:Subs;0	hsa-miR-425-3p:-1:-1:Subs;0	hsa-miR-425-3p:-1:-1:Subs;0	hsa-miR-425-3p:-1:-1:Subs;0	hsa-miR-425-3p:-1:-1:Subs;0
hsa-miR-425-5p	hsa-miR-425-5p:0:2:Subs;0	hsa-miR-425-5p:0:2:Subs;0	hsa-miR-425-5p:0:2:Subs;0	hsa-miR-425-5p:0:2:Subs;0	hsa-miR-425-5p:0:-1:Subs;0	hsa-miR-425-5p:0:-1:Subs;0	hsa-miR-425-5p:0:2:Subs;0	hsa-miR-425-5p:0:-1:Subs;0	hsa-miR-425-5p:0:-1:Subs;0	hsa-miR-425-5p:0:2:Subs;0	hsa-miR-425-5p:0:-1:Subs;0	hsa-miR-425-5p:0:-1:Subs;0	hsa-miR-425-5p:0:2:Subs;0	hsa-miR-425-5p:0:-1:Subs;0	hsa-miR-425-5p:0:-1:Subs;0	hsa-miR-425-5p:0:2:Subs;0	hsa-miR-425-5p:0:-1:Subs;0	hsa-miR-425-5p:0:-1:Subs;0
hsa-miR-429	hsa-miR-429:0:0:Subs;0	hsa-miR-429:0:0:Subs;0	hsa-miR-429:0:0:Subs;0	hsa-miR-429:0:0:Subs;0	hsa-miR-429:0:0:Subs;0	hsa-miR-429:0:-1:Subs;0	hsa-miR-429:0:0:Subs;0	hsa-miR-429:0:-1:Subs;0	hsa-miR-429:0:-1:Subs;0	hsa-miR-429:0:0:Subs;0	hsa-miR-429:0:-1:Subs;0	hsa-miR-429:0:-1:Subs;0	hsa-miR-429:0:0:Subs;0	hsa-miR-429:0:-1:Subs;0	hsa-miR-429:0:-1:Subs;0	hsa-miR-429:0:0:Subs;0	hsa-miR-429:0:-1:Subs;0	hsa-miR-429:0:-1:Subs;0
hsa-miR-4326	hsa-miR-4326:0:5:Subs;25:G>A	hsa-miR-4326:0:5:Subs;25:G>A	hsa-miR-4326:0:5:Subs;25:G>A	hsa-miR-4326:0:5:Subs;25:G>A	hsa-miR-4326:0:5:Subs;25:G>A	hsa-miR-4326:0:5:Subs;25:G>A	hsa-miR-4326:0:5:Subs;25:G>A	hsa-miR-4326:0:5:Subs;25:G>A	hsa-miR-4326:0:1:Subs;0	hsa-miR-4326:0:5:Subs;25:G>A	hsa-miR-4326:0:5:Subs;25:G>A	hsa-miR-4326:0:1:Subs;0	hsa-miR-4326:0:5:Subs;25:G>A	hsa-miR-4326:0:5:Subs;25:G>A	hsa-miR-4326:0:1:Subs;0	hsa-miR-4326:0:5:Subs;25:G>A	hsa-miR-4326:0:5:Subs;25:G>A	hsa-miR-4326:0:1:Subs;0
hsa-miR-449a	hsa-miR-449a:0:0:Subs;0	hsa-miR-449a:0:0:Subs;0	hsa-miR-449a:0:0:Subs;0	hsa-miR-449a:0:0:Subs;0	hsa-miR-449a:0:0:Subs;0	hsa-miR-449a:0:0:Subs;0	hsa-miR-449a:0:0:Subs;0	hsa-miR-449a:0:0:Subs;0	hsa-miR-449a:0:0:Subs;0	hsa-miR-449a:0:0:Subs;0	hsa-miR-449a:0:0:Subs;0	hsa-miR-449a:0:0:Subs;0	hsa-miR-449a:0:0:Subs;0	hsa-miR-449a:0:0:Subs;0	hsa-miR-449a:0:0:Subs;0	hsa-miR-449a:0:0:Subs;0	hsa-miR-449a:0:0:Subs;0	hsa-miR-449a:0:0:Subs;0
hsa-miR-449b-5p	hsa-miR-449b-5p:0:4:Subs;25:C>T	hsa-miR-449b-5p:0:3:Subs;0	hsa-miR-449b-5p:0:4:Subs;0	hsa-miR-449b-5p:0:3:Subs;0	hsa-miR-449b-5p:0:4:Subs;0	hsa-miR-449b-5p:0:1:Subs;0	hsa-miR-449b-5p:0:4:Subs;0	hsa-miR-449b-5p:0:4:Subs;0	hsa-miR-449b-5p:0:1:Subs;0	hsa-miR-449b-5p:0:4:Subs;0	hsa-miR-449b-5p:0:4:Subs;0	hsa-miR-449b-5p:0:1:Subs;0	hsa-miR-449b-5p:0:4:Subs;0	hsa-miR-449b-5p:0:4:Subs;0	hsa-miR-449b-5p:0:1:Subs;0	hsa-miR-449b-5p:0:4:Subs;0	hsa-miR-449b-5p:0:4:Subs;0	hsa-miR-449b-5p:0:1:Subs;0
hsa-miR-449c-5p	hsa-miR-449c-5p:1:1:Subs;0	hsa-miR-449c-5p:1:1:Subs;0	hsa-miR-449c-5p:1:1:Subs;0	hsa-miR-449c-5p:1:1:Subs;0	hsa-miR-449c-5p:1:1:Subs;0	hsa-miR-449c-5p:1:1:Subs;0	hsa-miR-449c-5p:1:1:Subs;0	hsa-miR-449c-5p:1:1:Subs;0	hsa-miR-449c-5p:1:1:Subs;0	hsa-miR-449c-5p:1:1:Subs;0	hsa-miR-449c-5p:1:1:Subs;0	hsa-miR-449c-5p:1:1:Subs;0	hsa-miR-449c-5p:1:1:Subs;0	hsa-miR-449c-5p:1:1:Subs;0	hsa-miR-449c-5p:1:1:Subs;0	hsa-miR-449c-5p:1:1:Subs;0	hsa-miR-449c-5p:1:1:Subs;0	hsa-miR-449c-5p:1:-2:Subs;0
hsa-miR-450b-5p	hsa-miR-450b-5p:0:-1:Subs;0	hsa-miR-450b-5p:0:-1:Subs;0	hsa-miR-450b-5p:0:-1:Subs;0	hsa-miR-450b-5p:0:-1:Subs;0	hsa-miR-450b-5p:0:-1:Subs;0	hsa-miR-450b-5p:0:-1:Subs;0	hsa-miR-450b-5p:0:-1:Subs;0	hsa-miR-450b-5p:0:-1:Subs;0	hsa-miR-450b-5p:0:-1:Subs;0	hsa-miR-450b-5p:0:-1:Subs;0	hsa-miR-450b-5p:0:-1:Subs;0	hsa-miR-450b-5p:0:-1:Subs;0	hsa-miR-450b-5p:0:-1:Subs;0	hsa-miR-450b-5p:0:-1:Subs;0	hsa-miR-450b-5p:0:-1:Subs;0	hsa-miR-450b-5p:0:-1:Subs;0	hsa-miR-450b-5p:0:-1:Subs;0	hsa-miR-450b-5p:0:-1:Subs;0
hsa-miR-451a	hsa-miR-451a:0:1:Subs;0	hsa-miR-451a:0:1:Subs;0	hsa-miR-451a:0:1:Subs;0	hsa-miR-451a:0:1:Subs;0	hsa-miR-451a:0:1:Subs;0	hsa-miR-451a:0:1:Subs;0	hsa-miR-451a:0:1:Subs;0	hsa-miR-451a:0:1:Subs;0	hsa-miR-451a:0:1:Subs;0	hsa-miR-451a:0:1:Subs;0	hsa-miR-451a:0:1:Subs;0	hsa-miR-451a:0:1:Subs;0	hsa-miR-451a:0:1:Subs;0	hsa-miR-451a:0:4:Subs;0	hsa-miR-451a:0:1:Subs;0	hsa-miR-451a:0:1:Subs;0	hsa-miR-451a:0:1:Subs;0	hsa-miR-451a:0:1:Subs;0
hsa-miR-4521	hsa-miR-4521:0:4:Subs;0	hsa-miR-4521:0:3:Subs;0	hsa-miR-4521:0:3:Subs;0	hsa-miR-4521:0:4:Subs;0	hsa-miR-4521:0:4:Subs;0	hsa-miR-4521:0:3:Subs;0	hsa-miR-4521:0:4:Subs;0	hsa-miR-4521:0:4:Subs;0	hsa-miR-4521:0:3:Subs;0	hsa-miR-4521:0:4:Subs;0	hsa-miR-4521:0:4:Subs;0	hsa-miR-4521:0:3:Subs;0	hsa-miR-4521:0:4:Subs;0	hsa-miR-4521:0:4:Subs;0	hsa-miR-4521:0:3:Subs;0	hsa-miR-4521:0:4:Subs;0	hsa-miR-4521:0:4:Subs;0	hsa-miR-4521:0:3:Subs;0
hsa-miR-4524a-5p	hsa-miR-4524a-5p:2:2:Subs;0	hsa-miR-4524a-5p:2:2:Subs;0	hsa-miR-4524a-5p:2:2:Subs;0	hsa-miR-4524a-5p:2:2:Subs;0	hsa-miR-4524a-5p:2:2:Subs;0	hsa-miR-4524a-5p:2:2:Subs;0	hsa-miR-4524a-5p:2:2:Subs;0	hsa-miR-4524a-5p:2:2:Subs;0	hsa-miR-4524a-5p:2:2:Subs;0	hsa-miR-4524a-5p:2:2:Subs;0	hsa-miR-4524a-5p:2:2:Subs;0	hsa-miR-4524a-5p:2:2:Subs;0	hsa-miR-4524a-5p:2:2:Subs;0	hsa-miR-4524a-5p:2:2:Subs;0	hsa-miR-4524a-5p:2:2:Subs;0	hsa-miR-4524a-5p:2:2:Subs;0	hsa-miR-4524a-5p:2:2:Subs;0	hsa-miR-4524a-5p:2:2:Subs;0
hsa-miR-454-3p	hsa-miR-454-3p:0:0:Subs;0	hsa-miR-454-3p:0:0:Subs;0	hsa-miR-454-3p:0:0:Subs;0	hsa-miR-454-3p:0:0:Subs;0	hsa-miR-454-3p:0:0:Subs;0	hsa-miR-454-3p:0:0:Subs;0	hsa-miR-454-3p:0:0:Subs;0	hsa-miR-454-3p:0:0:Subs;0	hsa-miR-454-3p:0:0:Subs;0	hsa-miR-454-3p:0:0:Subs;0	hsa-miR-454-3p:0:0:Subs;0	hsa-miR-454-3p:0:0:Subs;0	hsa-miR-454-3p:0:0:Subs;0	hsa-miR-454-3p:0:0:Subs;0	hsa-miR-454-3p:0:0:Subs;0	hsa-miR-454-3p:0:0:Subs;0	hsa-miR-454-3p:0:0:Subs;0	hsa-miR-454-3p:0:0:Subs;0
hsa-miR-454-5p	hsa-miR-454-5p:0:0:Subs;0	hsa-miR-454-5p:0:0:Subs;0	hsa-miR-454-5p:0:0:Subs;0	hsa-miR-454-5p:0:0:Subs;0	hsa-miR-454-5p:0:0:Subs;0	hsa-miR-454-5p:0:-1:Subs;0	hsa-miR-454-5p:0:0:Subs;0	hsa-miR-454-5p:0:0:Subs;0	hsa-miR-454-5p:0:-1:Subs;0	hsa-miR-454-5p:0:0:Subs;0	hsa-miR-454-5p:0:0:Subs;0	hsa-miR-454-5p:0:-1:Subs;0	hsa-miR-454-5p:0:0:Subs;0	hsa-miR-454-5p:0:-1:Subs;0	hsa-miR-454-5p:0:-1:Subs;0	hsa-miR-454-5p:0:0:Subs;0	hsa-miR-454-5p:0:1:Subs;0	hsa-miR-454-5p:0:-1:Subs;0
hsa-miR-4645-3p	hsa-miR-4645-3p:-2:-1:Subs;0	hsa-miR-4645-3p:-2:-1:Subs;0	hsa-miR-4645-3p:-2:-1:Subs;0	hsa-miR-4645-3p:-2:-1:Subs;0	hsa-miR-4645-3p:-2:-1:Subs;0	hsa-miR-4645-3p:-2:-1:Subs;0	hsa-miR-4645-3p:-2:-1:Subs;0	hsa-miR-4645-3p:-2:-1:Subs;0	hsa-miR-4645-3p:-2:-2:Subs;0	hsa-miR-4645-3p:-2:-1:Subs;0	hsa-miR-4645-3p:-2:-1:Subs;0	hsa-miR-4645-3p:-2:0:Subs;24:T>A	hsa-miR-4645-3p:-2:-1:Subs;0	hsa-miR-4645-3p:-2:-1:Subs;0	hsa-miR-4645-3p:-2:-1:Subs;0	hsa-miR-4645-3p:-2:-1:Subs;0	hsa-miR-4645-3p:-2:-1:Subs;0	hsa-miR-4645-3p:-2:-1:Subs;0
hsa-miR-4661-5p	hsa-miR-4661-5p:0:0:Subs;0	hsa-miR-4661-5p:0:0:Subs;0	hsa-miR-4661-5p:0:0:Subs;0	hsa-miR-4661-5p:0:0:Subs;0	hsa-miR-4661-5p:0:0:Subs;0	hsa-miR-4661-5p:0:0:Subs;0	hsa-miR-4661-5p:0:0:Subs;0	hsa-miR-4661-5p:0:0:Subs;0	hsa-miR-4661-5p:0:0:Subs;0	hsa-miR-4661-5p:0:0:Subs;0	hsa-miR-4661-5p:0:0:Subs;0	hsa-miR-4661-5p:0:0:Subs;0	hsa-miR-4661-5p:0:0:Subs;0	hsa-miR-4661-5p:0:0:Subs;0	hsa-miR-4661-5p:0:0:Subs;0	hsa-miR-4661-5p:0:0:Subs;0	hsa-miR-4661-5p:0:0:Subs;0	hsa-miR-4661-5p:0:0:Subs;0
hsa-miR-4671-3p	hsa-miR-4671-3p:0:0:Subs;0	hsa-miR-4671-3p:0:0:Subs;0	hsa-miR-4671-3p:0:0:Subs;0	hsa-miR-4671-3p:0:0:Subs;0	hsa-miR-4671-3p:0:0:Subs;0	hsa-miR-4671-3p:-1:0:Subs;0	hsa-miR-4671-3p:0:0:Subs;0	hsa-miR-4671-3p:0:0:Subs;0	hsa-miR-4671-3p:-1:-1:Subs;0	hsa-miR-4671-3p:-1:0:Subs;0	hsa-miR-4671-3p:-1:0:Subs;0	hsa-miR-4671-3p:-1:-1:Subs;0	hsa-miR-4671-3p:0:0:Subs;0	hsa-miR-4671-3p:0:0:Subs;0	hsa-miR-4671-3p:0:0:Subs;0	hsa-miR-4671-3p:-1:0:Subs;0	hsa-miR-4671-3p:-1:-1:Subs;0	hsa-miR-4671-3p:-1:-1:Subs;0
hsa-miR-4677-3p	hsa-miR-4677-3p:0:0:Subs;0	hsa-miR-4677-3p:0:0:Subs;0	hsa-miR-4677-3p:0:0:Subs;0	hsa-miR-4677-3p:0:0:Subs;0	hsa-miR-4677-3p:0:0:Subs;0	hsa-miR-4677-3p:0:0:Subs;0	hsa-miR-4677-3p:0:0:Subs;0	hsa-miR-4677-3p:0:0:Subs;0	hsa-miR-4677-3p:0:0:Subs;0	hsa-miR-4677-3p:0:0:Subs;0	hsa-miR-4677-3p:0:0:Subs;0	hsa-miR-4677-3p:0:0:Subs;0	hsa-miR-4677-3p:0:0:Subs;0	hsa-miR-4677-3p:0:0:Subs;0	hsa-miR-4677-3p:0:0:Subs;0	hsa-miR-4677-3p:0:0:Subs;0	hsa-miR-4677-3p:0:0:Subs;0	hsa-miR-4677-3p:0:0:Subs;0
hsa-miR-4685-3p	hsa-miR-4685-3p:0:0:Subs;0	hsa-miR-4685-3p:0:0:Subs;0	hsa-miR-4685-3p:0:0:Subs;0	hsa-miR-4685-3p:0:0:Subs;0	hsa-miR-4685-3p:0:0:Subs;0	hsa-miR-4685-3p:0:0:Subs;0	hsa-miR-4685-3p:0:0:Subs;0	hsa-miR-4685-3p:0:0:Subs;0	hsa-miR-4685-3p:0:-2:Subs;0	hsa-miR-4685-3p:0:0:Subs;0	hsa-miR-4685-3p:0:0:Subs;0	hsa-miR-4685-3p:0:-2:Subs;0	hsa-miR-4685-3p:0:0:Subs;0	hsa-miR-4685-3p:0:0:Subs;0	hsa-miR-4685-3p:0:-2:Subs;0	hsa-miR-4685-3p:0:0:Subs;0	hsa-miR-4685-3p:0:0:Subs;0	hsa-miR-4685-3p:0:-2:Subs;0
hsa-miR-4687-5p	hsa-miR-4687-5p:0:-1:Subs;0	hsa-miR-4687-5p:0:-1:Subs;0	hsa-miR-4687-5p:0:-1:Subs;0	hsa-miR-4687-5p:0:0:Subs;0	hsa-miR-4687-5p:0:0:Subs;0	hsa-miR-4687-5p:0:0:Subs;0	hsa-miR-4687-5p:0:-1:Subs;0	hsa-miR-4687-5p:0:-1:Subs;0	hsa-miR-4687-5p:0:0:Subs;0	hsa-miR-4687-5p:0:0:Subs;0	hsa-miR-4687-5p:0:-1:Subs;0	hsa-miR-4687-5p:0:-1:Subs;0	hsa-miR-4687-5p:0:-1:Subs;0	hsa-miR-4687-5p:0:-1:Subs;0	hsa-miR-4687-5p:0:0:Subs;0	hsa-miR-4687-5p:0:-1:Subs;0	hsa-miR-4687-5p:0:0:Subs;0	hsa-miR-4687-5p:0:0:Subs;0
hsa-miR-4746-5p	hsa-miR-4746-5p:0:0:Subs;0	hsa-miR-4746-5p:0:0:Subs;0	hsa-miR-4746-5p:0:0:Subs;0	hsa-miR-4746-5p:0:0:Subs;0	hsa-miR-4746-5p:0:0:Subs;0	hsa-miR-4746-5p:0:0:Subs;0	hsa-miR-4746-5p:0:0:Subs;0	hsa-miR-4746-5p:0:0:Subs;0	hsa-miR-4746-5p:0:0:Subs;0	hsa-miR-4746-5p:0:0:Subs;0	hsa-miR-4746-5p:0:0:Subs;0	hsa-miR-4746-5p:0:0:Subs;0	hsa-miR-4746-5p:0:0:Subs;0	hsa-miR-4746-5p:0:0:Subs;0	hsa-miR-4746-5p:0:0:Subs;0	hsa-miR-4746-5p:0:0:Subs;0	hsa-miR-4746-5p:0:0:Subs;0	hsa-miR-4746-5p:0:0:Subs;0
hsa-miR-4767	hsa-miR-4767:-1:-1:Subs;0	hsa-miR-4767:-1:-1:Subs;0	hsa-miR-4767:0:-1:Subs;0	hsa-miR-4767:-1:-1:Subs;0	hsa-miR-4767:0:0:Subs;0	hsa-miR-4767:0:-1:Subs;0	hsa-miR-4767:0:-1:Subs;0	hsa-miR-4767:-1:0:Subs;0	hsa-miR-4767:0:-1:Subs;0	hsa-miR-4767:0:-1:Subs;0	hsa-miR-4767:-1:-1:Subs;0	hsa-miR-4767:-1:-2:Subs;0	hsa-miR-4767:0:-1:Subs;0	hsa-miR-4767:-1:-2:Subs;0	hsa-miR-4767:0:0:Subs;0	hsa-miR-4767:-1:-1:Subs;0	hsa-miR-4767:-1:-2:Subs;0	hsa-miR-4767:0:-1:Subs;0
hsa-miR-4775	hsa-miR-4775:0:0:Subs;0	hsa-miR-4775:0:0:Subs;0	hsa-miR-4775:0:0:Subs;0	hsa-miR-4775:0:0:Subs;0	hsa-miR-4775:0:0:Subs;0	hsa-miR-4775:0:0:Subs;0	hsa-miR-4775:0:0:Subs;0	hsa-miR-4775:0:0:Subs;0	hsa-miR-4775:0:0:Subs;0	hsa-miR-4775:0:0:Subs;0	hsa-miR-4775:0:0:Subs;0	hsa-miR-4775:0:0:Subs;0	hsa-miR-4775:0:0:Subs;0	hsa-miR-4775:0:0:Subs;0	hsa-miR-4775:0:0:Subs;0	hsa-miR-4775:0:0:Subs;0	hsa-miR-4775:0:0:Subs;0	hsa-miR-4775:0:0:Subs;0
hsa-miR-4787-3p	hsa-miR-4787-3p:0:0:Subs;0	hsa-miR-4787-3p:0:0:Subs;0	hsa-miR-4787-3p:0:0:Subs;0	hsa-miR-4787-3p:0:0:Subs;0	hsa-miR-4787-3p:0:-1:Subs;0	hsa-miR-4787-3p:0:-1:Subs;0	hsa-miR-4787-3p:0:0:Subs;0	hsa-miR-4787-3p:0:-1:Subs;0	hsa-miR-4787-3p:0:-3:Subs;0	hsa-miR-4787-3p:0:0:Subs;0	hsa-miR-4787-3p:0:-1:Subs;0	hsa-miR-4787-3p:0:-1:Subs;0	hsa-miR-4787-3p:0:0:Subs;0	hsa-miR-4787-3p:0:0:Subs;24:C>A	hsa-miR-4787-3p:0:-1:Subs;0	hsa-miR-4787-3p:0:0:Subs;0	hsa-miR-4787-3p:0:-1:Subs;0	hsa-miR-4787-3p:0:-3:Subs;0
hsa-miR-4802-3p	hsa-miR-4802-3p:0:0:Subs;0	hsa-miR-4802-3p:0:0:Subs;0	hsa-miR-4802-3p:0:0:Subs;0	hsa-miR-4802-3p:0:0:Subs;0	hsa-miR-4802-3p:0:0:Subs;0	hsa-miR-4802-3p:0:0:Subs;0	hsa-miR-4802-3p:0:0:Subs;0	hsa-miR-4802-3p:0:0:Subs;0	hsa-miR-4802-3p:0:0:Subs;23:C>T	hsa-miR-4802-3p:0:0:Subs;0	hsa-miR-4802-3p:0:0:Subs;0	hsa-miR-4802-3p:0:0:Subs;23:C>T	hsa-miR-4802-3p:0:0:Subs;0	hsa-miR-4802-3p:0:0:Subs;0	hsa-miR-4802-3p:0:0:Subs;23:C>T	hsa-miR-4802-3p:0:0:Subs;0	hsa-miR-4802-3p:0:-1:Subs;0	hsa-miR-4802-3p:0:0:Subs;23:C>T
hsa-miR-484	hsa-miR-484:0:0:Subs;0	hsa-miR-484:0:0:Subs;0	hsa-miR-484:0:0:Subs;0	hsa-miR-484:0:0:Subs;0	hsa-miR-484:0:0:Subs;0	hsa-miR-484:0:0:Subs;0	hsa-miR-484:0:0:Subs;0	hsa-miR-484:0:0:Subs;0	hsa-miR-484:0:0:Subs;0	hsa-miR-484:0:0:Subs;0	hsa-miR-484:0:0:Subs;0	hsa-miR-484:0:0:Subs;0	hsa-miR-484:0:0:Subs;0	hsa-miR-484:0:0:Subs;0	hsa-miR-484:0:0:Subs;0	hsa-miR-484:0:0:Subs;0	hsa-miR-484:0:0:Subs;0	hsa-miR-484:0:0:Subs;0
hsa-miR-489-3p	hsa-miR-489-3p:0:0:Subs;0	hsa-miR-489-3p:0:0:Subs;0	hsa-miR-489-3p:0:0:Subs;0	hsa-miR-489-3p:0:0:Subs;0	hsa-miR-489-3p:0:0:Subs;0	hsa-miR-489-3p:0:0:Subs;0	hsa-miR-489-3p:0:0:Subs;0	hsa-miR-489-3p:0:0:Subs;0	hsa-miR-489-3p:0:-1:Subs;0	hsa-miR-489-3p:0:0:Subs;0	hsa-miR-489-3p:0:0:Subs;0	hsa-miR-489-3p:0:-1:Subs;0	hsa-miR-489-3p:0:0:Subs;0	hsa-miR-489-3p:0:0:Subs;0	hsa-miR-489-3p:0:0:Subs;0	hsa-miR-489-3p:0:0:Subs;0	hsa-miR-489-3p:0:0:Subs;0	hsa-miR-489-3p:0:-1:Subs;0
hsa-miR-499a-5p	hsa-miR-499a-5p:0:0:Subs;0	hsa-miR-499a-5p:0:0:Subs;0	hsa-miR-499a-5p:0:0:Subs;0	hsa-miR-499a-5p:0:0:Subs;0	hsa-miR-499a-5p:0:0:Subs;0	hsa-miR-499a-5p:0:0:Subs;0	hsa-miR-499a-5p:0:0:Subs;0	hsa-miR-499a-5p:0:0:Subs;0	hsa-miR-499a-5p:0:-1:Subs;0	hsa-miR-499a-5p:0:0:Subs;0	hsa-miR-499a-5p:0:0:Subs;0	hsa-miR-499a-5p:0:-1:Subs;0	hsa-miR-499a-5p:0:0:Subs;0	hsa-miR-499a-5p:0:0:Subs;0	hsa-miR-499a-5p:0:-1:Subs;0	hsa-miR-499a-5p:0:0:Subs;0	hsa-miR-499a-5p:0:0:Subs;0	hsa-miR-499a-5p:0:-1:Subs;0
hsa-miR-5001-3p	hsa-miR-5001-3p:0:2:Subs;23:G>T	hsa-miR-5001-3p:0:3:Subs;23:G>T;25:G>T	hsa-miR-5001-3p:0:-1:Subs;0	hsa-miR-5001-3p:0:2:Subs;23:G>T	hsa-miR-5001-3p:0:-1:Subs;0	hsa-miR-5001-3p:0:-1:Subs;0	hsa-miR-5001-3p:0:3:Subs;23:G>T;25:G>T	hsa-miR-5001-3p:0:-1:Subs;0	hsa-miR-5001-3p:0:-1:Subs;0	hsa-miR-5001-3p:0:2:Subs;23:G>T	hsa-miR-5001-3p:0:-1:Subs;0	hsa-miR-5001-3p:0:-1:Subs;0	hsa-miR-5001-3p:0:3:Subs;23:G>T;25:G>T	hsa-miR-5001-3p:0:-1:Subs;0	hsa-miR-5001-3p:0:-1:Subs;0	hsa-miR-5001-3p:0:2:Subs;23:G>T	hsa-miR-5001-3p:0:-1:Subs;0	hsa-miR-5001-3p:0:-1:Subs;0
hsa-miR-500a-3p	hsa-miR-500a-3p:0:1:Subs;0	hsa-miR-500a-3p:0:1:Subs;0	hsa-miR-500a-3p:0:1:Subs;0	hsa-miR-500a-3p:0:1:Subs;0	hsa-miR-500a-3p:0:1:Subs;0	hsa-miR-500a-3p:0:1:Subs;0	hsa-miR-500a-3p:0:1:Subs;0	hsa-miR-500a-3p:0:1:Subs;0	hsa-miR-500a-3p:0:1:Subs;0	hsa-miR-500a-3p:0:1:Subs;0	hsa-miR-500a-3p:0:1:Subs;0	hsa-miR-500a-3p:0:1:Subs;0	hsa-miR-500a-3p:0:1:Subs;0	hsa-miR-500a-3p:0:1:Subs;0	hsa-miR-500a-3p:0:1:Subs;0	hsa-miR-500a-3p:0:1:Subs;0	hsa-miR-500a-3p:0:1:Subs;0	hsa-miR-500a-3p:0:1:Subs;0
hsa-miR-500a-5p	hsa-miR-500a-5p:0:2:Subs;0	hsa-miR-500a-5p:0:2:Subs;0	hsa-miR-500a-5p:0:2:Subs;0	hsa-miR-500a-5p:0:2:Subs;0	hsa-miR-500a-5p:0:2:Subs;0	hsa-miR-500a-5p:0:0:Subs;0	hsa-miR-500a-5p:0:2:Subs;0	hsa-miR-500a-5p:0:2:Subs;0	hsa-miR-500a-5p:0:0:Subs;0	hsa-miR-500a-5p:0:2:Subs;0	hsa-miR-500a-5p:0:2:Subs;0	hsa-miR-500a-5p:0:0:Subs;0	hsa-miR-500a-5p:0:2:Subs;0	hsa-miR-500a-5p:0:2:Subs;0	hsa-miR-500a-5p:0:0:Subs;0	hsa-miR-500a-5p:0:2:Subs;0	hsa-miR-500a-5p:0:0:Subs;0	hsa-miR-500a-5p:0:0:Subs;0
hsa-miR-500b-3p	hsa-miR-500b-3p:-3:0:Subs;0	hsa-miR-500b-3p:-3:0:Subs;0	hsa-miR-500b-3p:-3:0:Subs;0	hsa-miR-500b-3p:-3:0:Subs;0	hsa-miR-500b-3p:-3:0:Subs;0	hsa-miR-500b-3p:-3:0:Subs;0	hsa-miR-500b-3p:-3:0:Subs;0	hsa-miR-500b-3p:-3:0:Subs;0	hsa-miR-500b-3p:-3:0:Subs;0	hsa-miR-500b-3p:-3:0:Subs;0	hsa-miR-500b-3p:-3:0:Subs;0	hsa-miR-500b-3p:-3:0:Subs;0	hsa-miR-500b-3p:-3:0:Subs;0	hsa-miR-500b-3p:-3:0:Subs;0	hsa-miR-500b-3p:-3:0:Subs;0	hsa-miR-500b-3p:-3:0:Subs;0	hsa-miR-500b-3p:-3:0:Subs;0	hsa-miR-500b-3p:-3:0:Subs;0
hsa-miR-501-3p	hsa-miR-501-3p:0:0:Subs;0	hsa-miR-501-3p:0:0:Subs;0	hsa-miR-501-3p:0:0:Subs;0	hsa-miR-501-3p:0:0:Subs;0	hsa-miR-501-3p:0:0:Subs;0	hsa-miR-501-3p:0:0:Subs;0	hsa-miR-501-3p:0:0:Subs;0	hsa-miR-501-3p:0:0:Subs;0	hsa-miR-501-3p:0:0:Subs;0	hsa-miR-501-3p:0:0:Subs;0	hsa-miR-501-3p:0:0:Subs;0	hsa-miR-501-3p:0:0:Subs;0	hsa-miR-501-3p:0:0:Subs;0	hsa-miR-501-3p:0:0:Subs;0	hsa-miR-501-3p:0:0:Subs;0	hsa-miR-501-3p:0:0:Subs;0	hsa-miR-501-3p:0:0:Subs;0	hsa-miR-501-3p:0:-1:Subs;0
hsa-miR-501-5p	hsa-miR-501-5p:0:2:Subs;0	hsa-miR-501-5p:0:2:Subs;0	hsa-miR-501-5p:0:2:Subs;0	hsa-miR-501-5p:0:2:Subs;0	hsa-miR-501-5p:0:2:Subs;0	hsa-miR-501-5p:0:2:Subs;0	hsa-miR-501-5p:0:2:Subs;0	hsa-miR-501-5p:0:2:Subs;0	hsa-miR-501-5p:0:2:Subs;0	hsa-miR-501-5p:0:2:Subs;0	hsa-miR-501-5p:0:2:Subs;0	hsa-miR-501-5p:0:2:Subs;0	hsa-miR-501-5p:0:2:Subs;0	hsa-miR-501-5p:0:2:Subs;0	hsa-miR-501-5p:0:2:Subs;0	hsa-miR-501-5p:0:2:Subs;0	hsa-miR-501-5p:0:2:Subs;0	hsa-miR-501-5p:0:2:Subs;0
hsa-miR-5010-3p	hsa-miR-5010-3p:0:1:Subs;23:A>T	hsa-miR-5010-3p:0:1:Subs;0	hsa-miR-5010-3p:0:1:Subs;0	hsa-miR-5010-3p:0:1:Subs;23:A>T	hsa-miR-5010-3p:0:1:Subs;0	hsa-miR-5010-3p:0:1:Subs;0	hsa-miR-5010-3p:0:1:Subs;23:A>T	hsa-miR-5010-3p:0:1:Subs;0	hsa-miR-5010-3p:0:1:Subs;0	hsa-miR-5010-3p:0:1:Subs;23:A>T	hsa-miR-5010-3p:0:1:Subs;0	hsa-miR-5010-3p:0:1:Subs;0	hsa-miR-5010-3p:0:1:Subs;23:A>T	hsa-miR-5010-3p:0:1:Subs;0	hsa-miR-5010-3p:0:1:Subs;0	hsa-miR-5010-3p:0:1:Subs;0	hsa-miR-5010-3p:0:1:Subs;0	hsa-miR-5010-3p:0:1:Subs;0
hsa-miR-502-3p	hsa-miR-502-3p:0:0:Subs;0	hsa-miR-502-3p:0:0:Subs;0	hsa-miR-502-3p:0:0:Subs;0	hsa-miR-502-3p:0:0:Subs;0	hsa-miR-502-3p:0:0:Subs;0	hsa-miR-502-3p:0:0:Subs;0	hsa-miR-502-3p:0:0:Subs;0	hsa-miR-502-3p:0:0:Subs;0	hsa-miR-502-3p:0:0:Subs;0	hsa-miR-502-3p:0:0:Subs;0	hsa-miR-502-3p:0:0:Subs;0	hsa-miR-502-3p:0:0:Subs;0	hsa-miR-502-3p:0:0:Subs;0	hsa-miR-502-3p:0:0:Subs;0	hsa-miR-502-3p:0:0:Subs;0	hsa-miR-502-3p:0:0:Subs;0	hsa-miR-502-3p:0:0:Subs;0	hsa-miR-502-3p:0:0:Subs;0
hsa-miR-503-5p	hsa-miR-503-5p:0:0:Subs;21:C>A;23:G>C	hsa-miR-503-5p:0:-1:Subs;0	hsa-miR-503-5p:0:-2:Subs;0	hsa-miR-503-5p:0:0:Subs;21:C>A;23:G>C	hsa-miR-503-5p:0:-3:Subs;0	hsa-miR-503-5p:0:-3:Subs;0	hsa-miR-503-5p:0:0:Subs;21:C>A;23:G>C	hsa-miR-503-5p:0:-1:Subs;0	hsa-miR-503-5p:0:-3:Subs;0	hsa-miR-503-5p:0:0:Subs;21:C>A;23:G>C	hsa-miR-503-5p:0:-3:Subs;0	hsa-miR-503-5p:0:-3:Subs;0	hsa-miR-503-5p:0:0:Subs;21:C>A;23:G>C	hsa-miR-503-5p:0:-3:Subs;0	hsa-miR-503-5p:0:-3:Subs;0	hsa-miR-503-5p:0:0:Subs;21:C>A;23:G>C	hsa-miR-503-5p:0:-3:Subs;0	hsa-miR-503-5p:0:-3:Subs;0
hsa-miR-505-3p	hsa-miR-505-3p:0:0:Subs;0	hsa-miR-505-3p:0:0:Subs;0	hsa-miR-505-3p:0:0:Subs;0	hsa-miR-505-3p:0:2:Subs;0	hsa-miR-505-3p:0:0:Subs;0	hsa-miR-505-3p:0:0:Subs;0	hsa-miR-505-3p:0:2:Subs;0	hsa-miR-505-3p:0:0:Subs;0	hsa-miR-505-3p:0:0:Subs;0	hsa-miR-505-3p:0:0:Subs;0	hsa-miR-505-3p:0:0:Subs;0	hsa-miR-505-3p:0:0:Subs;0	hsa-miR-505-3p:0:0:Subs;0	hsa-miR-505-3p:0:0:Subs;0	hsa-miR-505-3p:0:0:Subs;0	hsa-miR-505-3p:0:0:Subs;0	hsa-miR-505-3p:0:0:Subs;0	hsa-miR-505-3p:0:0:Subs;0
hsa-miR-505-5p	hsa-miR-505-5p:0:1:Subs;0	hsa-miR-505-5p:0:1:Subs;0	hsa-miR-505-5p:0:1:Subs;0	hsa-miR-505-5p:0:1:Subs;0	hsa-miR-505-5p:0:1:Subs;0	hsa-miR-505-5p:0:1:Subs;0	hsa-miR-505-5p:0:1:Subs;0	hsa-miR-505-5p:0:1:Subs;0	hsa-miR-505-5p:0:1:Subs;0	hsa-miR-505-5p:0:1:Subs;0	hsa-miR-505-5p:0:1:Subs;0	hsa-miR-505-5p:0:1:Subs;0	hsa-miR-505-5p:0:1:Subs;0	hsa-miR-505-5p:0:1:Subs;0	hsa-miR-505-5p:0:1:Subs;0	hsa-miR-505-5p:0:1:Subs;0	hsa-miR-505-5p:0:1:Subs;0	hsa-miR-505-5p:0:1:Subs;0
hsa-miR-532-3p	hsa-miR-532-3p:0:0:Subs;0	hsa-miR-532-3p:0:0:Subs;0	hsa-miR-532-3p:0:0:Subs;0	hsa-miR-532-3p:0:0:Subs;0	hsa-miR-532-3p:0:0:Subs;0	hsa-miR-532-3p:0:0:Subs;0	hsa-miR-532-3p:0:0:Subs;0	hsa-miR-532-3p:0:0:Subs;0	hsa-miR-532-3p:0:0:Subs;0	hsa-miR-532-3p:0:0:Subs;0	hsa-miR-532-3p:0:0:Subs;0	hsa-miR-532-3p:0:0:Subs;0	hsa-miR-532-3p:0:0:Subs;0	hsa-miR-532-3p:0:0:Subs;0	hsa-miR-532-3p:0:0:Subs;0	hsa-miR-532-3p:0:0:Subs;0	hsa-miR-532-3p:0:0:Subs;0	hsa-miR-532-3p:0:0:Subs;0
hsa-miR-532-5p	hsa-miR-532-5p:0:0:Subs;0	hsa-miR-532-5p:0:0:Subs;0	hsa-miR-532-5p:0:0:Subs;0	hsa-miR-532-5p:0:0:Subs;0	hsa-miR-532-5p:0:0:Subs;0	hsa-miR-532-5p:0:-1:Subs;0	hsa-miR-532-5p:0:0:Subs;0	hsa-miR-532-5p:0:0:Subs;0	hsa-miR-532-5p:0:-1:Subs;0	hsa-miR-532-5p:0:0:Subs;0	hsa-miR-532-5p:0:0:Subs;0	hsa-miR-532-5p:0:-1:Subs;0	hsa-miR-532-5p:0:0:Subs;0	hsa-miR-532-5p:0:0:Subs;0	hsa-miR-532-5p:0:-1:Subs;0	hsa-miR-532-5p:0:0:Subs;0	hsa-miR-532-5p:0:0:Subs;0	hsa-miR-532-5p:0:-1:Subs;0
hsa-miR-542-3p	hsa-miR-542-3p:0:0:Subs;0	hsa-miR-542-3p:0:0:Subs;0	hsa-miR-542-3p:0:0:Subs;0	hsa-miR-542-3p:0:0:Subs;0	hsa-miR-542-3p:0:0:Subs;0	hsa-miR-542-3p:0:0:Subs;0	hsa-miR-542-3p:0:0:Subs;0	hsa-miR-542-3p:0:0:Subs;0	hsa-miR-542-3p:0:0:Subs;0	hsa-miR-542-3p:0:0:Subs;0	hsa-miR-542-3p:0:0:Subs;0	hsa-miR-542-3p:0:0:Subs;0	hsa-miR-542-3p:0:0:Subs;0	hsa-miR-542-3p:0:0:Subs;0	hsa-miR-542-3p:0:0:Subs;0	hsa-miR-542-3p:0:0:Subs;0	hsa-miR-542-3p:0:0:Subs;0	hsa-miR-542-3p:0:0:Subs;0
hsa-miR-542-5p	hsa-miR-542-5p:0:0:Subs;0	hsa-miR-542-5p:0:0:Subs;0	hsa-miR-542-5p:0:0:Subs;0	hsa-miR-542-5p:0:0:Subs;0	hsa-miR-542-5p:0:0:Subs;0	hsa-miR-542-5p:0:0:Subs;0	hsa-miR-542-5p:0:0:Subs;0	hsa-miR-542-5p:0:0:Subs;0	hsa-miR-542-5p:0:0:Subs;0	hsa-miR-542-5p:0:0:Subs;0	hsa-miR-542-5p:0:0:Subs;0	hsa-miR-542-5p:0:0:Subs;0	hsa-miR-542-5p:0:0:Subs;0	hsa-miR-542-5p:0:0:Subs;0	hsa-miR-542-5p:0:0:Subs;0	hsa-miR-542-5p:0:0:Subs;0	hsa-miR-542-5p:0:0:Subs;0	hsa-miR-542-5p:0:0:Subs;0
hsa-miR-545-5p	hsa-miR-545-5p:-2:-1:Subs;0	hsa-miR-545-5p:0:0:Subs;0	hsa-miR-545-5p:-2:-1:Subs;0	hsa-miR-545-5p:-2:-1:Subs;0	hsa-miR-545-5p:-2:-1:Subs;0	hsa-miR-545-5p:-2:-1:Subs;0	hsa-miR-545-5p:-2:-1:Subs;0	hsa-miR-545-5p:-2:-1:Subs;0	hsa-miR-545-5p:0:-1:Subs;0	hsa-miR-545-5p:-2:-1:Subs;0	hsa-miR-545-5p:-2:-1:Subs;0	hsa-miR-545-5p:0:-1:Subs;0	hsa-miR-545-5p:-2:-1:Subs;0	hsa-miR-545-5p:-2:-1:Subs;0	hsa-miR-545-5p:-2:-1:Subs;0	hsa-miR-545-5p:-2:-1:Subs;0	hsa-miR-545-5p:0:-1:Subs;0	hsa-miR-545-5p:0:-1:Subs;0
hsa-miR-548e-3p	hsa-miR-548e-3p:0:-1:Subs;0	hsa-miR-548e-3p:0:-1:Subs;0	hsa-miR-548e-3p:0:-1:Subs;0	hsa-miR-548e-3p:0:-1:Subs;0	hsa-miR-548e-3p:0:-1:Subs;0	hsa-miR-548e-3p:0:0:Subs;0	hsa-miR-548e-3p:0:-1:Subs;0	hsa-miR-548e-3p:0:-1:Subs;0	hsa-miR-548e-3p:0:0:Subs;0	hsa-miR-548e-3p:0:-1:Subs;0	hsa-miR-548e-3p:0:-1:Subs;0	hsa-miR-548e-3p:0:-2:Subs;0	hsa-miR-548e-3p:0:-1:Subs;0	hsa-miR-548e-3p:0:0:Subs;0	hsa-miR-548e-3p:0:0:Subs;0	hsa-miR-548e-3p:0:-1:Subs;0	hsa-miR-548e-3p:0:0:Subs;0	hsa-miR-548e-3p:0:0:Subs;0
hsa-miR-548e-5p	hsa-miR-548e-5p:0:0:Subs;0	hsa-miR-548e-5p:0:0:Subs;0	hsa-miR-548e-5p:0:0:Subs;0	hsa-miR-548e-5p:0:0:Subs;0	hsa-miR-548e-5p:1:1:Subs;0	hsa-miR-548e-5p:1:1:Subs;0	hsa-miR-548e-5p:0:0:Subs;0	hsa-miR-548e-5p:1:1:Subs;0	hsa-miR-548e-5p:0:-1:Subs;0	hsa-miR-548e-5p:0:0:Subs;0	hsa-miR-548e-5p:0:0:Subs;0	hsa-miR-548e-5p:0:-1:Subs;0	hsa-miR-548e-5p:0:0:Subs;0	hsa-miR-548e-5p:0:-1:Subs;0	hsa-miR-548e-5p:1:1:Subs;0	hsa-miR-548e-5p:0:0:Subs;0	hsa-miR-548e-5p:0:-1:Subs;0	hsa-miR-548e-5p:0:-1:Subs;0
hsa-miR-548j-5p	hsa-miR-548j-5p:-1:0:Subs;0	hsa-miR-548j-5p:0:0:Subs;0	hsa-miR-548j-5p:0:0:Subs;0	hsa-miR-548j-5p:-1:0:Subs;0	hsa-miR-548j-5p:0:0:Subs;0	hsa-miR-548j-5p:-1:0:Subs;0	hsa-miR-548j-5p:0:0:Subs;0	hsa-miR-548j-5p:0:0:Subs;0	hsa-miR-548j-5p:0:0:Subs;0	hsa-miR-548j-5p:0:0:Subs;0	hsa-miR-548j-5p:0:1:Subs;0	hsa-miR-548j-5p:-1:0:Subs;0	hsa-miR-548j-5p:-1:0:Subs;0	hsa-miR-548j-5p:-1:0:Subs;0	hsa-miR-548j-5p:0:0:Subs;0	hsa-miR-548j-5p:-1:0:Subs;0	hsa-miR-548j-5p:0:1:Subs;0	hsa-miR-548j-5p:0:1:Subs;0
hsa-miR-548k	hsa-miR-548k:0:0:Subs;0	hsa-miR-548k:0:0:Subs;0	hsa-miR-548k:0:0:Subs;0	hsa-miR-548k:0:0:Subs;0	hsa-miR-548k:0:0:Subs;0	hsa-miR-548k:0:0:Subs;0	hsa-miR-548k:0:0:Subs;0	hsa-miR-548k:0:0:Subs;0	hsa-miR-548k:0:0:Subs;0	hsa-miR-548k:0:0:Subs;0	hsa-miR-548k:0:0:Subs;0	hsa-miR-548k:0:0:Subs;0	hsa-miR-548k:0:0:Subs;0	hsa-miR-548k:0:0:Subs;0	hsa-miR-548k:0:0:Subs;0	hsa-miR-548k:0:0:Subs;0	hsa-miR-548k:0:0:Subs;0	hsa-miR-548k:0:0:Subs;0
hsa-miR-551b-3p	hsa-miR-551b-3p:0:1:Subs;22:A>T	hsa-miR-551b-3p:0:1:Subs;22:A>T	hsa-miR-551b-3p:0:1:Subs;22:A>T	hsa-miR-551b-3p:0:1:Subs;22:A>T	hsa-miR-551b-3p:0:1:Subs;22:A>T	hsa-miR-551b-3p:0:1:Subs;22:A>T	hsa-miR-551b-3p:0:1:Subs;22:A>T	hsa-miR-551b-3p:0:1:Subs;22:A>T	hsa-miR-551b-3p:0:1:Subs;22:A>T	hsa-miR-551b-3p:0:1:Subs;22:A>T	hsa-miR-551b-3p:0:1:Subs;22:A>T	hsa-miR-551b-3p:0:1:Subs;22:A>T	hsa-miR-551b-3p:0:1:Subs;22:A>T	hsa-miR-551b-3p:0:1:Subs;22:A>T	hsa-miR-551b-3p:0:1:Subs;22:A>T	hsa-miR-551b-3p:0:1:Subs;22:A>T	hsa-miR-551b-3p:0:1:Subs;22:A>T	hsa-miR-551b-3p:0:1:Subs;22:A>T
hsa-miR-5690	hsa-miR-5690:0:1:Subs;0	hsa-miR-5690:0:1:Subs;0	hsa-miR-5690:0:1:Subs;0	hsa-miR-5690:0:1:Subs;0	hsa-miR-5690:0:1:Subs;0	hsa-miR-5690:0:1:Subs;0	hsa-miR-5690:0:1:Subs;0	hsa-miR-5690:0:1:Subs;0	hsa-miR-5690:0:1:Subs;0	hsa-miR-5690:0:1:Subs;0	hsa-miR-5690:0:1:Subs;0	hsa-miR-5690:0:1:Subs;0	hsa-miR-5690:0:1:Subs;0	hsa-miR-5690:0:1:Subs;0	hsa-miR-5690:0:1:Subs;0	hsa-miR-5690:0:1:Subs;0	hsa-miR-5690:0:1:Subs;0	hsa-miR-5690:0:1:Subs;0
hsa-miR-574-3p	hsa-miR-574-3p:0:0:Subs;0	hsa-miR-574-3p:0:0:Subs;0	hsa-miR-574-3p:0:0:Subs;0	hsa-miR-574-3p:0:0:Subs;0	hsa-miR-574-3p:0:0:Subs;0	hsa-miR-574-3p:0:0:Subs;0	hsa-miR-574-3p:0:0:Subs;0	hsa-miR-574-3p:0:0:Subs;0	hsa-miR-574-3p:0:-2:Subs;0	hsa-miR-574-3p:0:0:Subs;0	hsa-miR-574-3p:0:0:Subs;0	hsa-miR-574-3p:0:-2:Subs;0	hsa-miR-574-3p:0:0:Subs;0	hsa-miR-574-3p:0:0:Subs;0	hsa-miR-574-3p:0:-2:Subs;0	hsa-miR-574-3p:0:0:Subs;0	hsa-miR-574-3p:0:-2:Subs;0	hsa-miR-574-3p:0:-2:Subs;0
hsa-miR-576-5p	hsa-miR-576-5p:0:1:Subs;0	hsa-miR-576-5p:0:1:Subs;0	hsa-miR-576-5p:0:1:Subs;0	hsa-miR-576-5p:0:1:Subs;0	hsa-miR-576-5p:0:1:Subs;0	hsa-miR-576-5p:0:1:Subs;0	hsa-miR-576-5p:0:1:Subs;0	hsa-miR-576-5p:0:1:Subs;0	hsa-miR-576-5p:0:1:Subs;0	hsa-miR-576-5p:0:1:Subs;0	hsa-miR-576-5p:0:1:Subs;0	hsa-miR-576-5p:0:1:Subs;0	hsa-miR-576-5p:0:1:Subs;0	hsa-miR-576-5p:0:1:Subs;0	hsa-miR-576-5p:0:1:Subs;0	hsa-miR-576-5p:0:1:Subs;0	hsa-miR-576-5p:0:1:Subs;0	hsa-miR-576-5p:0:1:Subs;0
hsa-miR-580-3p	hsa-miR-580-3p:0:0:Subs;0	hsa-miR-580-3p:0:0:Subs;0	hsa-miR-580-3p:0:0:Subs;0	hsa-miR-580-3p:0:0:Subs;0	hsa-miR-580-3p:0:0:Subs;0	hsa-miR-580-3p:0:0:Subs;0	hsa-miR-580-3p:0:0:Subs;0	hsa-miR-580-3p:0:0:Subs;0	hsa-miR-580-3p:0:0:Subs;0	hsa-miR-580-3p:0:0:Subs;0	hsa-miR-580-3p:0:0:Subs;0	hsa-miR-580-3p:0:0:Subs;0	hsa-miR-580-3p:0:0:Subs;0	hsa-miR-580-3p:0:0:Subs;0	hsa-miR-580-3p:0:0:Subs;0	hsa-miR-580-3p:0:0:Subs;0	hsa-miR-580-3p:0:0:Subs;0	hsa-miR-580-3p:0:0:Subs;0
hsa-miR-582-3p	hsa-miR-582-3p:0:0:Subs;0	hsa-miR-582-3p:0:0:Subs;0	hsa-miR-582-3p:0:0:Subs;0	hsa-miR-582-3p:0:0:Subs;0	hsa-miR-582-3p:0:0:Subs;0	hsa-miR-582-3p:0:0:Subs;0	hsa-miR-582-3p:0:0:Subs;0	hsa-miR-582-3p:0:0:Subs;0	hsa-miR-582-3p:0:0:Subs;0	hsa-miR-582-3p:0:0:Subs;0	hsa-miR-582-3p:0:0:Subs;0	hsa-miR-582-3p:0:0:Subs;0	hsa-miR-582-3p:0:0:Subs;0	hsa-miR-582-3p:0:0:Subs;0	hsa-miR-582-3p:0:0:Subs;0	hsa-miR-582-3p:0:0:Subs;0	hsa-miR-582-3p:0:0:Subs;0	hsa-miR-582-3p:0:0:Subs;0
hsa-miR-582-5p	hsa-miR-582-5p:0:0:Subs;0	hsa-miR-582-5p:0:-1:Subs;0	hsa-miR-582-5p:0:-1:Subs;0	hsa-miR-582-5p:0:0:Subs;0	hsa-miR-582-5p:0:0:Subs;0	hsa-miR-582-5p:0:0:Subs;0	hsa-miR-582-5p:0:0:Subs;0	hsa-miR-582-5p:0:0:Subs;0	hsa-miR-582-5p:0:0:Subs;0	hsa-miR-582-5p:0:0:Subs;0	hsa-miR-582-5p:0:0:Subs;0	hsa-miR-582-5p:0:0:Subs;0	hsa-miR-582-5p:0:0:Subs;0	hsa-miR-582-5p:0:0:Subs;0	hsa-miR-582-5p:0:0:Subs;0	hsa-miR-582-5p:0:0:Subs;0	hsa-miR-582-5p:0:0:Subs;0	hsa-miR-582-5p:0:-3:Subs;0
hsa-miR-589-3p	hsa-miR-589-3p:0:0:Subs;0	hsa-miR-589-3p:0:0:Subs;0	hsa-miR-589-3p:0:0:Subs;0	hsa-miR-589-3p:0:0:Subs;0	hsa-miR-589-3p:0:0:Subs;0	hsa-miR-589-3p:0:0:Subs;0	hsa-miR-589-3p:0:0:Subs;0	hsa-miR-589-3p:0:0:Subs;0	hsa-miR-589-3p:0:0:Subs;0	hsa-miR-589-3p:0:0:Subs;0	hsa-miR-589-3p:0:0:Subs;0	hsa-miR-589-3p:0:0:Subs;0	hsa-miR-589-3p:0:0:Subs;0	hsa-miR-589-3p:0:0:Subs;0	hsa-miR-589-3p:0:0:Subs;0	hsa-miR-589-3p:0:0:Subs;0	hsa-miR-589-3p:0:0:Subs;0	hsa-miR-589-3p:0:0:Subs;0
hsa-miR-589-5p	hsa-miR-589-5p:0:-1:Subs;0	hsa-miR-589-5p:0:-1:Subs;0	hsa-miR-589-5p:0:-1:Subs;0	hsa-miR-589-5p:0:-1:Subs;0	hsa-miR-589-5p:0:-1:Subs;0	hsa-miR-589-5p:0:-1:Subs;0	hsa-miR-589-5p:0:-1:Subs;0	hsa-miR-589-5p:0:-1:Subs;0	hsa-miR-589-5p:0:-1:Subs;0	hsa-miR-589-5p:0:-1:Subs;0	hsa-miR-589-5p:0:-1:Subs;0	hsa-miR-589-5p:0:-1:Subs;0	hsa-miR-589-5p:0:-1:Subs;0	hsa-miR-589-5p:0:-1:Subs;0	hsa-miR-589-5p:0:-1:Subs;0	hsa-miR-589-5p:0:-1:Subs;0	hsa-miR-589-5p:0:-1:Subs;0	hsa-miR-589-5p:0:-1:Subs;0
hsa-miR-590-3p	hsa-miR-590-3p:0:0:Subs;0	hsa-miR-590-3p:0:0:Subs;0	hsa-miR-590-3p:0:0:Subs;0	hsa-miR-590-3p:0:0:Subs;0	hsa-miR-590-3p:0:0:Subs;0	hsa-miR-590-3p:0:0:Subs;0	hsa-miR-590-3p:0:0:Subs;0	hsa-miR-590-3p:0:0:Subs;0	hsa-miR-590-3p:0:0:Subs;0	hsa-miR-590-3p:0:0:Subs;0	hsa-miR-590-3p:0:0:Subs;0	hsa-miR-590-3p:0:0:Subs;0	hsa-miR-590-3p:0:0:Subs;0	hsa-miR-590-3p:0:0:Subs;0	hsa-miR-590-3p:0:0:Subs;0	hsa-miR-590-3p:0:0:Subs;0	hsa-miR-590-3p:0:0:Subs;0	hsa-miR-590-3p:0:0:Subs;0
hsa-miR-598-3p	hsa-miR-598-3p:0:0:Subs;0	hsa-miR-598-3p:0:0:Subs;0	hsa-miR-598-3p:0:0:Subs;0	hsa-miR-598-3p:0:0:Subs;0	hsa-miR-598-3p:0:0:Subs;0	hsa-miR-598-3p:0:0:Subs;0	hsa-miR-598-3p:0:0:Subs;0	hsa-miR-598-3p:0:0:Subs;0	hsa-miR-598-3p:0:-1:Subs;0	hsa-miR-598-3p:0:0:Subs;0	hsa-miR-598-3p:0:0:Subs;0	hsa-miR-598-3p:0:-1:Subs;0	hsa-miR-598-3p:0:0:Subs;0	hsa-miR-598-3p:0:0:Subs;0	hsa-miR-598-3p:0:-1:Subs;0	hsa-miR-598-3p:0:0:Subs;0	hsa-miR-598-3p:0:0:Subs;0	hsa-miR-598-3p:0:-1:Subs;0
hsa-miR-616-5p	hsa-miR-616-5p:0:0:Subs;0	hsa-miR-616-5p:0:0:Subs;0	hsa-miR-616-5p:0:0:Subs;0	hsa-miR-616-5p:0:0:Subs;0	hsa-miR-616-5p:0:0:Subs;0	hsa-miR-616-5p:0:-1:Subs;0	hsa-miR-616-5p:0:0:Subs;0	hsa-miR-616-5p:0:0:Subs;0	hsa-miR-616-5p:0:-1:Subs;0	hsa-miR-616-5p:0:0:Subs;0	hsa-miR-616-5p:0:0:Subs;0	hsa-miR-616-5p:0:-1:Subs;0	hsa-miR-616-5p:0:0:Subs;0	hsa-miR-616-5p:0:-1:Subs;0	hsa-miR-616-5p:0:-1:Subs;0	hsa-miR-616-5p:0:0:Subs;0	hsa-miR-616-5p:0:-1:Subs;0	hsa-miR-616-5p:0:-1:Subs;0
hsa-miR-618	hsa-miR-618:0:0:Subs;0	hsa-miR-618:0:0:Subs;0	hsa-miR-618:0:0:Subs;0	hsa-miR-618:0:0:Subs;0	hsa-miR-618:0:0:Subs;0	hsa-miR-618:0:0:Subs;0	hsa-miR-618:0:0:Subs;0	hsa-miR-618:0:0:Subs;0	hsa-miR-618:0:0:Subs;0	hsa-miR-618:0:0:Subs;0	hsa-miR-618:0:0:Subs;0	hsa-miR-618:0:0:Subs;0	hsa-miR-618:0:0:Subs;0	hsa-miR-618:0:0:Subs;0	hsa-miR-618:0:0:Subs;0	hsa-miR-618:0:0:Subs;0	hsa-miR-618:0:0:Subs;0	hsa-miR-618:0:-1:Subs;0
hsa-miR-627-3p	hsa-miR-627-3p:0:0:Subs;0	hsa-miR-627-3p:0:0:Subs;0	hsa-miR-627-3p:0:0:Subs;0	hsa-miR-627-3p:0:0:Subs;0	hsa-miR-627-3p:0:0:Subs;0	hsa-miR-627-3p:0:0:Subs;0	hsa-miR-627-3p:0:0:Subs;0	hsa-miR-627-3p:0:0:Subs;0	hsa-miR-627-3p:0:0:Subs;0	hsa-miR-627-3p:0:0:Subs;0	hsa-miR-627-3p:0:0:Subs;0	hsa-miR-627-3p:0:0:Subs;0	hsa-miR-627-3p:0:0:Subs;0	hsa-miR-627-3p:0:0:Subs;0	hsa-miR-627-3p:0:0:Subs;0	hsa-miR-627-3p:0:0:Subs;0	hsa-miR-627-3p:0:0:Subs;0	hsa-miR-627-3p:0:0:Subs;0
hsa-miR-627-5p	hsa-miR-627-5p:0:0:Subs;0	hsa-miR-627-5p:0:0:Subs;0	hsa-miR-627-5p:0:0:Subs;0	hsa-miR-627-5p:0:0:Subs;0	hsa-miR-627-5p:0:0:Subs;0	hsa-miR-627-5p:0:0:Subs;0	hsa-miR-627-5p:0:0:Subs;0	hsa-miR-627-5p:0:0:Subs;0	hsa-miR-627-5p:0:0:Subs;0	hsa-miR-627-5p:0:0:Subs;0	hsa-miR-627-5p:0:0:Subs;0	hsa-miR-627-5p:0:0:Subs;0	hsa-miR-627-5p:0:0:Subs;0	hsa-miR-627-5p:0:0:Subs;0	hsa-miR-627-5p:0:0:Subs;0	hsa-miR-627-5p:0:0:Subs;0	hsa-miR-627-5p:0:0:Subs;0	hsa-miR-627-5p:0:0:Subs;0
hsa-miR-628-3p	hsa-miR-628-3p:0:2:Subs;0	hsa-miR-628-3p:0:2:Subs;0	hsa-miR-628-3p:0:2:Subs;0	hsa-miR-628-3p:0:2:Subs;0	hsa-miR-628-3p:0:2:Subs;0	hsa-miR-628-3p:0:2:Subs;0	hsa-miR-628-3p:0:2:Subs;0	hsa-miR-628-3p:0:2:Subs;0	hsa-miR-628-3p:0:2:Subs;0	hsa-miR-628-3p:0:2:Subs;0	hsa-miR-628-3p:0:2:Subs;0	hsa-miR-628-3p:0:2:Subs;0	hsa-miR-628-3p:0:2:Subs;0	hsa-miR-628-3p:0:2:Subs;0	hsa-miR-628-3p:0:2:Subs;0	hsa-miR-628-3p:0:2:Subs;0	hsa-miR-628-3p:0:2:Subs;0	hsa-miR-628-3p:0:2:Subs;0
hsa-miR-628-5p	hsa-miR-628-5p:0:0:Subs;0	hsa-miR-628-5p:0:0:Subs;0	hsa-miR-628-5p:0:0:Subs;0	hsa-miR-628-5p:0:0:Subs;0	hsa-miR-628-5p:0:0:Subs;0	hsa-miR-628-5p:0:0:Subs;0	hsa-miR-628-5p:0:0:Subs;0	hsa-miR-628-5p:0:0:Subs;0	hsa-miR-628-5p:0:0:Subs;0	hsa-miR-628-5p:0:0:Subs;0	hsa-miR-628-5p:0:0:Subs;0	hsa-miR-628-5p:0:0:Subs;0	hsa-miR-628-5p:0:0:Subs;0	hsa-miR-628-5p:0:0:Subs;0	hsa-miR-628-5p:0:0:Subs;0	hsa-miR-628-5p:0:0:Subs;0	hsa-miR-628-5p:0:0:Subs;0	hsa-miR-628-5p:0:0:Subs;0
hsa-miR-641	hsa-miR-641:0:0:Subs;0	hsa-miR-641:0:0:Subs;0	hsa-miR-641:0:0:Subs;0	hsa-miR-641:0:0:Subs;0	hsa-miR-641:0:-1:Subs;0	hsa-miR-641:0:-1:Subs;0	hsa-miR-641:0:0:Subs;0	hsa-miR-641:0:-1:Subs;0	hsa-miR-641:0:-1:Subs;0	hsa-miR-641:0:0:Subs;0	hsa-miR-641:0:-1:Subs;0	hsa-miR-641:0:-1:Subs;0	hsa-miR-641:0:0:Subs;0	hsa-miR-641:0:-1:Subs;0	hsa-miR-641:0:-1:Subs;0	hsa-miR-641:0:0:Subs;0	hsa-miR-641:0:-1:Subs;0	hsa-miR-641:0:-1:Subs;0
hsa-miR-6503-3p	hsa-miR-6503-3p:0:0:Subs;0	hsa-miR-6503-3p:0:0:Subs;0	hsa-miR-6503-3p:0:0:Subs;0	hsa-miR-6503-3p:0:0:Subs;0	hsa-miR-6503-3p:1:0:Subs;0	hsa-miR-6503-3p:1:0:Subs;0	hsa-miR-6503-3p:0:0:Subs;0	hsa-miR-6503-3p:1:2:Subs;6:A>G	hsa-miR-6503-3p:1:0:Subs;0	hsa-miR-6503-3p:0:0:Subs;0	hsa-miR-6503-3p:1:2:Subs;0	hsa-miR-6503-3p:1:0:Subs;0	hsa-miR-6503-3p:0:0:Subs;0	hsa-miR-6503-3p:1:0:Subs;0	hsa-miR-6503-3p:1:0:Subs;0	hsa-miR-6503-3p:0:0:Subs;0	hsa-miR-6503-3p:1:0:Subs;0	hsa-miR-6503-3p:1:0:Subs;0
hsa-miR-6503-5p	hsa-miR-6503-5p:0:0:Subs;0	hsa-miR-6503-5p:0:0:Subs;0	hsa-miR-6503-5p:0:0:Subs;0	hsa-miR-6503-5p:0:0:Subs;0	hsa-miR-6503-5p:0:0:Subs;0	hsa-miR-6503-5p:0:0:Subs;0	hsa-miR-6503-5p:0:0:Subs;0	hsa-miR-6503-5p:0:0:Subs;0	hsa-miR-6503-5p:0:0:Subs;0	hsa-miR-6503-5p:0:0:Subs;0	hsa-miR-6503-5p:0:0:Subs;0	hsa-miR-6503-5p:0:0:Subs;0	hsa-miR-6503-5p:0:0:Subs;0	hsa-miR-6503-5p:0:0:Subs;0	hsa-miR-6503-5p:0:0:Subs;0	hsa-miR-6503-5p:0:0:Subs;0	hsa-miR-6503-5p:0:0:Subs;0	hsa-miR-6503-5p:0:0:Subs;0
hsa-miR-651-5p	hsa-miR-651-5p:0:0:Subs;0	hsa-miR-651-5p:0:0:Subs;0	hsa-miR-651-5p:0:0:Subs;0	hsa-miR-651-5p:0:0:Subs;0	hsa-miR-651-5p:0:-1:Subs;0	hsa-miR-651-5p:0:-1:Subs;0	hsa-miR-651-5p:0:0:Subs;0	hsa-miR-651-5p:0:-1:Subs;0	hsa-miR-651-5p:0:-1:Subs;0	hsa-miR-651-5p:0:-1:Subs;0	hsa-miR-651-5p:0:-1:Subs;0	hsa-miR-651-5p:0:-1:Subs;0	hsa-miR-651-5p:0:0:Subs;0	hsa-miR-651-5p:0:-1:Subs;0	hsa-miR-651-5p:0:-1:Subs;0	hsa-miR-651-5p:0:0:Subs;0	hsa-miR-651-5p:0:-1:Subs;0	hsa-miR-651-5p:0:-1:Subs;0
hsa-miR-652-3p	hsa-miR-652-3p:0:1:Subs;22:C>T	hsa-miR-652-3p:0:1:Subs;22:C>T	hsa-miR-652-3p:0:1:Subs;22:C>T	hsa-miR-652-3p:0:1:Subs;22:C>T	hsa-miR-652-3p:0:1:Subs;22:C>T	hsa-miR-652-3p:0:1:Subs;22:C>T	hsa-miR-652-3p:0:1:Subs;22:C>T	hsa-miR-652-3p:0:1:Subs;22:C>T	hsa-miR-652-3p:0:0:Subs;0	hsa-miR-652-3p:0:1:Subs;22:C>T	hsa-miR-652-3p:0:1:Subs;22:C>T	hsa-miR-652-3p:0:-2:Subs;0	hsa-miR-652-3p:0:1:Subs;22:C>T	hsa-miR-652-3p:0:1:Subs;22:C>T	hsa-miR-652-3p:0:-2:Subs;0	hsa-miR-652-3p:0:1:Subs;22:C>T	hsa-miR-652-3p:0:1:Subs;22:C>T	hsa-miR-652-3p:0:-2:Subs;0
hsa-miR-652-5p	hsa-miR-652-5p:-1:-3:Subs;0	hsa-miR-652-5p:-1:-3:Subs;0	hsa-miR-652-5p:-1:-3:Subs;0	hsa-miR-652-5p:-1:-3:Subs;0	hsa-miR-652-5p:-1:-3:Subs;0	hsa-miR-652-5p:-1:-4:Subs;0	hsa-miR-652-5p:-1:-3:Subs;0	hsa-miR-652-5p:-1:-4:Subs;0	hsa-miR-652-5p:-1:-4:Subs;0	hsa-miR-652-5p:-1:-3:Subs;0	hsa-miR-652-5p:-1:-4:Subs;0	hsa-miR-652-5p:-1:-4:Subs;0	hsa-miR-652-5p:-1:-2:Subs;0	hsa-miR-652-5p:-1:-4:Subs;0	hsa-miR-652-5p:-1:-4:Subs;0	hsa-miR-652-5p:-1:-2:Subs;0	hsa-miR-652-5p:-1:-4:Subs;0	hsa-miR-652-5p:-1:-4:Subs;0
hsa-miR-659-5p	hsa-miR-659-5p:0:0:Subs;0	hsa-miR-659-5p:0:0:Subs;0	hsa-miR-659-5p:0:0:Subs;0	hsa-miR-659-5p:0:0:Subs;0	hsa-miR-659-5p:0:0:Subs;0	hsa-miR-659-5p:0:0:Subs;0	hsa-miR-659-5p:0:0:Subs;0	hsa-miR-659-5p:0:0:Subs;0	hsa-miR-659-5p:0:0:Subs;0	hsa-miR-659-5p:0:0:Subs;0	hsa-miR-659-5p:0:0:Subs;0	hsa-miR-659-5p:0:0:Subs;0	hsa-miR-659-5p:0:0:Subs;0	hsa-miR-659-5p:0:0:Subs;0	hsa-miR-659-5p:0:0:Subs;0	hsa-miR-659-5p:0:0:Subs;0	hsa-miR-659-5p:0:0:Subs;0	hsa-miR-659-5p:0:0:Subs;0
hsa-miR-660-3p	hsa-miR-660-3p:0:2:Subs;0	hsa-miR-660-3p:0:1:Subs;0	hsa-miR-660-3p:0:2:Subs;0	hsa-miR-660-3p:0:2:Subs;0	hsa-miR-660-3p:0:-1:Subs;0	hsa-miR-660-3p:0:-1:Subs;0	hsa-miR-660-3p:0:2:Subs;0	hsa-miR-660-3p:0:2:Subs;0	hsa-miR-660-3p:0:-1:Subs;0	hsa-miR-660-3p:0:2:Subs;0	hsa-miR-660-3p:0:-1:Subs;0	hsa-miR-660-3p:0:-1:Subs;0	hsa-miR-660-3p:0:2:Subs;0	hsa-miR-660-3p:0:2:Subs;0	hsa-miR-660-3p:0:-1:Subs;0	hsa-miR-660-3p:0:1:Subs;0	hsa-miR-660-3p:0:-1:Subs;0	hsa-miR-660-3p:0:-1:Subs;0
hsa-miR-660-5p	hsa-miR-660-5p:0:0:Subs;0	hsa-miR-660-5p:0:0:Subs;0	hsa-miR-660-5p:0:0:Subs;0	hsa-miR-660-5p:0:0:Subs;0	hsa-miR-660-5p:0:0:Subs;0	hsa-miR-660-5p:0:0:Subs;0	hsa-miR-660-5p:0:0:Subs;0	hsa-miR-660-5p:0:0:Subs;0	hsa-miR-660-5p:0:0:Subs;0	hsa-miR-660-5p:0:0:Subs;0	hsa-miR-660-5p:0:0:Subs;0	hsa-miR-660-5p:0:0:Subs;0	hsa-miR-660-5p:0:0:Subs;0	hsa-miR-660-5p:0:0:Subs;0	hsa-miR-660-5p:0:0:Subs;0	hsa-miR-660-5p:0:0:Subs;0	hsa-miR-660-5p:0:0:Subs;0	hsa-miR-660-5p:0:0:Subs;0
hsa-miR-664a-3p	hsa-miR-664a-3p:0:0:Subs;0	hsa-miR-664a-3p:0:0:Subs;0	hsa-miR-664a-3p:0:0:Subs;0	hsa-miR-664a-3p:0:0:Subs;0	hsa-miR-664a-3p:0:0:Subs;0	hsa-miR-664a-3p:0:0:Subs;0	hsa-miR-664a-3p:0:0:Subs;0	hsa-miR-664a-3p:0:0:Subs;0	hsa-miR-664a-3p:0:0:Subs;0	hsa-miR-664a-3p:0:0:Subs;0	hsa-miR-664a-3p:0:0:Subs;0	hsa-miR-664a-3p:0:0:Subs;0	hsa-miR-664a-3p:0:0:Subs;0	hsa-miR-664a-3p:0:0:Subs;0	hsa-miR-664a-3p:0:0:Subs;0	hsa-miR-664a-3p:0:0:Subs;0	hsa-miR-664a-3p:0:0:Subs;0	hsa-miR-664a-3p:0:0:Subs;0
hsa-miR-664a-5p	hsa-miR-664a-5p:0:-2:Subs;0	hsa-miR-664a-5p:0:-2:Subs;0	hsa-miR-664a-5p:0:-2:Subs;0	hsa-miR-664a-5p:0:-2:Subs;0	hsa-miR-664a-5p:0:-2:Subs;0	hsa-miR-664a-5p:0:-2:Subs;0	hsa-miR-664a-5p:0:-2:Subs;0	hsa-miR-664a-5p:0:-2:Subs;0	hsa-miR-664a-5p:0:-2:Subs;0	hsa-miR-664a-5p:0:-2:Subs;0	hsa-miR-664a-5p:0:-2:Subs;0	hsa-miR-664a-5p:0:-2:Subs;0	hsa-miR-664a-5p:0:-2:Subs;0	hsa-miR-664a-5p:0:-2:Subs;0	hsa-miR-664a-5p:0:-2:Subs;0	hsa-miR-664a-5p:0:-2:Subs;0	hsa-miR-664a-5p:0:-2:Subs;0	hsa-miR-664a-5p:0:-2:Subs;0
hsa-miR-671-5p	hsa-miR-671-5p:0:1:Subs;0	hsa-miR-671-5p:0:1:Subs;0	hsa-miR-671-5p:0:1:Subs;0	hsa-miR-671-5p:0:1:Subs;0	hsa-miR-671-5p:0:1:Subs;0	hsa-miR-671-5p:0:1:Subs;0	hsa-miR-671-5p:0:1:Subs;0	hsa-miR-671-5p:0:1:Subs;0	hsa-miR-671-5p:0:0:Subs;0	hsa-miR-671-5p:0:1:Subs;0	hsa-miR-671-5p:0:1:Subs;0	hsa-miR-671-5p:0:1:Subs;0	hsa-miR-671-5p:0:1:Subs;0	hsa-miR-671-5p:0:1:Subs;0	hsa-miR-671-5p:0:1:Subs;0	hsa-miR-671-5p:0:1:Subs;0	hsa-miR-671-5p:0:0:Subs;0	hsa-miR-671-5p:0:0:Subs;0
hsa-miR-6718-5p	hsa-miR-6718-5p:0:1:Subs;0	hsa-miR-6718-5p:0:1:Subs;0	hsa-miR-6718-5p:0:1:Subs;0	hsa-miR-6718-5p:0:1:Subs;0	hsa-miR-6718-5p:0:1:Subs;0	hsa-miR-6718-5p:0:1:Subs;0	hsa-miR-6718-5p:0:1:Subs;0	hsa-miR-6718-5p:0:1:Subs;0	hsa-miR-6718-5p:0:1:Subs;0	hsa-miR-6718-5p:0:1:Subs;0	hsa-miR-6718-5p:0:1:Subs;0	hsa-miR-6718-5p:0:1:Subs;0	hsa-miR-6718-5p:0:1:Subs;0	hsa-miR-6718-5p:0:1:Subs;0	hsa-miR-6718-5p:0:1:Subs;0	hsa-miR-6718-5p:0:1:Subs;0	hsa-miR-6718-5p:0:1:Subs;0	hsa-miR-6718-5p:0:1:Subs;0
hsa-miR-6732-3p	hsa-miR-6732-3p:0:1:Subs;24:C>A	hsa-miR-6732-3p:0:1:Subs;24:C>A	hsa-miR-6732-3p:0:1:Subs;24:C>A	hsa-miR-6732-3p:0:1:Subs;24:C>A	hsa-miR-6732-3p:0:1:Subs;24:C>A	hsa-miR-6732-3p:0:1:Subs;24:C>A	hsa-miR-6732-3p:0:1:Subs;24:C>A	hsa-miR-6732-3p:0:1:Subs;24:C>A	hsa-miR-6732-3p:0:1:Subs;24:C>A	hsa-miR-6732-3p:0:1:Subs;24:C>A	hsa-miR-6732-3p:0:1:Subs;24:C>A	hsa-miR-6732-3p:0:1:Subs;24:C>A	hsa-miR-6732-3p:0:1:Subs;24:C>A	hsa-miR-6732-3p:0:1:Subs;24:C>A	hsa-miR-6732-3p:0:1:Subs;24:C>A	hsa-miR-6732-3p:0:1:Subs;24:C>A	hsa-miR-6732-3p:0:1:Subs;24:C>A	hsa-miR-6732-3p:0:1:Subs;24:C>A
hsa-miR-6737-3p	hsa-miR-6737-3p:0:1:Subs;23:C>A	hsa-miR-6737-3p:0:1:Subs;23:C>A	hsa-miR-6737-3p:0:1:Subs;23:C>A	hsa-miR-6737-3p:0:1:Subs;23:C>A	hsa-miR-6737-3p:0:1:Subs;23:C>A	hsa-miR-6737-3p:0:1:Subs;23:C>A	hsa-miR-6737-3p:0:1:Subs;23:C>A	hsa-miR-6737-3p:0:1:Subs;23:C>A	hsa-miR-6737-3p:0:1:Subs;23:C>A	hsa-miR-6737-3p:0:1:Subs;23:C>A	hsa-miR-6737-3p:0:1:Subs;23:C>A	hsa-miR-6737-3p:0:1:Subs;23:C>A	hsa-miR-6737-3p:0:1:Subs;23:C>A	hsa-miR-6737-3p:0:1:Subs;23:C>A	hsa-miR-6737-3p:0:1:Subs;23:C>A	hsa-miR-6737-3p:0:1:Subs;23:C>A	hsa-miR-6737-3p:0:1:Subs;23:C>A	hsa-miR-6737-3p:0:1:Subs;23:C>A
hsa-miR-6769b-3p	hsa-miR-6769b-3p:0:1:Subs;22:G>T	hsa-miR-6769b-3p:0:1:Subs;22:G>T	hsa-miR-6769b-3p:0:1:Subs;22:G>T	hsa-miR-6769b-3p:0:1:Subs;22:G>T	hsa-miR-6769b-3p:0:1:Subs;22:G>T	hsa-miR-6769b-3p:0:1:Subs;22:G>A	hsa-miR-6769b-3p:0:1:Subs;22:G>T	hsa-miR-6769b-3p:0:1:Subs;22:G>A	hsa-miR-6769b-3p:0:1:Subs;22:G>A	hsa-miR-6769b-3p:0:1:Subs;22:G>A	hsa-miR-6769b-3p:0:1:Subs;22:G>A	hsa-miR-6769b-3p:0:1:Subs;22:G>A	hsa-miR-6769b-3p:0:1:Subs;22:G>A	hsa-miR-6769b-3p:0:1:Subs;22:G>T	hsa-miR-6769b-3p:0:1:Subs;22:G>A	hsa-miR-6769b-3p:0:1:Subs;22:G>T	hsa-miR-6769b-3p:0:0:Subs;0	hsa-miR-6769b-3p:0:1:Subs;22:G>A
hsa-miR-6798-3p	hsa-miR-6798-3p:0:1:Subs;22:G>T	hsa-miR-6798-3p:0:1:Subs;22:G>T	hsa-miR-6798-3p:0:1:Subs;22:G>T	hsa-miR-6798-3p:0:1:Subs;22:G>T	hsa-miR-6798-3p:0:1:Subs;22:G>T	hsa-miR-6798-3p:0:1:Subs;22:G>T	hsa-miR-6798-3p:0:1:Subs;22:G>T	hsa-miR-6798-3p:0:1:Subs;22:G>T	hsa-miR-6798-3p:0:1:Subs;22:G>T	hsa-miR-6798-3p:0:1:Subs;22:G>T	hsa-miR-6798-3p:0:1:Subs;22:G>T	hsa-miR-6798-3p:0:1:Subs;22:G>T	hsa-miR-6798-3p:0:1:Subs;22:G>T	hsa-miR-6798-3p:0:1:Subs;22:G>T	hsa-miR-6798-3p:0:1:Subs;22:G>T	hsa-miR-6798-3p:0:1:Subs;22:G>T	hsa-miR-6798-3p:0:1:Subs;22:G>T	hsa-miR-6798-3p:0:1:Subs;22:G>T
hsa-miR-6836-5p	hsa-miR-6836-5p:2:2:Subs;0	hsa-miR-6836-5p:2:2:Subs;0	hsa-miR-6836-5p:2:2:Subs;0	hsa-miR-6836-5p:2:2:Subs;0	hsa-miR-6836-5p:2:1:Subs;0	hsa-miR-6836-5p:0:1:Subs;0	hsa-miR-6836-5p:2:2:Subs;0	hsa-miR-6836-5p:0:1:Subs;0	hsa-miR-6836-5p:-1:1:Subs;0	hsa-miR-6836-5p:2:2:Subs;0	hsa-miR-6836-5p:2:1:Subs;0	hsa-miR-6836-5p:2:1:Subs;21:C>A	hsa-miR-6836-5p:2:2:Subs;0	hsa-miR-6836-5p:-1:1:Subs;0	hsa-miR-6836-5p:-1:1:Subs;0	hsa-miR-6836-5p:0:2:Subs;0	hsa-miR-6836-5p:2:1:Subs;0	hsa-miR-6836-5p:-2:-1:Subs;0
hsa-miR-6837-3p	hsa-miR-6837-3p:0:0:Subs;0	hsa-miR-6837-3p:0:0:Subs;0	hsa-miR-6837-3p:0:0:Subs;0	hsa-miR-6837-3p:0:0:Subs;0	hsa-miR-6837-3p:0:0:Subs;0	hsa-miR-6837-3p:0:0:Subs;0	hsa-miR-6837-3p:0:0:Subs;0	hsa-miR-6837-3p:0:0:Subs;0	hsa-miR-6837-3p:0:0:Subs;0	hsa-miR-6837-3p:0:0:Subs;0	hsa-miR-6837-3p:0:0:Subs;0	hsa-miR-6837-3p:0:0:Subs;0	hsa-miR-6837-3p:0:0:Subs;0	hsa-miR-6837-3p:0:0:Subs;0	hsa-miR-6837-3p:0:0:Subs;0	hsa-miR-6837-3p:0:0:Subs;0	hsa-miR-6837-3p:0:0:Subs;0	hsa-miR-6837-3p:0:0:Subs;0
hsa-miR-6842-3p	hsa-miR-6842-3p:0:1:Subs;23:G>T	hsa-miR-6842-3p:0:1:Subs;23:G>T	hsa-miR-6842-3p:0:1:Subs;23:G>A	hsa-miR-6842-3p:0:1:Subs;23:G>A	hsa-miR-6842-3p:0:1:Subs;23:G>A	hsa-miR-6842-3p:0:1:Subs;23:G>A	hsa-miR-6842-3p:0:1:Subs;23:G>T	hsa-miR-6842-3p:0:0:Subs;0	hsa-miR-6842-3p:0:0:Subs;0	hsa-miR-6842-3p:0:1:Subs;23:G>T	hsa-miR-6842-3p:0:0:Subs;0	hsa-miR-6842-3p:0:0:Subs;0	hsa-miR-6842-3p:0:1:Subs;23:G>T	hsa-miR-6842-3p:0:0:Subs;0	hsa-miR-6842-3p:0:0:Subs;0	hsa-miR-6842-3p:0:1:Subs;23:G>A	hsa-miR-6842-3p:0:1:Subs;23:G>A	hsa-miR-6842-3p:0:0:Subs;0
hsa-miR-6852-5p	hsa-miR-6852-5p:0:-1:Subs;0	hsa-miR-6852-5p:0:-1:Subs;0	hsa-miR-6852-5p:0:-1:Subs;0	hsa-miR-6852-5p:0:-1:Subs;0	hsa-miR-6852-5p:0:-1:Subs;0	hsa-miR-6852-5p:0:-1:Subs;0	hsa-miR-6852-5p:0:-1:Subs;0	hsa-miR-6852-5p:0:-1:Subs;0	hsa-miR-6852-5p:0:-1:Subs;0	hsa-miR-6852-5p:0:-1:Subs;0	hsa-miR-6852-5p:0:-1:Subs;0	hsa-miR-6852-5p:0:-2:Subs;0	hsa-miR-6852-5p:0:-1:Subs;0	hsa-miR-6852-5p:0:-1:Subs;0	hsa-miR-6852-5p:0:-1:Subs;0	hsa-miR-6852-5p:0:-1:Subs;0	hsa-miR-6852-5p:0:-1:Subs;0	hsa-miR-6852-5p:0:-2:Subs;0
hsa-miR-7-1-3p	hsa-miR-7-1-3p:0:0:Subs;0	hsa-miR-7-1-3p:0:0:Subs;0	hsa-miR-7-1-3p:0:0:Subs;0	hsa-miR-7-1-3p:0:0:Subs;0	hsa-miR-7-1-3p:0:0:Subs;0	hsa-miR-7-1-3p:0:0:Subs;0	hsa-miR-7-1-3p:0:0:Subs;0	hsa-miR-7-1-3p:0:0:Subs;0	hsa-miR-7-1-3p:0:-3:Subs;0	hsa-miR-7-1-3p:0:0:Subs;0	hsa-miR-7-1-3p:0:0:Subs;0	hsa-miR-7-1-3p:0:-3:Subs;0	hsa-miR-7-1-3p:0:0:Subs;0	hsa-miR-7-1-3p:0:0:Subs;0	hsa-miR-7-1-3p:0:-3:Subs;0	hsa-miR-7-1-3p:0:0:Subs;0	hsa-miR-7-1-3p:0:0:Subs;0	hsa-miR-7-1-3p:0:-3:Subs;0
hsa-miR-744-3p	hsa-miR-744-3p:0:0:Subs;0	hsa-miR-744-3p:0:0:Subs;0	hsa-miR-744-3p:0:-1:Subs;0	hsa-miR-744-3p:0:0:Subs;0	hsa-miR-744-3p:0:0:Subs;0	hsa-miR-744-3p:0:-1:Subs;21:C>T	hsa-miR-744-3p:0:0:Subs;0	hsa-miR-744-3p:0:0:Subs;0	hsa-miR-744-3p:0:-1:Subs;21:C>T	hsa-miR-744-3p:0:0:Subs;0	hsa-miR-744-3p:0:0:Subs;0	hsa-miR-744-3p:0:-1:Subs;21:C>T	hsa-miR-744-3p:0:0:Subs;0	hsa-miR-744-3p:0:-1:Subs;0	hsa-miR-744-3p:0:-1:Subs;21:C>T	hsa-miR-744-3p:0:0:Subs;0	hsa-miR-744-3p:0:-1:Subs;21:C>T	hsa-miR-744-3p:0:-1:Subs;21:C>T
hsa-miR-744-5p	hsa-miR-744-5p:0:-1:Subs;0	hsa-miR-744-5p:0:-1:Subs;0	hsa-miR-744-5p:0:-1:Subs;0	hsa-miR-744-5p:0:-1:Subs;0	hsa-miR-744-5p:0:-1:Subs;0	hsa-miR-744-5p:0:0:Subs;0	hsa-miR-744-5p:0:-1:Subs;0	hsa-miR-744-5p:0:-1:Subs;0	hsa-miR-744-5p:0:0:Subs;0	hsa-miR-744-5p:0:-1:Subs;0	hsa-miR-744-5p:0:0:Subs;0	hsa-miR-744-5p:0:0:Subs;0	hsa-miR-744-5p:0:-1:Subs;0	hsa-miR-744-5p:0:0:Subs;0	hsa-miR-744-5p:0:0:Subs;0	hsa-miR-744-5p:0:-1:Subs;0	hsa-miR-744-5p:0:0:Subs;0	hsa-miR-744-5p:0:0:Subs;0
hsa-miR-766-3p	hsa-miR-766-3p:0:0:Subs;0	hsa-miR-766-3p:0:0:Subs;0	hsa-miR-766-3p:0:0:Subs;0	hsa-miR-766-3p:0:0:Subs;0	hsa-miR-766-3p:0:0:Subs;0	hsa-miR-766-3p:0:0:Subs;0	hsa-miR-766-3p:0:0:Subs;0	hsa-miR-766-3p:0:0:Subs;0	hsa-miR-766-3p:0:-1:Subs;0	hsa-miR-766-3p:0:0:Subs;0	hsa-miR-766-3p:0:0:Subs;0	hsa-miR-766-3p:0:-1:Subs;0	hsa-miR-766-3p:0:0:Subs;0	hsa-miR-766-3p:0:-1:Subs;0	hsa-miR-766-3p:0:-1:Subs;0	hsa-miR-766-3p:0:0:Subs;0	hsa-miR-766-3p:0:-1:Subs;0	hsa-miR-766-3p:0:-1:Subs;0
hsa-miR-769-3p	hsa-miR-769-3p:0:0:Subs;0	hsa-miR-769-3p:0:0:Subs;0	hsa-miR-769-3p:0:0:Subs;0	hsa-miR-769-3p:0:0:Subs;0	hsa-miR-769-3p:0:0:Subs;0	hsa-miR-769-3p:0:0:Subs;0	hsa-miR-769-3p:0:0:Subs;0	hsa-miR-769-3p:0:0:Subs;0	hsa-miR-769-3p:0:0:Subs;0	hsa-miR-769-3p:0:0:Subs;0	hsa-miR-769-3p:0:0:Subs;0	hsa-miR-769-3p:0:0:Subs;0	hsa-miR-769-3p:0:0:Subs;0	hsa-miR-769-3p:0:0:Subs;0	hsa-miR-769-3p:0:0:Subs;0	hsa-miR-769-3p:0:0:Subs;0	hsa-miR-769-3p:0:0:Subs;0	hsa-miR-769-3p:0:0:Subs;0
hsa-miR-769-5p	hsa-miR-769-5p:0:0:Subs;0	hsa-miR-769-5p:0:0:Subs;0	hsa-miR-769-5p:0:0:Subs;0	hsa-miR-769-5p:0:0:Subs;0	hsa-miR-769-5p:0:0:Subs;0	hsa-miR-769-5p:0:0:Subs;0	hsa-miR-769-5p:0:0:Subs;0	hsa-miR-769-5p:0:0:Subs;0	hsa-miR-769-5p:0:0:Subs;0	hsa-miR-769-5p:0:0:Subs;0	hsa-miR-769-5p:0:0:Subs;0	hsa-miR-769-5p:0:0:Subs;0	hsa-miR-769-5p:0:0:Subs;0	hsa-miR-769-5p:0:0:Subs;0	hsa-miR-769-5p:0:0:Subs;0	hsa-miR-769-5p:0:0:Subs;0	hsa-miR-769-5p:0:0:Subs;0	hsa-miR-769-5p:0:0:Subs;0
hsa-miR-7704	hsa-miR-7704:-1:0:Subs;1:G>A;20:G>C	hsa-miR-7704:-1:0:Subs;1:G>A;20:G>C	hsa-miR-7704:-1:0:Subs;1:G>A;20:G>C	hsa-miR-7704:-1:0:Subs;1:G>A;20:G>C	hsa-miR-7704:-1:-2:Subs;1:G>A	hsa-miR-7704:-1:-2:Subs;1:G>A	hsa-miR-7704:-1:0:Subs;1:G>A;20:G>C	hsa-miR-7704:-1:-2:Subs;1:G>A	hsa-miR-7704:-1:-2:Subs;1:G>A	hsa-miR-7704:-1:0:Subs;1:G>A;20:G>C	hsa-miR-7704:-1:-2:Subs;1:G>A	hsa-miR-7704:-1:-2:Subs;1:G>A	hsa-miR-7704:-1:0:Subs;1:G>A;20:G>C	hsa-miR-7704:-1:-2:Subs;1:G>A	hsa-miR-7704:-1:-2:Subs;1:G>A	hsa-miR-7704:-1:0:Subs;1:G>A;20:G>C	hsa-miR-7704:-1:-2:Subs;1:G>A	hsa-miR-7704:-1:-2:Subs;1:G>A
hsa-miR-7705	hsa-miR-7705:0:0:Subs;0	hsa-miR-7705:0:0:Subs;0	hsa-miR-7705:0:0:Subs;0	hsa-miR-7705:0:0:Subs;0	hsa-miR-7705:0:0:Subs;0	hsa-miR-7705:0:0:Subs;0	hsa-miR-7705:0:0:Subs;0	hsa-miR-7705:0:0:Subs;0	hsa-miR-7705:0:0:Subs;0	hsa-miR-7705:0:0:Subs;0	hsa-miR-7705:0:0:Subs;0	hsa-miR-7705:0:0:Subs;0	hsa-miR-7705:0:0:Subs;0	hsa-miR-7705:0:0:Subs;0	hsa-miR-7705:0:0:Subs;0	hsa-miR-7705:0:0:Subs;0	hsa-miR-7705:0:0:Subs;0	hsa-miR-7705:0:0:Subs;0
hsa-miR-7706	hsa-miR-7706:0:0:Subs;0	hsa-miR-7706:0:0:Subs;0	hsa-miR-7706:0:0:Subs;0	hsa-miR-7706:0:0:Subs;0	hsa-miR-7706:0:0:Subs;0	hsa-miR-7706:0:0:Subs;0	hsa-miR-7706:0:0:Subs;0	hsa-miR-7706:0:0:Subs;0	hsa-miR-7706:0:0:Subs;0	hsa-miR-7706:0:0:Subs;0	hsa-miR-7706:0:0:Subs;0	hsa-miR-7706:0:0:Subs;0	hsa-miR-7706:0:0:Subs;0	hsa-miR-7706:0:0:Subs;0	hsa-miR-7706:0:0:Subs;0	hsa-miR-7706:0:0:Subs;0	hsa-miR-7706:0:0:Subs;0	hsa-miR-7706:0:0:Subs;0
hsa-miR-7976	hsa-miR-7976:0:3:Subs;0	hsa-miR-7976:0:3:Subs;0	hsa-miR-7976:0:3:Subs;0	hsa-miR-7976:0:3:Subs;0	hsa-miR-7976:0:3:Subs;0	hsa-miR-7976:0:3:Subs;0	hsa-miR-7976:0:3:Subs;0	hsa-miR-7976:0:3:Subs;0	hsa-miR-7976:0:3:Subs;0	hsa-miR-7976:0:3:Subs;0	hsa-miR-7976:0:3:Subs;0	hsa-miR-7976:0:3:Subs;0	hsa-miR-7976:0:3:Subs;0	hsa-miR-7976:0:3:Subs;0	hsa-miR-7976:0:3:Subs;0	hsa-miR-7976:0:3:Subs;0	hsa-miR-7976:0:3:Subs;0	hsa-miR-7976:0:3:Subs;0
hsa-miR-7977	hsa-miR-7977:-4:0:Subs;2:G>C;10:A>G	hsa-miR-7977:-4:0:Subs;2:G>C;10:A>G	hsa-miR-7977:-4:0:Subs;2:G>C;10:A>G	hsa-miR-7977:-4:0:Subs;2:G>C;10:A>G	hsa-miR-7977:-4:0:Subs;2:G>C;10:A>G	hsa-miR-7977:-4:0:Subs;2:G>C;10:A>G	hsa-miR-7977:-1:0:Subs;7:A>G	hsa-miR-7977:-4:0:Subs;2:G>C;10:A>G	hsa-miR-7977:-4:0:Subs;2:G>C;10:A>G	hsa-miR-7977:-4:0:Subs;2:G>C;10:A>G	hsa-miR-7977:-4:0:Subs;2:G>C;10:A>G	hsa-miR-7977:-4:0:Subs;2:G>C;10:A>G	hsa-miR-7977:-4:0:Subs;2:G>C;10:A>G	hsa-miR-7977:-4:0:Subs;2:G>C;10:A>G	hsa-miR-7977:-4:0:Subs;2:G>C;10:A>G	hsa-miR-7977:-4:0:Subs;2:G>C;10:A>G	hsa-miR-7977:-4:0:Subs;2:G>C;10:A>G	hsa-miR-7977:-4:0:Subs;2:G>C;10:A>G
hsa-miR-874-3p	hsa-miR-874-3p:0:1:Subs;0	hsa-miR-874-3p:0:1:Subs;0	hsa-miR-874-3p:0:1:Subs;0	hsa-miR-874-3p:0:1:Subs;0	hsa-miR-874-3p:0:1:Subs;0	hsa-miR-874-3p:0:1:Subs;0	hsa-miR-874-3p:0:1:Subs;0	hsa-miR-874-3p:0:1:Subs;0	hsa-miR-874-3p:0:0:Subs;0	hsa-miR-874-3p:0:1:Subs;0	hsa-miR-874-3p:0:0:Subs;0	hsa-miR-874-3p:0:0:Subs;0	hsa-miR-874-3p:0:1:Subs;0	hsa-miR-874-3p:0:0:Subs;0	hsa-miR-874-3p:0:0:Subs;0	hsa-miR-874-3p:0:1:Subs;0	hsa-miR-874-3p:0:0:Subs;0	hsa-miR-874-3p:0:0:Subs;0
hsa-miR-877-5p	hsa-miR-877-5p:0:3:Subs;0	hsa-miR-877-5p:0:3:Subs;0	hsa-miR-877-5p:0:3:Subs;0	hsa-miR-877-5p:0:3:Subs;0	hsa-miR-877-5p:0:3:Subs;0	hsa-miR-877-5p:0:3:Subs;0	hsa-miR-877-5p:0:3:Subs;0	hsa-miR-877-5p:0:3:Subs;0	hsa-miR-877-5p:0:2:Subs;0	hsa-miR-877-5p:0:3:Subs;0	hsa-miR-877-5p:0:4:Subs;0	hsa-miR-877-5p:0:2:Subs;0	hsa-miR-877-5p:0:3:Subs;0	hsa-miR-877-5p:0:3:Subs;0	hsa-miR-877-5p:0:2:Subs;0	hsa-miR-877-5p:0:3:Subs;0	hsa-miR-877-5p:0:2:Subs;0	hsa-miR-877-5p:0:3:Subs;23:C>A
hsa-miR-92a-1-5p	hsa-miR-92a-1-5p:0:0:Subs;0	hsa-miR-92a-1-5p:0:0:Subs;0	hsa-miR-92a-1-5p:0:0:Subs;0	hsa-miR-92a-1-5p:0:0:Subs;0	hsa-miR-92a-1-5p:0:0:Subs;0	hsa-miR-92a-1-5p:0:0:Subs;0	hsa-miR-92a-1-5p:0:0:Subs;0	hsa-miR-92a-1-5p:0:0:Subs;0	hsa-miR-92a-1-5p:0:0:Subs;0	hsa-miR-92a-1-5p:0:0:Subs;0	hsa-miR-92a-1-5p:0:0:Subs;0	hsa-miR-92a-1-5p:0:0:Subs;0	hsa-miR-92a-1-5p:0:0:Subs;0	hsa-miR-92a-1-5p:0:0:Subs;0	hsa-miR-92a-1-5p:0:0:Subs;0	hsa-miR-92a-1-5p:0:0:Subs;0	hsa-miR-92a-1-5p:0:0:Subs;0	hsa-miR-92a-1-5p:0:0:Subs;0
hsa-miR-92b-3p	hsa-miR-92b-3p:0:0:Subs;0	hsa-miR-92b-3p:0:0:Subs;0	hsa-miR-92b-3p:0:0:Subs;0	hsa-miR-92b-3p:0:0:Subs;0	hsa-miR-92b-3p:0:0:Subs;0	hsa-miR-92b-3p:0:-2:Subs;0	hsa-miR-92b-3p:0:0:Subs;0	hsa-miR-92b-3p:0:0:Subs;0	hsa-miR-92b-3p:0:-2:Subs;0	hsa-miR-92b-3p:0:0:Subs;0	hsa-miR-92b-3p:0:0:Subs;0	hsa-miR-92b-3p:0:-2:Subs;0	hsa-miR-92b-3p:0:0:Subs;0	hsa-miR-92b-3p:0:-2:Subs;0	hsa-miR-92b-3p:0:-2:Subs;0	hsa-miR-92b-3p:0:0:Subs;0	hsa-miR-92b-3p:0:-2:Subs;0	hsa-miR-92b-3p:0:-2:Subs;0
hsa-miR-92b-5p	hsa-miR-92b-5p:0:2:Subs;0	hsa-miR-92b-5p:0:2:Subs;0	hsa-miR-92b-5p:0:2:Subs;0	hsa-miR-92b-5p:0:2:Subs;0	hsa-miR-92b-5p:0:2:Subs;0	hsa-miR-92b-5p:0:2:Subs;0	hsa-miR-92b-5p:0:2:Subs;0	hsa-miR-92b-5p:0:2:Subs;0	hsa-miR-92b-5p:0:2:Subs;0	hsa-miR-92b-5p:0:2:Subs;0	hsa-miR-92b-5p:0:2:Subs;0	hsa-miR-92b-5p:0:2:Subs;0	hsa-miR-92b-5p:0:2:Subs;0	hsa-miR-92b-5p:0:2:Subs;0	hsa-miR-92b-5p:0:2:Subs;0	hsa-miR-92b-5p:0:2:Subs;0	hsa-miR-92b-5p:0:2:Subs;0	hsa-miR-92b-5p:0:2:Subs;0
hsa-miR-93-3p	hsa-miR-93-3p:0:1:Subs;0	hsa-miR-93-3p:0:1:Subs;0	hsa-miR-93-3p:0:1:Subs;0	hsa-miR-93-3p:0:1:Subs;0	hsa-miR-93-3p:0:1:Subs;0	hsa-miR-93-3p:0:1:Subs;0	hsa-miR-93-3p:0:1:Subs;0	hsa-miR-93-3p:0:1:Subs;0	hsa-miR-93-3p:0:1:Subs;0	hsa-miR-93-3p:0:1:Subs;0	hsa-miR-93-3p:0:1:Subs;0	hsa-miR-93-3p:0:1:Subs;0	hsa-miR-93-3p:0:1:Subs;0	hsa-miR-93-3p:0:1:Subs;0	hsa-miR-93-3p:0:1:Subs;0	hsa-miR-93-3p:0:1:Subs;0	hsa-miR-93-3p:0:1:Subs;0	hsa-miR-93-3p:0:1:Subs;0
hsa-miR-93-5p	hsa-miR-93-5p:0:0:Subs;0	hsa-miR-93-5p:0:0:Subs;0	hsa-miR-93-5p:0:0:Subs;0	hsa-miR-93-5p:0:0:Subs;0	hsa-miR-93-5p:0:0:Subs;0	hsa-miR-93-5p:0:0:Subs;0	hsa-miR-93-5p:0:0:Subs;0	hsa-miR-93-5p:0:0:Subs;0	hsa-miR-93-5p:0:0:Subs;0	hsa-miR-93-5p:0:0:Subs;0	hsa-miR-93-5p:0:0:Subs;0	hsa-miR-93-5p:0:-2:Subs;0	hsa-miR-93-5p:0:0:Subs;0	hsa-miR-93-5p:0:0:Subs;0	hsa-miR-93-5p:0:-2:Subs;0	hsa-miR-93-5p:0:0:Subs;0	hsa-miR-93-5p:0:0:Subs;0	hsa-miR-93-5p:0:-2:Subs;0
hsa-miR-940	hsa-miR-940:0:1:Subs;22:G>T	hsa-miR-940:0:1:Subs;22:G>T	hsa-miR-940:0:1:Subs;22:G>T	hsa-miR-940:0:1:Subs;22:G>T	hsa-miR-940:0:1:Subs;22:G>T	hsa-miR-940:0:1:Subs;22:G>T	hsa-miR-940:0:1:Subs;22:G>T	hsa-miR-940:0:1:Subs;22:G>T	hsa-miR-940:0:1:Subs;22:G>T	hsa-miR-940:0:1:Subs;22:G>T	hsa-miR-940:0:1:Subs;22:G>T	hsa-miR-940:0:1:Subs;22:G>T	hsa-miR-940:0:1:Subs;22:G>T	hsa-miR-940:0:1:Subs;22:G>T	hsa-miR-940:0:1:Subs;22:G>T	hsa-miR-940:0:1:Subs;22:G>T	hsa-miR-940:0:1:Subs;22:G>T	hsa-miR-940:0:1:Subs;22:G>T
hsa-miR-942-5p	hsa-miR-942-5p:0:1:Subs;23:T>A	hsa-miR-942-5p:0:1:Subs;23:T>A	hsa-miR-942-5p:0:1:Subs;23:T>A	hsa-miR-942-5p:0:1:Subs;23:T>A	hsa-miR-942-5p:0:1:Subs;23:T>A	hsa-miR-942-5p:0:1:Subs;23:T>A	hsa-miR-942-5p:0:1:Subs;23:T>A	hsa-miR-942-5p:0:1:Subs;23:T>A	hsa-miR-942-5p:2:3:Subs;23:T>A	hsa-miR-942-5p:0:1:Subs;23:T>A	hsa-miR-942-5p:0:1:Subs;23:T>A	hsa-miR-942-5p:0:1:Subs;23:T>A	hsa-miR-942-5p:0:1:Subs;23:T>A	hsa-miR-942-5p:0:1:Subs;23:T>A	hsa-miR-942-5p:0:1:Subs;23:T>A	hsa-miR-942-5p:0:1:Subs;23:T>A	hsa-miR-942-5p:0:1:Subs;23:T>A	hsa-miR-942-5p:2:3:Subs;23:T>A
hsa-miR-98-3p	hsa-miR-98-3p:0:0:Subs;22:C>T	hsa-miR-98-3p:0:0:Subs;22:C>T	hsa-miR-98-3p:0:0:Subs;22:C>T	hsa-miR-98-3p:0:0:Subs;22:C>T	hsa-miR-98-3p:0:0:Subs;22:C>T	hsa-miR-98-3p:0:0:Subs;22:C>T	hsa-miR-98-3p:0:0:Subs;22:C>T	hsa-miR-98-3p:0:0:Subs;22:C>T	hsa-miR-98-3p:1:0:Subs;21:C>T	hsa-miR-98-3p:0:0:Subs;22:C>T	hsa-miR-98-3p:0:0:Subs;22:C>T	hsa-miR-98-3p:0:0:Subs;22:C>T	hsa-miR-98-3p:0:0:Subs;22:C>T	hsa-miR-98-3p:0:0:Subs;22:C>T	hsa-miR-98-3p:0:0:Subs;22:C>T	hsa-miR-98-3p:0:0:Subs;22:C>T	hsa-miR-98-3p:0:0:Subs;22:C>T	hsa-miR-98-3p:1:0:Subs;21:C>T
hsa-miR-98-5p	hsa-miR-98-5p:0:0:Subs;0	hsa-miR-98-5p:0:0:Subs;0	hsa-miR-98-5p:0:0:Subs;0	hsa-miR-98-5p:0:0:Subs;0	hsa-miR-98-5p:0:0:Subs;0	hsa-miR-98-5p:0:0:Subs;0	hsa-miR-98-5p:0:0:Subs;0	hsa-miR-98-5p:0:0:Subs;0	hsa-miR-98-5p:0:0:Subs;0	hsa-miR-98-5p:0:0:Subs;0	hsa-miR-98-5p:0:0:Subs;0	hsa-miR-98-5p:0:0:Subs;0	hsa-miR-98-5p:0:0:Subs;0	hsa-miR-98-5p:0:0:Subs;0	hsa-miR-98-5p:0:0:Subs;0	hsa-miR-98-5p:0:0:Subs;0	hsa-miR-98-5p:0:0:Subs;0	hsa-miR-98-5p:0:0:Subs;0
hsa-miR-99a-3p	hsa-miR-99a-3p:0:1:Subs;0	hsa-miR-99a-3p:0:1:Subs;0	hsa-miR-99a-3p:0:1:Subs;0	hsa-miR-99a-3p:0:1:Subs;0	hsa-miR-99a-3p:0:1:Subs;0	hsa-miR-99a-3p:0:1:Subs;0	hsa-miR-99a-3p:0:1:Subs;0	hsa-miR-99a-3p:0:1:Subs;0	hsa-miR-99a-3p:0:1:Subs;0	hsa-miR-99a-3p:0:1:Subs;0	hsa-miR-99a-3p:0:1:Subs;0	hsa-miR-99a-3p:0:1:Subs;0	hsa-miR-99a-3p:0:1:Subs;0	hsa-miR-99a-3p:0:1:Subs;0	hsa-miR-99a-3p:0:1:Subs;0	hsa-miR-99a-3p:0:1:Subs;0	hsa-miR-99a-3p:0:1:Subs;0	hsa-miR-99a-3p:0:-2:Subs;0
hsa-miR-99a-5p	hsa-miR-99a-5p:0:0:Subs;0	hsa-miR-99a-5p:0:0:Subs;0	hsa-miR-99a-5p:0:0:Subs;0	hsa-miR-99a-5p:0:0:Subs;0	hsa-miR-99a-5p:0:0:Subs;0	hsa-miR-99a-5p:0:0:Subs;0	hsa-miR-99a-5p:0:0:Subs;0	hsa-miR-99a-5p:0:0:Subs;0	hsa-miR-99a-5p:0:0:Subs;0	hsa-miR-99a-5p:0:0:Subs;0	hsa-miR-99a-5p:0:0:Subs;0	hsa-miR-99a-5p:0:0:Subs;0	hsa-miR-99a-5p:0:0:Subs;0	hsa-miR-99a-5p:0:0:Subs;0	hsa-miR-99a-5p:0:0:Subs;0	hsa-miR-99a-5p:0:0:Subs;0	hsa-miR-99a-5p:0:0:Subs;0	hsa-miR-99a-5p:0:0:Subs;0
hsa-miR-99b-3p	hsa-miR-99b-3p:0:0:Subs;0	hsa-miR-99b-3p:0:-1:Subs;21:C>T	hsa-miR-99b-3p:0:1:Subs;23:T>A	hsa-miR-99b-3p:0:0:Subs;0	hsa-miR-99b-3p:0:1:Subs;23:T>A	hsa-miR-99b-3p:0:-2:Subs;0	hsa-miR-99b-3p:0:0:Subs;0	hsa-miR-99b-3p:0:1:Subs;23:T>A	hsa-miR-99b-3p:0:-2:Subs;0	hsa-miR-99b-3p:0:0:Subs;0	hsa-miR-99b-3p:0:-2:Subs;0	hsa-miR-99b-3p:0:-2:Subs;0	hsa-miR-99b-3p:0:0:Subs;0	hsa-miR-99b-3p:0:-2:Subs;0	hsa-miR-99b-3p:0:-2:Subs;0	hsa-miR-99b-3p:0:0:Subs;0	hsa-miR-99b-3p:0:1:Subs;23:T>A	hsa-miR-99b-3p:0:-2:Subs;0
hsa-miR-99b-5p	hsa-miR-99b-5p:0:0:Subs;0	hsa-miR-99b-5p:0:0:Subs;0	hsa-miR-99b-5p:0:0:Subs;0	hsa-miR-99b-5p:0:0:Subs;0	hsa-miR-99b-5p:0:0:Subs;0	hsa-miR-99b-5p:0:0:Subs;0	hsa-miR-99b-5p:0:0:Subs;0	hsa-miR-99b-5p:0:0:Subs;0	hsa-miR-99b-5p:0:0:Subs;0	hsa-miR-99b-5p:0:0:Subs;0	hsa-miR-99b-5p:0:0:Subs;0	hsa-miR-99b-5p:0:0:Subs;0	hsa-miR-99b-5p:0:0:Subs;0	hsa-miR-99b-5p:0:0:Subs;0	hsa-miR-99b-5p:0:0:Subs;0	hsa-miR-99b-5p:0:0:Subs;0	hsa-miR-99b-5p:0:0:Subs;0	hsa-miR-99b-5p:0:0:Subs;0
